# Supplementary material for: Serum lactate dehydrogenase is associated with impaired lung function: NHANES 2011–2012
Source: PLoS One. 2023 Feb 2;18(2):e0281203. doi: 10.1371/journal.pone.0281203 (PMC9894433; doi:10.1371/journal.pone.0281203)
Supplement: S1 Raw data — (XLSX) [file pone.0281203.s008.xlsx]

## Sheet: AUX_G_DEMO_G_BMX_G_BPX_G_SPX_G2
SEQN	WTMEC2YR	SPXNFVC	SPXNFEV1	LBXSAL	LBDSALSI	RIDAGEYR	RIAGENDR	RIDRETH1	DMDEDUC2	SPQ040	ENQ100	BPQ150D	BMXWT	BMXHT	BPXSY1	BPXDI1	LBDSGLSI	LBDSCHSI	LBDSCASI	LBXSNASI	LBXSKSI	LBDSCRSI	LBXSATSI	INDFMIN2	BPQ150A	BPQ150B	BPQ150C	BMXBMI	LBXSGL	LBXSASSI	LBXSAPSI	LBXSBU	LBDSBUSI	LBXSCA	LBXSCK	LBXSCH	LBXSC3SI	LBXSCR	LBXSGTSI	LBXSIR	LBDSIRSI	LBXSLDSI	LBXSPH	LBDSPHSI	LBXSTB	LBDSTBSI	LBXSTP	LBDSTPSI	LBXSUA
64132	21936.7	2388	2061	4.5	45	41	2	5	5	2	2	2	47.9	149.2	112	74	4.83	4.37	2.35	139	3.5	53.92	13	15	1	2	2	21.5	87	17	51	8	2.86	9.4	61	169	25	0.61	12	78	14	32	3.8	1.227	0.9	15.39	7.3	73	3.3
64017	132184	4690	3923	4.8	48	24	2	3	4	2	2	2	78.2	178.7	102	74	4.72	3.646	2.375	139	3.4	68.07	11	9	2	2	2	24.5	85	20	68	13	4.64	9.5	42	141	25	0.77	6	46	8.2	52	4.1	1.324	0.6	10.26	7.1	71	4.4
64266	93718.7	5504	4691	4.3	43	31	1	3	5	2	2	2	83.2	177.3	114	64	5.66	4.758	2.35	141	4.3	126.41	28	15	1	2	2	26.5	102	26	56	25	8.93	9.4	182	184	25	1.43	19	61	10.9	55	3.8	1.227	0.5	8.55	6.7	67	5.2
69474	12053	2283	1910	4.5	45	66	2	2	3	2	2	2	49.5	148.5	126	58	4.94	5.637	2.55	141	4.1	54.81	24	7	2	2	2	22.4	89	25	54	12	4.28	10.2	77	218	27	0.62	13	115	20.6	58	3.8	1.227	0.6	10.26	7.8	78	3.1
70101	29180.5	3437	2740	3.8	38	45	2	4	3	2	2	2	75.6	173.2	102	60	3.94	4.913	2.225	140	3.9	65.42	13	7	2	2	2	25.2	71	18	38	18	6.43	8.9	110	190	25	0.74	12	48	8.6	59	3.6	1.162	0.5	8.55	6.8	68	3.3
68000	21717.6	3788	3056	4.2	42	65	1	3	5	1	2	2	62.1	164.7	128	58	4.72	4.344	2.4	140	4.1	88.4	12	10	2	2	2	22.9	85	19	72	23	8.21	9.6	72	168	29	1	12	83	14.9	59	3.8	1.227	0.7	11.97	6.6	66	5.8
68526	16817.8	3312	2630	4.2	42	31	1	3	2	2	1	1	79.1	166.7	104	80	3.61	4.06	2.35	139	4	71.6	14	5	2	2	2	28.5	65	20	83	7	2.5	9.4	95	157	25	0.81	19	120	21.5	61	3.8	1.227	0.8	13.68	7.2	72	4.4
66729	141947	2857	2093	4.9	49	64	2	3	5	2	2	2	57.8	161.7	138	84	4.66	6.853	2.475	138	3.7	91.94	18	15	2	2	2	22.1	84	25	62	16	5.71	9.9	51	265	29	1.04	19	112	20.1	62	3.9	1.259	0.7	11.97	7.4	74	5.8
68847	63262.1	5163	4314	3.9	39	21	1	1	4	2	2	2	109.1	176.6	110	52	5.27	4.991	2.325	138	3.8	70.72	17	9	2	2	2	35	95	22	100	16	5.71	9.3	85	193	24	0.8	23	54	9.7	63	4.5	1.453	0.5	8.55	6.8	68	7.4
69854	166469	4588	3738	3.9	39	65	1	5	4	2	2	2	128.5	176.2	118	60	7.05	4.888	2.325	138	3.9	80.44	22	10	1	2	2	41.4	127	22	122	17	6.07	9.3	76	189	28	0.91	221	72	12.9	69	4.6	1.485	0.8	13.68	7.7	77	8.1
64703	33640.1	3925	3394	4.2	42	22	2	2	4	2	2	2	74.9	172	106	66	4.66	3.284	2.3	137	3.9	54.81	11	5	2	2	2	25.3	84	21	63	13	4.64	9.2	143	127	25	0.62	5	17	3	70	3.8	1.227	0.7	11.97	7.5	75	3.5
71891	32561.7	3983	3042	4.2	42	54	2	1	4	2	2	2	78.3	166	104	62	4.94	6.181	2.325	140	3.7	49.5	22	9	2	2	2	28.4	89	23	90	12	4.28	9.3	62	239	29	0.56	17	68	12.2	71	3.8	1.227	0.5	8.55	7.4	74	3.2
62955	81170.9	3572	2883	4.3	43	31	2	3	5	2	2	2	53.1	170.3	98	62	4.77	5.017	2.375	139	4.2	63.65	21	15	2	2	2	18.3	86	21	47	13	4.64	9.5	48	194	22	0.72	35	113	20.2	72	4.2	1.356	1	17.1	6.9	69	3.4
67515	18174.6	3015	2138	4.1	41	56	2	4	3	2	2	2	76.4	164.8	134	78	5.33	4.836	2.325	127	4.5	52.16	20	99	2	2	2	28.1	96	34	75	5	1.79	9.3	58	187	21	0.59	289	94	16.8	72	3.4	1.098	1	17.1	7.9	79	6.9
68004	36147.9	3941	3316	4.8	48	33	2	1	5	2	2	2	55.8	160.6	98	66	4.5	4.448	2.4	139	3.8	64.53	13	15	2	2	2	21.6	81	20	51	10	3.57	9.6	55	172	25	0.73	10	105	18.8	75	3.5	1.13	1	17.1	7.8	78	3.3
70499	24093.6	3399	2721	4.1	41	47	2	1	1	1	2	2	80.6	155.1	114	68	6.27	4.138	2.325	140	3.9	61	19	6	2	2	2	33.5	113	25	82	14	5	9.3	75	160	23	0.69	9	42	7.5	75	4.1	1.324	0.4	6.84	7.2	72	4.1
64040	19060.1	3741	3196	4.1	41	31	1	5	4	2	2	2	97.2	171.5	112	76	4.05	3.595	2.425	142	4	89.28	12	1	2	2	2	33	73	17	72	5	1.79	9.7	114	139	28	1.01	15	40	7.2	75	2.9	0.936	1.1	18.81	7.3	73	6.7
64098	19463.7	4126	2982	4.3	43	54	1	4	5	2	2	2	76.7	171.7	134	72	5.11	5.482	2.325	142	4.2	111.38	34	4	2	2	2	26	92	29	71	7	2.5	9.3	181	212	25	1.26	22	94	16.8	75	3.5	1.13	0.7	11.97	#NULL!	#NULL!	6
69079	19333.4	6026	4953	4.8	48	32	1	3	5	2	1	2	69.6	183.3	110	66	4.33	3.129	2.475	141	3.7	90.17	8	4	2	2	2	20.7	78	14	48	10	3.57	9.9	69	121	27	1.02	8	146	26.1	76	3.7	1.195	1.5	25.65	7.2	72	5.4
68640	12980.4	3258	2824	4.3	43	28	2	5	5	2	2	2	48.1	156.6	104	74	5.11	4.163	2.275	140	3.8	62.76	15	15	2	2	2	19.6	92	17	31	8	2.86	9.1	74	161	25	0.71	13	56	10	76	4.6	1.485	0.7	11.97	7.1	71	3.7
70812	25046.2	4321	3790	4.3	43	25	1	4	4	2	2	2	94.9	168.1	144	84	4.61	3.931	2.325	141	3.9	51.27	21	14	2	2	2	33.6	83	20	77	10	3.57	9.3	59	152	24	0.58	21	116	20.8	76	3.5	1.13	0.4	6.84	7.1	71	4.9
71397	26526.4	4265	3082	4.4	44	24	1	4	4	2	2	2	58.7	170.5	118	66	4.44	3.465	2.425	139	3.9	64.53	23	14	2	2	2	20.2	80	28	70	11	3.93	9.7	159	134	26	0.73	170	111	19.9	76	4	1.292	1.1	18.81	7.3	73	3.7
64296	36032.8	3581	2830	4.1	41	40	2	1	2	1	1	2	87.9	153.7	148	96	6.99	5.689	2.35	141	3.8	39.78	15	8	2	2	2	37.2	126	16	62	18	6.43	9.4	96	220	25	0.45	18	93	16.7	77	3.6	1.162	0.4	6.84	6.8	68	4.1
66261	169896	4937	3552	4.5	45	52	1	3	3	2	2	2	83	171.2	166	108	5.11	7.396	2.7	139	4.2	72.49	25	3	2	2	2	28.3	92	21	46	10	3.57	10.8	126	286	23	0.82	32	79	14.1	78	2.3	0.743	0.8	13.68	7.6	76	5.7
69325	21176.9	2597	2093	3.5	35	36	2	5	5	1	1	2	74.5	153.2	112	76	4.94	4.267	2.175	139	3.9	71.6	16	15	2	2	2	31.7	89	15	46	13	4.64	8.7	37	165	22	0.81	17	60	10.7	79	3.2	1.033	0.4	6.84	6.5	65	3.6
70223	145806	6117	4607	4.2	42	47	1	3	4	2	2	2	105.3	184.1	98	68	5	5.637	2.275	140	4	82.21	24	2	2	2	2	31.1	90	17	86	10	3.57	9.1	62	218	23	0.93	20	140	25.1	79	3.9	1.259	0.7	11.97	6.5	65	7.2
69974	15514.4	3794	3405	4.1	41	22	1	4	3	2	1	2	83.5	173.4	#NULL!	#NULL!	5.27	4.81	2.35	140	3.9	80.44	27	13	2	2	2	27.8	95	18	51	8	2.86	9.4	112	186	25	0.91	24	57	10.2	80	3.2	1.033	0.6	10.26	7.2	72	3.4
68120	26374.7	2858	2523	3.9	39	25	2	4	4	2	2	2	64.2	154.8	92	64	3.39	3.103	2.4	139	4.2	74.26	13	3	1	2	2	26.8	61	20	61	9	3.21	9.6	21	120	21	0.84	16	71	12.7	80	2.3	0.743	0.6	10.26	8	80	4.8
67613	12617.5	2970	2568	4.3	43	21	2	5	4	2	2	2	75.9	161.8	104	64	4.77	4.138	2.2	137	3.6	53.04	13	7	1	2	2	29	86	21	79	6	2.14	8.8	55	160	27	0.6	12	48	8.6	80	3.5	1.13	0.6	10.26	7.8	78	5.4
71856	16695.6	2728	2667	4.8	48	32	2	5	5	2	2	2	47.5	159.6	100	68	4.83	3.931	2.375	135	3.8	41.55	10	10	1	2	2	18.6	87	16	42	9	3.21	9.5	48	152	22	0.47	10	88	15.8	80	3.9	1.259	0.5	8.55	8.1	81	4.1
70536	25198.3	5948	4538	4.3	43	30	1	5	4	2	1	2	83.2	183.6	130	82	4.27	3.776	2.325	140	3.6	85.75	21	6	1	2	2	24.7	77	17	40	13	4.64	9.3	106	146	26	0.97	15	64	11.5	81	3.5	1.13	0.6	10.26	7.1	71	4.4
67709	10444.3	3738	2651	4.2	42	60	1	2	2	1	1	2	63.4	161.2	136	80	3.28	5.922	2.325	140	4	105.2	25	12	2	2	2	24.4	59	19	81	17	6.07	9.3	42	229	25	1.19	18	107	19.2	81	3.3	1.066	0.4	6.84	7.2	72	5.5
64133	59304.9	3710	3184	3.7	37	36	2	3	5	2	2	2	62.6	168.2	114	66	4.5	4.551	2.225	139	4.1	51.27	11	8	2	2	2	22.1	81	18	79	5	1.79	8.9	69	176	25	0.58	9	63	11.3	81	3.3	1.066	0.6	10.26	6.6	66	5
70406	33588	3966	2878	4.6	46	41	2	3	4	2	2	2	63	168.8	118	82	4.94	3.62	2.375	138	3.7	74.26	10	4	2	2	2	22.1	89	15	45	7	2.5	9.5	65	140	25	0.84	9	9	1.6	81	2.8	0.904	0.2	3.42	7.5	75	3.5
63081	19868.5	4148	2817	4.1	41	62	1	5	3	2	2	2	69.3	165.6	106	64	5.66	4.448	2.275	140	3.7	81.33	15	7	2	2	2	25.3	102	16	52	12	4.28	9.1	49	172	24	0.92	19	141	25.3	81	3.6	1.162	0.8	13.68	6.4	64	4.5
70800	23642.3	4191	3520	4.3	43	21	1	4	4	2	2	2	55	170	114	68	5	2.56	2.325	139	3.8	59.23	17	#NULL!	2	2	2	19	90	19	86	8	2.86	9.3	167	99	26	0.67	20	90	16.1	81	2.9	0.936	0.8	13.68	7.1	71	4
64255	14321.5	4747	4377	4.6	46	23	1	5	4	2	2	2	64.7	171.2	116	72	6.61	4.086	2.325	137	3.7	74.26	27	14	2	2	2	22.1	119	21	55	12	4.28	9.3	69	158	24	0.84	15	96	17.2	81	2.8	0.904	0.6	10.26	7.1	71	7.6
63043	12152	3479	2967	4.4	44	20	2	5	4	2	1	2	59.6	155.8	104	68	5	3.698	2.375	139	3.5	60.11	18	77	2	2	2	24.6	90	25	65	8	2.86	9.5	91	143	24	0.68	16	47	8.4	82	4.7	1.518	0.3	5.13	7.3	73	4.2
68052	22792.2	5941	4737	4.4	44	39	1	3	2	2	1	1	108.2	183.1	132	78	5.94	4.448	2.35	140	4	69.84	26	4	2	2	2	32.3	107	19	49	6	2.14	9.4	79	172	24	0.79	45	66	11.8	82	2.8	0.904	0.7	11.97	6.7	67	4.5
70210	55523.8	4592	3985	4.8	48	47	1	1	4	2	1	2	93.8	176.1	122	76	11.71	5.741	2.325	137	4.2	46.85	30	5	2	2	2	30.2	211	38	84	9	3.21	9.3	109	222	25	0.53	301	103	18.4	82	2.8	0.904	0.6	10.26	7.3	73	3.9
63191	72578.2	4305	3672	4.1	41	30	2	3	5	2	2	2	68.6	168.5	110	60	5	4.732	2.25	136	3.8	60.11	17	7	1	2	2	24.2	90	18	31	8	2.86	9	45	183	24	0.68	14	133	23.8	82	4.1	1.324	0.8	13.68	6.6	66	3.1
63573	21259.8	3184	2700	4.2	42	20	2	4	4	2	2	2	57.8	170.2	116	72	4.5	3.439	2.4	138	4	73.37	9	7	1	2	2	20	81	15	66	6	2.14	9.6	68	133	25	0.83	16	90	16.1	82	4.5	1.453	0.7	11.97	7.6	76	3.6
70333	49964.8	4218	3357	4.1	41	20	2	1	4	2	2	2	50.9	168.1	102	90	4.5	5.431	2.375	138	4.1	68.95	13	15	2	2	2	18	81	20	45	7	2.5	9.5	52	210	25	0.78	7	87	15.6	82	3.4	1.098	0.5	8.55	7	70	2.9
68470	12114.1	5026	3785	3.9	39	56	1	5	3	2	2	2	66.7	168.3	#NULL!	#NULL!	4.88	4.836	2.175	141	4	88.4	23	15	2	2	2	23.5	88	19	65	15	5.36	8.7	89	187	27	1	29	78	14	82	3.8	1.227	0.6	10.26	6.6	66	5.1
64903	23530.1	4458	3013	4	40	35	1	3	3	2	2	2	68.5	163.2	102	60	4.94	4.913	2.375	141	3.8	81.33	11	5	2	2	2	25.7	89	12	48	10	3.57	9.5	44	190	23	0.92	14	84	15	82	3.6	1.162	0.5	8.55	6.2	62	6.9
63306	34418.6	5925	4701	4.4	44	37	1	2	5	1	2	2	95.2	175.6	134	74	4.61	7.189	2.4	141	3.7	87.52	34	9	2	2	2	30.9	83	33	72	20	7.14	9.6	115	278	27	0.99	19	36	6.4	82	4.9	1.582	0.5	8.55	7.5	75	7
62847	35491.3	5861	4467	4.6	46	44	1	2	5	2	2	2	94.6	188.9	132	88	5.72	5.819	2.4	139	4.2	78.68	29	15	2	2	2	26.5	103	24	50	16	5.71	9.6	107	225	24	0.89	29	79	14.1	82	4	1.292	1	17.1	7.6	76	7.1
68980	36620.1	4426	3746	4.7	47	20	1	1	2	2	2	2	109.4	168.8	116	74	4.88	4.655	2.425	139	4	62.76	29	77	2	2	2	38.4	88	29	64	10	3.57	9.7	151	180	24	0.71	39	159	28.5	82	3.8	1.227	1.1	18.81	8	80	8
65188	14242.3	2242	1890	3.8	38	59	2	5	4	2	1	2	72.1	167.5	122	72	11.71	7.189	2.225	136	4.4	91.05	21	15	2	2	2	25.7	211	20	91	26	9.28	8.9	84	278	22	1.03	20	90	16.1	83	4.3	1.388	0.7	11.97	7.6	76	7
63968	11073.9	2591	2147	4.1	41	61	2	2	1	1	1	2	67.4	157.4	114	74	6.38	4.862	2.425	140	3.8	63.65	29	13	2	2	2	27.2	115	22	66	9	3.21	9.7	53	188	26	0.72	26	121	21.7	83	3.8	1.227	0.5	8.55	7.3	73	4.3
67144	14595.5	3039	2577	4.5	45	54	1	5	5	2	2	2	73.1	171.9	120	80	7.33	5.275	2.375	138	4.4	84.86	40	15	1	2	2	24.7	132	27	65	15	5.36	9.5	163	204	22	0.96	35	54	9.7	83	3.5	1.13	0.8	13.68	7.7	77	6
70288	76359.2	3882	3167	4	40	37	2	3	1	1	2	2	79.9	163.9	110	74	4.77	4.396	2.25	136	3.2	59.23	22	6	2	2	2	29.7	86	18	49	5	1.79	9	46	170	21	0.67	13	125	22.4	83	2.8	0.904	1.3	22.23	7	70	5
70429	139489	3985	2904	4.2	42	44	2	3	4	2	2	2	91.9	169.6	104	66	5.05	5.922	2.375	137	3.8	59.23	16	8	2	2	2	31.9	91	15	56	10	3.57	9.5	44	229	22	0.67	21	49	8.8	83	4	1.292	0.4	6.84	6.9	69	4.3
63215	11862.3	3304	2429	3.8	38	62	2	4	4	2	2	2	172.5	170.9	130	48	8.27	3.491	2.3	133	4	114.04	18	15	2	2	2	59.1	149	22	84	23	8.21	9.2	70	135	20	1.29	21	71	12.7	83	3.2	1.033	0.5	8.55	7.1	71	9.9
67675	12067.2	3205	2289	4.5	45	66	1	1	1	2	2	2	66	164.7	112	66	5.22	6.387	2.375	139	4	68.95	21	8	2	2	2	24.3	94	23	71	6	2.14	9.5	54	247	24	0.78	17	128	22.9	83	3.2	1.033	0.7	11.97	6.9	69	4.4
62735	129835	5592	4661	4.6	46	39	1	3	3	2	2	2	71.8	179.1	104	74	4.33	4.603	2.325	138	3.6	95.47	21	15	2	2	2	22.4	78	20	68	14	5	9.3	60	178	27	1.08	12	50	9	83	3.2	1.033	0.7	11.97	7.1	71	6
64356	41236.9	4642	4332	5.3	53	20	1	1	3	2	2	2	53.7	174.9	122	68	5.05	4.681	2.45	137	4	74.26	17	7	2	2	2	17.6	91	18	53	9	3.21	9.8	87	181	25	0.84	10	75	13.4	83	3.9	1.259	0.6	10.26	7.7	77	3.5
67032	21766.2	3774	2835	4.5	45	32	2	5	5	1	1	2	54	160.1	100	54	4.44	3.879	2.35	139	4.7	68.07	13	6	2	2	2	21.1	80	18	55	12	4.28	9.4	110	150	25	0.77	8	80	14.3	84	4.4	1.421	0.8	13.68	7.2	72	3.3
71355	16774.9	3407	3294	4.2	42	20	2	5	4	2	2	2	48.8	152.5	98	64	4.72	4.138	2.25	141	4.6	50.39	11	14	1	2	2	21	85	15	34	12	4.28	9	54	160	26	0.57	10	136	24.4	84	4.2	1.356	0.6	10.26	7.1	71	4
70598	13266.6	3395	3169	4.6	46	28	2	5	5	2	2	2	51.8	159.8	118	84	4.39	5.534	2.4	137	4.1	42.43	11	14	1	2	2	20.3	79	18	44	8	2.86	9.6	66	214	24	0.48	16	59	10.6	84	3.5	1.13	0.5	8.55	7.9	79	4.3
65879	45996	4547	3887	4.2	42	32	2	1	5	2	2	2	66.4	160.2	104	68	5.11	3.698	2.3	141	4.5	53.04	12	15	2	2	2	25.9	92	17	75	10	3.57	9.2	47	143	25	0.6	9	70	12.5	84	4	1.292	0.5	8.55	7.2	72	4.2
68771	23474.1	4059	3023	4.5	45	24	2	5	4	2	2	2	68.6	165.9	114	78	4.88	5.094	2.4	139	4	68.95	22	15	2	2	2	24.9	88	20	57	8	2.86	9.6	87	197	23	0.78	16	78	14	84	4.1	1.324	0.5	8.55	7.4	74	4.3
69558	51336	4203	3395	4.8	48	27	2	3	2	2	2	2	54.5	163.4	102	70	4.39	4.474	2.425	139	3.6	66.3	11	7	2	2	2	20.4	79	17	48	11	3.93	9.7	69	173	26	0.75	14	96	17.2	84	4.3	1.388	0.6	10.26	7.6	76	3.6
70439	76707.1	3932	3715	4	40	24	2	3	4	2	1	2	64.5	168.1	104	58	4.16	3.336	2.4	141	3.8	56.58	19	15	2	2	2	22.8	75	15	60	9	3.21	9.6	33	129	26	0.64	9	58	10.4	85	4.9	1.582	0.7	11.97	6.5	65	4.5
62918	18151.1	5424	4748	4.4	44	25	1	4	4	2	1	2	86.9	190.2	116	68	4.83	2.922	2.375	138	4	115.8	11	6	2	2	2	24	87	16	58	9	3.21	9.5	146	113	29	1.31	7	55	9.9	85	3.9	1.259	2.3	39.33	7	70	4.7
69434	42051.1	3293	2728	4.2	42	43	2	1	4	1	2	2	96.2	159.8	114	64	5.11	5.663	2.275	136	3.6	56.58	26	4	1	2	2	37.7	92	27	66	13	4.64	9.1	111	219	24	0.64	19	140	25.1	85	3.7	1.195	0.7	11.97	7.2	72	5.8
63265	27922.8	3194	2851	4.5	45	28	2	4	5	2	2	2	59.6	159.7	88	58	3.89	4.138	2.375	135	3.7	47.74	17	1	1	2	2	23.4	70	15	60	14	5	9.5	78	160	25	0.54	18	113	20.2	85	3.6	1.162	0.7	11.97	7.8	78	4.7
70287	18943.7	2631	2563	4.2	42	46	2	5	4	2	2	2	46.8	165.5	104	70	5	4.655	2.25	140	3.9	91.05	11	15	1	2	2	17.1	90	16	43	13	4.64	9	50	180	25	1.03	11	142	25.4	85	4.5	1.453	0.7	11.97	7.2	72	5.5
71292	30448.4	3298	2629	3.9	39	36	2	4	5	2	2	2	83.8	171.4	110	74	11.6	5.069	2.3	134	4	39.78	9	10	2	2	2	28.5	209	14	52	10	3.57	9.2	34	196	22	0.45	6	56	10	85	3.4	1.098	0.4	6.84	7.5	75	1.8
65322	31766.4	3036	2640	4.3	43	23	2	2	4	1	2	2	68.9	154.9	94	52	4.22	4.5	2.375	137	3.8	65.42	12	6	2	2	2	28.7	76	18	73	4	1.43	9.5	88	174	26	0.74	13	34	6.1	85	3.4	1.098	0.5	8.55	8	80	4.4
69386	19738.3	4956	3739	4.1	41	52	1	5	3	2	2	2	102.1	180.8	136	66	4.33	4.422	2.25	143	4.3	77.79	15	3	2	2	2	31.2	78	15	55	7	2.5	9	57	171	27	0.88	11	61	10.9	85	3	0.969	0.8	13.68	6.5	65	4.3
71136	12313.2	4882	4224	4.5	45	21	1	5	3	2	2	2	71.9	171.7	108	56	5.16	4.189	2.35	140	3.7	78.68	32	5	2	2	2	24.4	93	32	34	12	4.28	9.4	240	162	25	0.89	18	56	10	85	3.7	1.195	0.9	15.39	7	70	6
64968	16240.2	3777	3281	4.3	43	50	2	4	5	2	1	2	61.9	168.7	112	60	5.5	3.672	2.4	141	4.1	63.65	12	15	2	2	2	21.8	99	19	53	7	2.5	9.6	78	142	27	0.72	11	89	15.9	86	3.5	1.13	0.7	11.97	7.5	75	4.9
66291	26363.7	3593	3081	3.4	34	33	2	4	5	2	2	2	107.2	167.2	110	76	6.61	4.836	2.2	136	4	65.42	9	8	1	2	2	38.3	119	19	66	11	3.93	8.8	96	187	20	0.74	15	43	7.7	86	2.7	0.872	0.4	6.84	7.4	74	4.6
71289	27906.5	3603	2495	4.6	46	32	2	3	4	2	2	2	61.1	164.6	118	60	5.55	3.388	2.375	140	3.5	69.84	18	5	1	2	2	22.6	100	19	59	10	3.57	9.5	35	131	28	0.79	25	66	11.8	86	4.3	1.388	0.5	8.55	6.6	66	4.9
68703	9415.96	4467	2878	4.2	42	63	1	1	5	2	2	2	89.8	178.4	#NULL!	#NULL!	5.94	5.819	2.4	139	3.6	76.91	21	15	1	2	2	28.2	107	21	48	11	3.93	9.6	55	225	25	0.87	21	130	23.3	86	3.7	1.195	1	17.1	6.8	68	4.1
68996	15565	4743	4238	4.2	42	24	1	5	4	2	2	1	65.7	178.8	138	76	4.94	3.801	2.3	139	4.1	82.21	23	5	1	2	2	20.6	89	25	54	9	3.21	9.2	57	147	25	0.93	27	150	26.9	86	4	1.292	1	17.1	7.4	74	5.6
63813	6063.57	3029	2714	4.5	45	67	1	4	5	2	2	2	67.6	166.7	160	72	7.88	4.241	2.475	141	3.5	70.72	14	4	1	2	2	24.3	142	19	60	12	4.28	9.9	61	164	29	0.8	15	83	14.9	86	3.2	1.033	0.7	11.97	7.2	72	5.3
63340	34629.5	6141	4629	4.7	47	26	1	3	4	2	2	2	101.1	184.6	124	72	5.27	5.069	2.375	142	3.6	69.84	23	5	1	2	2	29.7	95	18	63	11	3.93	9.5	107	196	25	0.79	26	69	12.4	86	3.8	1.227	0.6	10.26	7	70	5.4
68508	15828.2	3706	3413	4.1	41	31	2	5	5	2	2	2	65.4	169.2	116	72	4.55	4.474	2.2	133	3.5	71.6	18	8	2	2	2	22.8	82	17	59	14	5	8.8	81	173	23	0.81	10	159	28.5	86	4.2	1.356	0.7	11.97	7.1	71	3.8
69272	32776.9	2375	1897	3.9	39	43	2	2	1	2	2	2	58.1	143.8	#NULL!	#NULL!	16.88	7.577	2.375	132	3.7	53.04	12	4	2	2	2	28.1	304	18	82	11	3.93	9.5	72	293	22	0.6	33	145	26	86	3.6	1.162	1	17.1	7.5	75	5
65555	56026.7	3610	3366	4.2	42	20	2	3	4	2	2	2	50.3	161.8	102	68	4.39	3.957	2.35	141	3.7	59.23	17	2	2	2	2	19.2	79	17	30	6	2.14	9.4	26	153	27	0.67	12	51	9.1	86	4.5	1.453	0.6	10.26	6.9	69	4.6
66874	55085.6	2903	2400	4.3	43	31	2	3	4	2	2	2	62.1	151.2	92	52	4.66	5.637	2.325	140	3.8	52.16	12	15	2	2	2	27.2	84	18	65	10	3.57	9.3	47	218	24	0.59	8	58	10.4	86	3.1	1.001	0.7	11.97	6.5	65	3.1
70929	18091	3949	3366	4.3	43	29	2	5	4	2	2	2	59.6	160.2	96	52	4.22	4.293	2.2	140	3.4	54.81	15	14	2	2	2	23.2	76	15	54	10	3.57	8.8	72	166	26	0.62	8	91	16.3	86	2.9	0.936	0.8	13.68	7.2	72	4.4
70248	7875.68	2636	2092	3.9	39	67	2	2	1	1	2	2	57.5	153.8	120	78	5.44	6.956	2.275	140	4.6	53.04	19	3	2	2	2	24.3	98	19	56	9	3.21	9.1	45	269	26	0.6	13	151	27	86	3.2	1.033	0.9	15.39	6.5	65	2.5
69520	103801	4785	4146	5.1	51	22	1	3	5	2	2	2	62.7	176.2	114	64	5	3.569	2.5	139	4.6	77.79	15	15	2	2	2	20.2	90	21	69	7	2.5	10	65	138	26	0.88	20	141	25.3	86	3.2	1.033	0.9	15.39	7.7	77	5.1
67445	33203.6	3816	3440	4.5	45	38	2	1	2	2	1	2	65.1	162.5	104	66	4.77	5.094	2.25	140	3.5	56.58	15	4	2	2	2	24.7	86	21	46	6	2.14	9	73	197	27	0.64	6	89	15.9	87	3.4	1.098	0.6	10.26	6.7	67	4.1
65079	30162	4422	3102	3.9	39	35	2	3	3	2	2	2	94.4	168.8	116	82	4.33	5.224	2.3	140	4	68.07	16	4	1	2	2	33.1	78	15	70	10	3.57	9.2	48	202	25	0.77	12	51	9.1	87	3.9	1.259	0.4	6.84	7	70	3.6
67219	64753.1	4932	4073	4.6	46	32	2	3	5	2	2	2	58.8	170.1	100	66	4.61	4.681	2.45	140	3.9	53.92	23	15	1	2	2	20.3	83	19	51	14	5	9.8	64	181	27	0.61	13	60	10.7	87	4.6	1.485	0.5	8.55	7.4	74	3.1
67121	19659.3	4750	3576	4.2	42	39	1	5	4	1	2	2	85.5	173.2	114	78	5.5	4.422	2.3	140	3.9	86.63	25	5	1	2	2	28.5	99	22	39	10	3.57	9.2	173	171	23	0.98	23	93	16.7	87	4.4	1.421	0.9	15.39	7.3	73	9.1
65141	39616.9	5161	4301	4.8	48	21	1	1	2	2	2	2	56.9	178.3	108	62	5.05	3.724	2.375	136	3.6	64.53	18	4	1	2	2	17.9	91	23	65	10	3.57	9.5	151	144	26	0.73	10	63	11.3	87	4.2	1.356	0.9	15.39	7.4	74	5.9
65102	18259.5	4348	3830	3.9	39	35	2	3	4	1	2	2	108.7	169.4	116	68	4.83	3.724	2.325	138	4.1	58.34	8	3	2	2	2	37.9	87	16	59	14	5	9.3	68	144	24	0.66	19	17	3	87	3.5	1.13	0.5	8.55	7.1	71	5.6
70750	17564	3007	2737	4.3	43	26	2	5	5	2	2	2	50.6	157.5	98	70	4.83	4.293	2.35	134	3.8	53.92	17	1	2	2	2	20.4	87	19	38	10	3.57	9.4	31	166	23	0.61	10	83	14.9	87	4.1	1.324	0.4	6.84	7.1	71	5.3
70209	28031.7	4366	3645	4.8	48	31	2	3	2	2	2	2	61.1	170.5	110	72	3.77	3.982	2.425	137	3.9	58.34	13	7	2	2	2	21	68	18	49	6	2.14	9.7	52	154	23	0.66	17	73	13.1	87	4	1.292	0.4	6.84	7	70	3.4
69147	18470.7	5050	3352	3.9	39	39	1	5	5	2	2	2	74.2	170.4	110	68	6.55	3.362	2.25	138	4.1	76.02	15	15	2	2	2	25.6	118	17	62	15	5.36	9	75	130	24	0.86	14	92	16.5	87	4.5	1.453	0.8	13.68	6.7	67	4.9
70129	19940.1	5349	4279	4	40	35	1	3	2	1	2	1	72.3	176.4	112	62	6.22	3.491	2.275	141	3.9	79.56	12	3	2	2	2	23.2	112	15	46	10	3.57	9.1	73	135	22	0.9	12	61	10.9	87	3.1	1.001	0.3	5.13	6.6	66	3.9
71752	48177.3	3992	3205	4.4	44	36	1	1	2	2	2	2	60.6	164.2	112	70	5.5	4.319	2.275	140	3.7	87.52	26	9	2	2	2	22.5	99	27	60	14	5	9.1	192	167	27	0.99	9	104	18.6	87	3.8	1.227	0.9	15.39	7.1	71	6.6
66937	66218.6	4736	4469	4.4	44	37	1	3	2	2	2	2	80.8	175.4	136	86	4.5	4.758	2.45	138	3.9	83.98	21	12	2	2	2	26.3	81	26	58	16	5.71	9.8	248	184	27	0.95	38	92	16.5	87	4.3	1.388	0.7	11.97	7	70	7.6
70058	20986.6	3891	3556	4.5	45	38	1	5	5	2	2	2	59.9	169.9	124	74	5.5	5.974	2.375	137	3.6	101.66	12	7	2	2	2	20.8	99	19	50	19	6.78	9.5	111	231	25	1.15	12	101	18.1	87	3.1	1.001	0.8	13.68	8	80	5.7
65106	21300.2	5461	4183	4.7	47	32	1	4	3	2	2	2	81.6	183.5	138	74	4	4.913	2.275	139	4	68.95	12	6	2	2	2	24.2	72	17	39	10	3.57	9.1	185	190	25	0.78	14	83	14.9	87	4.4	1.421	0.6	10.26	7.4	74	6.1
68601	10266.9	4176	3867	4.3	43	26	1	5	4	2	1	2	63.9	170.5	116	66	4.88	4.551	2.275	140	3.5	69.84	64	5	2	2	2	22	88	32	60	13	4.64	9.1	116	176	25	0.79	93	109	19.5	88	3.3	1.066	0.7	11.97	7.1	71	6.1
67245	9548.32	3275	2923	4.5	45	27	1	5	2	2	1	2	65.5	167.9	116	64	5.38	6.491	2.425	139	3.9	60.11	16	77	2	2	2	23.2	97	18	56	10	3.57	9.7	99	251	25	0.68	31	82	14.7	88	3.1	1.001	0.5	8.55	7	70	6
71280	101718	2945	2095	4.4	44	23	2	3	3	1	2	1	44.4	156.5	#NULL!	#NULL!	5.05	3.491	2.35	140	3.6	62.76	11	8	1	2	2	18.1	91	15	69	9	3.21	9.4	47	135	23	0.71	10	64	11.5	88	3.5	1.13	0.7	11.97	6.7	67	3.9
63631	92292.7	3893	3117	4.5	45	32	2	3	5	1	2	2	60	156.5	96	64	4.27	5.172	2.35	140	4.1	63.65	18	15	2	2	1	24.5	77	15	47	13	4.64	9.4	49	200	26	0.72	12	117	21	88	4.3	1.388	1.9	32.49	7.2	72	3.9
66241	19145.4	3081	2908	4.1	41	50	2	2	4	2	2	2	92.6	176.9	126	84	6.49	5.508	2.3	140	3.6	55.69	22	5	2	2	2	29.6	117	22	67	12	4.28	9.2	92	213	26	0.63	17	79	14.1	88	3.1	1.001	0.9	15.39	7.3	73	4.6
68196	125530	3814	3151	4.3	43	45	2	3	4	2	2	2	75.4	164.1	112	88	5	5.405	2.25	135	4	97.24	14	15	2	2	2	28	90	16	52	21	7.5	9	48	209	22	1.1	11	32	5.7	88	3.1	1.001	0.5	8.55	7.4	74	5
70132	11893.9	5356	3437	4.4	44	62	1	4	3	1	2	2	91.8	185.5	136	82	4.77	7.293	2.375	138	3.5	109.62	14	9	2	2	2	26.7	86	18	69	13	4.64	9.5	118	282	22	1.24	23	60	10.7	88	3.4	1.098	1.1	18.81	7.2	72	5.6
71215	19868.5	4313	3279	4.5	45	60	1	3	5	2	2	2	59.9	176.5	148	70	5.27	4.215	2.325	132	3.6	88.4	13	77	2	2	2	19.2	95	20	47	7	2.5	9.3	87	163	27	1	14	89	15.9	88	3.4	1.098	0.9	15.39	6.9	69	5.5
63966	26363.7	3795	2937	3.9	39	34	2	4	4	2	1	2	123.4	171.5	130	96	5.5	4.241	2.325	139	3.4	63.65	15	1	1	2	2	42	99	16	51	12	4.28	9.3	113	164	24	0.72	17	128	22.9	89	3.5	1.13	0.7	11.97	7.2	72	5
63802	18043.9	3621	2889	3.9	39	48	2	4	5	2	2	2	109	176.7	102	82	5.55	4.913	2.3	141	4.1	60.11	23	7	1	2	2	34.9	100	21	123	8	2.86	9.2	96	190	25	0.68	30	30	5.4	89	2.9	0.936	0.2	3.42	7.3	73	4.8
66930	31576.7	4739	3653	4.3	43	41	1	1	3	2	2	2	70.9	164.6	104	70	5	5.534	2.35	140	3.9	84.86	24	15	1	2	2	26.2	90	25	75	11	3.93	9.4	130	214	22	0.96	33	93	16.7	89	3.8	1.227	0.6	10.26	7	70	5.5
70356	86418.7	4992	3872	3.9	39	25	2	3	1	2	2	2	102	167.6	98	64	5	3.646	2.225	139	4	56.58	10	3	2	2	2	36.3	90	12	100	7	2.5	8.9	26	141	23	0.64	13	48	8.6	89	3.2	1.033	0.7	11.97	6.7	67	4.7
64786	115356	4108	3245	3.6	36	46	2	3	5	2	2	2	112.4	174.1	116	68	5.94	4.707	2.2	138	4.1	85.75	18	15	2	2	2	37.1	107	20	59	11	3.93	8.8	30	182	21	0.97	46	34	6.1	89	3.6	1.162	0.2	3.42	7	70	5.6
66933	16992.5	5778	4714	4.4	44	34	1	5	5	1	2	2	72.4	185.1	110	80	4.94	3.569	2.375	138	4.4	73.37	16	12	2	2	2	21.1	89	24	61	9	3.21	9.5	125	138	24	0.83	9	47	8.4	89	3.9	1.259	0.5	8.55	7	70	5.1
71097	25989.2	5551	4465	4.8	48	21	1	4	4	2	2	2	68.5	170.1	134	72	4.77	4.293	2.425	140	3.8	91.05	10	1	2	2	2	23.7	86	17	51	9	3.21	9.7	156	166	26	1.03	9	94	16.8	89	4.2	1.356	0.9	15.39	7.4	74	4.4
68787	150876	3551	2569	4	40	65	1	3	5	2	1	2	72	161.8	118	52	6.61	3.776	2.4	137	4.6	86.63	29	6	2	2	2	27.5	119	18	62	17	6.07	9.6	98	146	24	0.98	32	86	15.4	90	2.6	0.84	0.8	13.68	6.8	68	6
71161	18317.2	6192	4727	4.4	44	45	1	5	2	2	1	2	82.9	175.7	114	78	5.16	4.862	2.45	140	4	81.33	20	6	2	2	2	26.9	93	23	53	17	6.07	9.8	386	188	29	0.92	11	71	12.7	90	4.8	1.55	0.5	8.55	6.5	65	6.2
65918	16329.2	3749	3354	4.4	44	34	2	5	5	2	2	2	47.4	162.8	98	56	4.72	3.543	2.4	138	3.7	46.85	12	12	1	2	2	17.9	85	17	39	10	3.57	9.6	71	137	24	0.53	5	63	11.3	90	4.2	1.356	0.6	10.26	7.6	76	3.8
69417	126504	4287	3990	4.3	43	27	1	3	4	1	2	1	56.8	171.4	112	62	6	3.491	2.275	139	3.9	62.76	12	12	1	2	1	19.3	108	21	42	14	5	9.1	100	135	25	0.71	9	145	26	90	4	1.292	0.9	15.39	6.8	68	5
70111	15022	3534	1499	4.4	44	56	1	4	3	2	2	2	56.8	182.8	126	74	5.16	4.991	2.425	140	4.2	73.37	13	77	1	2	2	17	93	16	116	10	3.57	9.7	71	193	30	0.83	17	78	14	90	2.9	0.936	0.6	10.26	7.8	78	4.3
65901	11468.3	5194	4571	4.5	45	22	1	5	4	2	2	2	73.5	181.6	104	60	4.77	3.853	2.375	139	4.2	68.07	24	1	1	2	2	22.3	86	23	66	11	3.93	9.5	267	149	22	0.77	14	#NULL!	#NULL!	90	4.3	1.388	#NULL!	#NULL!	7.4	74	5.7
63613	40845.1	4885	3838	4.7	47	30	1	2	4	1	2	2	64.7	182	106	56	4.88	3.853	2.325	139	3.4	83.1	17	9	1	2	2	19.5	88	20	57	9	3.21	9.3	99	149	26	0.94	13	74	13.3	90	3.4	1.098	0.7	11.97	7.6	76	5.2
63889	29425.4	6254	5154	4.9	49	48	1	3	3	2	2	2	95	185.8	118	72	5	5.819	2.425	140	4	85.75	13	1	1	2	2	27.5	90	18	60	10	3.57	9.7	73	225	28	0.97	18	102	18.3	90	2.7	0.872	0.6	10.26	7.4	74	6.2
66253	80709.5	4566	3225	3.9	39	38	2	3	4	2	2	2	85.8	173.8	116	74	7.33	4.603	2.275	139	3.5	56.58	17	9	2	2	2	28.4	132	13	45	12	4.28	9.1	29	178	27	0.64	30	73	13.1	90	4.1	1.324	0.6	10.26	6.7	67	4.8
63977	17713.1	3685	3219	4.1	41	22	2	4	3	2	2	2	73.4	170.2	92	52	4	3.414	2.275	135	4.1	67.18	10	6	2	2	2	25.3	72	15	65	8	2.86	9.1	87	132	24	0.76	22	58	10.4	90	4.1	1.324	0.4	6.84	6.6	66	3.3
71583	19463.7	3536	2218	4.1	41	53	1	4	5	2	2	1	71.9	172.5	126	72	5.16	5.043	2.575	141	4.6	103.43	38	12	2	2	2	24.2	93	25	64	10	3.57	10.3	123	195	26	1.17	52	142	25.4	90	3.7	1.195	0.7	11.97	6.9	69	6
64021	13648.6	2555	1956	4.2	42	62	2	1	5	2	2	2	88	160.3	#NULL!	#NULL!	5.61	5.612	2.35	139	3.6	71.6	29	10	2	2	2	34.2	101	33	73	9	3.21	9.4	120	217	26	0.81	20	61	10.9	90	3.8	1.227	0.5	8.55	7.1	71	4.5
63729	160708	3346	2709	4.2	42	50	1	3	4	2	2	1	86	167.8	128	82	4.94	5.922	2.375	138	4	75.14	23	15	2	2	1	30.5	89	21	61	11	3.93	9.5	55	229	21	0.85	93	55	9.9	90	3.3	1.066	0.6	10.26	7	70	7.5
66669	141947	3557	2555	4.2	42	63	2	3	5	1	2	2	82.6	166.7	172	94	5.16	6.749	2.4	140	4	63.65	17	15	2	2	2	29.7	93	21	61	13	4.64	9.6	56	261	27	0.72	19	100	17.9	90	4.1	1.324	0.5	8.55	6.7	67	5.8
66547	144514	5541	4387	4.2	42	65	1	3	5	2	2	2	98.5	187.5	136	82	6.72	6.025	2.375	138	3.5	99.01	22	15	2	2	1	28	121	22	65	14	5	9.5	70	233	25	1.12	17	97	17.4	90	2.7	0.872	1.2	20.52	7	70	6.7
69034	36838.5	4786	3860	4.3	43	33	1	2	2	2	2	2	76.2	165.7	112	72	5.22	6.568	2.4	138	3.8	76.02	20	4	2	2	2	27.8	94	19	66	10	3.57	9.6	70	254	24	0.86	38	110	19.7	90	4.2	1.356	0.7	11.97	7.8	78	6.3
69196	33575.9	4663	4205	4.4	44	27	1	5	4	2	2	2	89.1	174.6	110	68	4	5.637	2.4	138	4.3	74.26	45	99	2	2	2	29.2	72	28	40	11	3.93	9.6	54	218	24	0.84	14	91	16.3	90	3	0.969	0.6	10.26	7.4	74	4.6
62688	13212.4	4577	3716	4.5	45	24	1	5	4	2	2	2	104	178.3	120	80	5.61	5.689	2.45	138	4	88.4	28	6	2	2	2	32.7	101	21	119	8	2.86	9.8	91	220	22	1	27	177	31.7	90	3.6	1.162	1	17.1	7.7	77	7
70883	19849.2	5043	4417	4.6	46	31	1	4	5	2	2	1	121.2	179.8	144	90	5.44	5.793	2.4	138	4.3	114.92	32	8	2	2	2	37.5	98	20	89	11	3.93	9.6	156	224	23	1.3	67	65	11.6	90	3.7	1.195	0.7	11.97	7.1	71	8.2
62288	23281.7	6139	4623	4.6	46	29	1	3	4	1	2	2	64.1	178.5	118	64	4.88	5.043	2.375	139	3.7	75.14	28	6	2	2	2	20.1	88	22	39	11	3.93	9.5	112	195	28	0.85	12	86	15.4	90	3.6	1.162	0.7	11.97	6.8	68	4.9
66908	17768	3400	2645	4.3	43	52	1	4	4	2	1	2	144.8	190.2	130	96	5.5	6.465	2.325	145	4	113.15	18	2	2	2	2	40	99	17	63	13	4.64	9.3	214	250	27	1.28	24	54	9.7	91	3.6	1.162	0.4	6.84	7.7	77	6.5
69184	34082.9	4276	3293	4.3	43	56	1	3	2	1	1	2	91.1	171	106	66	5.33	5.819	2.3	139	4.2	87.52	17	4	2	2	2	31.2	96	21	61	13	4.64	9.2	166	225	21	0.99	18	123	22	91	2.7	0.872	0.9	15.39	7.8	78	6.8
67751	47373.1	4081	3193	3.4	34	20	2	3	3	2	2	2	104	153.3	#NULL!	#NULL!	4.5	5.689	2.25	139	4	50.39	16	7	1	2	2	44.3	81	17	75	9	3.21	9	23	220	21	0.57	16	35	6.3	91	3.6	1.162	0.3	5.13	7	70	3.3
69181	91599.7	4764	3632	4	40	37	2	3	1	2	2	2	70.7	168	116	72	4.55	6.051	2.3	138	3.5	62.76	22	7	1	2	2	25	82	20	47	13	4.64	9.2	103	234	24	0.71	17	70	12.5	91	3	0.969	0.7	11.97	6.7	67	4.6
68934	36002.6	3505	2793	4.1	41	47	2	1	1	2	2	2	83.9	148.7	126	76	4.55	5.741	2.425	138	3.3	45.08	51	2	1	2	2	37.9	82	36	70	16	5.71	9.7	50	222	25	0.51	21	148	26.5	91	4	1.292	0.3	5.13	7.4	74	3.7
64252	11234.2	3863	2922	4.4	44	61	1	2	3	2	2	2	65.1	160.8	136	70	4.83	6.672	2.2	140	3.4	55.69	33	5	1	2	2	25.2	87	26	88	10	3.57	8.8	73	258	27	0.63	38	149	26.7	91	3.7	1.195	1.5	25.65	7.5	75	3.6
65049	38428.2	5154	4065	4.5	45	24	1	2	3	2	2	2	72	174.3	102	70	5.05	3.879	2.35	139	4	91.05	17	7	1	2	2	23.7	91	17	49	15	5.36	9.4	74	150	27	1.03	13	58	10.4	91	3.6	1.162	0.6	10.26	7.3	73	6
65491	23891.8	3452	2528	4.3	43	25	2	4	3	2	2	2	97.1	167	116	76	4.5	3.827	2.35	139	4.2	87.52	12	5	2	2	2	34.8	81	18	40	8	2.86	9.4	168	148	25	0.99	11	40	7.2	91	3.4	1.098	0.8	13.68	7.3	73	4.2
65576	66153.5	4640	3450	4.4	44	27	2	1	4	2	2	2	56.6	171.3	106	52	4	3.517	2.325	138	3.6	63.65	14	6	2	2	2	19.3	72	22	61	10	3.57	9.3	83	136	24	0.72	5	164	29.4	91	3.7	1.195	1	17.1	7.4	74	4.9
67411	26729.1	5257	4125	4.1	41	43	1	2	1	2	2	2	99.9	169.1	130	74	7.88	5.534	2.225	139	3.6	84.86	42	7	2	2	2	34.9	142	30	83	9	3.21	8.9	167	214	24	0.96	42	108	19.3	91	4.4	1.421	0.6	10.26	6.9	69	7.7
64344	30402	4665	3838	4.2	42	37	1	4	2	2	2	2	167	180.5	140	100	4.94	5.353	2.3	141	4.1	118.46	38	5	2	2	2	51.3	89	30	78	12	4.28	9.2	89	207	25	1.34	88	47	8.4	91	3.4	1.098	0.8	13.68	7.5	75	6.3
68076	107318	6394	5255	4.2	42	30	1	3	4	2	2	2	94.6	185.4	118	82	4.66	4.215	2.275	139	4	84.86	17	6	2	2	2	27.5	84	16	54	10	3.57	9.1	79	163	28	0.96	17	121	21.7	91	3.7	1.195	0.8	13.68	6.8	68	6.3
70920	21936.7	2297	1853	4.3	43	46	2	5	4	2	2	2	57.7	155.6	108	68	5.11	5.327	2.3	136	3.7	42.43	37	7	2	2	2	23.8	92	28	95	6	2.14	9.2	54	206	24	0.48	21	110	19.7	91	3.7	1.195	1	17.1	7.5	75	6.1
71021	6320.25	3274	2766	4.6	46	64	1	5	4	2	2	2	69	160.9	120	66	8.72	4.241	2.45	140	4.2	79.56	17	3	2	2	2	26.7	157	17	38	19	6.78	9.8	115	164	24	0.9	13	103	18.4	91	2.9	0.936	0.8	13.68	7.2	72	5.3
70399	15757.2	4952	4284	4.8	48	24	1	5	4	2	2	2	73.9	174.4	114	68	5.38	4.655	2.4	137	3.9	79.56	27	3	2	2	2	24.3	97	19	68	10	3.57	9.6	57	180	22	0.9	15	129	23.1	91	3.6	1.162	0.9	15.39	7.2	72	5.5
70088	17389	3492	2491	4.9	49	47	1	5	5	2	2	2	60.8	165.6	118	76	14.21	5.741	2.525	137	4.2	68.95	30	7	2	2	2	22.2	256	16	54	17	6.07	10.1	112	222	27	0.78	32	115	20.6	91	4.8	1.55	1.1	18.81	8.2	82	4.7
70258	72008.2	4210	3506	4.5	45	24	2	3	5	2	1	2	75.9	174.1	114	78	4.55	4.732	2.375	138	4	76.02	23	3	1	2	2	25	82	24	50	8	2.86	9.5	136	183	21	0.86	28	62	11.1	92	2.5	0.807	0.4	6.84	8	80	4.1
71728	11762.3	2852	2111	4.3	43	61	2	2	5	1	1	2	74.2	160.1	110	56	7.77	5.327	2.525	141	4	104.31	19	14	1	2	2	28.9	140	22	43	26	9.28	10.1	160	206	27	1.18	16	84	15	92	5.3	1.711	0.5	8.55	7.3	73	5.6
69691	30093.1	4265	2631	3.9	39	36	2	3	3	2	1	2	67.2	174.9	80	52	4.39	5.017	2.325	133	3.9	58.34	47	1	2	2	2	22	79	40	64	6	2.14	9.3	41	194	25	0.66	38	117	21	92	4.6	1.485	0.6	10.26	7.1	71	3.3
66788	39049.1	5250	3692	4	40	31	1	2	4	2	1	2	64.9	167.4	116	72	5.61	4.344	2.25	137	4.3	62.76	11	99	2	2	2	23.2	101	16	46	7	2.5	9	80	168	23	0.71	11	56	10	92	3.5	1.13	0.4	6.84	6.6	66	4
66165	28699.1	6330	4719	4.1	41	24	1	3	3	2	1	2	129.4	184.7	118	80	4.55	4.06	2.35	139	4.1	68.07	23	5	2	2	2	37.9	82	16	63	11	3.93	9.4	70	157	27	0.77	25	127	22.7	92	3.4	1.098	0.7	11.97	7	70	5.7
70945	36590.7	4623	3344	4.5	45	49	1	3	3	2	1	2	78	180.9	132	80	5.61	5.224	2.375	136	3.5	65.42	18	1	2	2	2	23.8	101	20	50	3	1.07	9.5	73	202	23	0.74	47	242	43.3	92	3.5	1.13	0.8	13.68	7.6	76	6.1
63750	22808.1	2952	2488	3.9	39	20	2	4	4	2	2	2	68.6	156.4	118	70	4.61	4.319	2.4	140	3.8	56.58	12	1	1	2	2	28	83	11	42	9	3.21	9.6	54	167	25	0.64	14	74	13.3	92	5.3	1.711	0.7	11.97	6.3	63	3.4
62417	46085.2	3250	2938	4.4	44	26	2	2	4	2	2	2	73.2	152.2	104	68	5	4.189	2.35	139	4	51.27	14	8	1	2	2	31.6	90	20	49	9	3.21	9.4	75	162	25	0.58	5	70	12.5	92	4.3	1.388	0.7	11.97	7.6	76	3.9
70575	155051	2817	2172	4.3	43	69	2	3	4	1	2	2	61.8	157.4	108	68	5.55	5.793	2.375	137	3.9	74.26	17	9	1	2	2	24.9	100	20	56	15	5.36	9.5	124	224	24	0.84	26	88	15.8	92	3.8	1.227	0.7	11.97	7.4	74	5.9
68828	10448.1	4407	3592	4.6	46	24	1	5	5	2	2	2	66.3	170	112	46	5.05	4.5	2.475	142	4.1	91.94	25	15	1	2	2	22.9	91	21	64	11	3.93	9.9	218	174	28	1.04	13	71	12.7	92	4.6	1.485	0.5	8.55	7.3	73	7.7
63004	13287.2	3480	2870	4.5	45	38	2	5	5	2	2	2	45.9	157.6	114	66	5.33	6.025	2.35	137	3.9	54.81	28	15	2	2	2	18.5	96	27	58	12	4.28	9.4	84	233	25	0.62	23	167	29.9	92	4.1	1.324	1.1	18.81	7.6	76	4.3
62501	78018.1	3749	3288	3.6	36	30	2	3	5	1	2	2	63.3	157.2	110	68	5.5	3.698	2.2	141	3.8	58.34	13	14	2	2	2	25.6	99	19	66	9	3.21	8.8	45	143	24	0.66	13	56	10	92	3.5	1.13	0.6	10.26	6.3	63	4.5
64173	17517.8	3246	2521	4.4	44	38	2	5	4	2	2	2	51.5	156	116	86	13.54	5.715	2.45	136	3.9	46.85	21	5	2	2	2	21.2	244	18	67	13	4.64	9.8	74	221	23	0.53	32	79	14.1	92	4.2	1.356	0.6	10.26	7.2	72	4.1
70921	14629.7	4252	3845	4.5	45	29	2	5	4	2	2	2	57.7	171.4	92	64	4.66	3.258	2.35	137	3.7	55.69	16	77	2	2	2	19.6	84	15	47	11	3.93	9.4	58	126	22	0.63	9	190	34	92	3.2	1.033	1.4	23.94	7.6	76	5.1
65267	15099.3	4242	3518	4.7	47	37	2	5	5	2	2	2	59.9	177.2	106	74	4.83	4.991	2.3	138	3.9	65.42	14	15	2	2	2	19.1	87	16	59	9	3.21	9.2	84	193	26	0.74	14	91	16.3	92	4	1.292	1.6	27.36	7.2	72	4.1
67857	17471.9	3279	2864	4.8	48	25	2	5	5	2	2	2	46.3	160.2	102	62	3.39	3.931	2.25	137	3.6	69.84	13	7	2	2	2	18	61	17	43	12	4.28	9	93	152	23	0.79	13	96	17.2	92	3.6	1.162	1	17.1	7.2	72	5.2
66091	33092.2	4691	3950	3.9	39	41	1	3	2	1	2	2	203.5	181.1	124	92	5.61	4.112	2.325	142	3.7	82.21	16	3	2	2	2	62	101	20	56	8	2.86	9.3	76	159	21	0.93	28	39	7	92	2.9	0.936	0.5	8.55	7.7	77	7.1
65339	10104.3	4039	2733	4	40	60	1	2	4	2	2	2	112	172.8	116	62	5.83	3.879	2.3	139	3.8	85.75	22	10	2	2	2	37.5	105	22	68	13	4.64	9.2	69	150	24	0.97	29	62	11.1	92	2.9	0.936	0.8	13.68	7.1	71	8.7
66713	36055.2	3246	2471	4.2	42	60	2	3	2	2	2	2	62.4	159.4	132	56	4.5	6.232	2.3	139	4	64.53	12	5	2	2	2	24.6	81	18	59	11	3.93	9.2	50	241	28	0.73	7	46	8.2	92	4.2	1.356	0.4	6.84	6.7	67	3.1
64822	30161.4	4254	2792	4.2	42	53	1	3	3	1	2	2	57.4	172.9	100	54	4.77	5.094	2.275	141	4.1	76.91	24	2	2	2	2	19.2	86	20	80	9	3.21	9.1	68	197	25	0.87	16	101	18.1	92	2.9	0.936	0.6	10.26	6.5	65	3.9
71643	53390.3	5811	4517	4.2	42	31	1	2	4	2	2	2	84.9	176.1	118	70	4.88	3.672	2.225	137	4	97.24	18	8	2	2	2	27.4	88	16	54	12	4.28	8.9	122	142	26	1.1	13	133	23.8	92	3.2	1.033	0.8	13.68	7	70	5.6
67616	175828	4764	1978	4.3	43	63	1	3	2	2	2	2	70	184.3	92	56	5.66	4.81	2.35	135	3.5	81.33	9	2	2	2	2	20.6	102	15	56	14	5	9.4	40	186	25	0.92	14	103	18.4	92	3.4	1.098	0.6	10.26	7.1	71	6.1
64613	50662.5	5219	3950	4.3	43	25	1	2	5	2	2	2	83.9	184.6	114	72	5	4.319	2.3	139	3.7	94.59	25	7	2	2	2	24.6	90	30	73	11	3.93	9.2	179	167	26	1.07	21	88	15.8	92	3.7	1.195	0.5	8.55	6.9	69	7.9
66448	11073.5	3181	2552	4.4	44	44	1	5	2	2	2	2	78.5	167.4	102	72	10.99	5.741	2.475	136	3.9	83.98	53	77	2	2	2	28	198	35	74	15	5.36	9.9	141	222	26	0.95	96	49	8.8	92	4.1	1.324	1	17.1	7.3	73	6.5
62379	25237.2	4059	3752	4.4	44	40	1	5	5	2	2	2	62.5	175.7	102	70	4	4.241	2.375	140	3.7	86.63	14	10	2	2	2	20.2	72	22	68	8	2.86	9.5	72	164	27	0.98	15	207	37.1	92	3	0.969	0.9	15.39	7.7	77	5.3
69976	10952.9	3923	3100	4.5	45	61	1	2	4	2	2	2	83.4	161.8	138	76	5.22	5.431	2.35	140	3.9	92.82	21	12	2	2	2	31.9	94	17	65	15	5.36	9.4	80	210	26	1.05	19	129	23.1	92	3.2	1.033	0.9	15.39	6.9	69	4.9
69910	104529	5055	3958	4.6	46	20	1	3	2	2	2	2	63.1	175.5	118	66	4.5	4.37	2.425	137	4.1	77.79	19	6	2	2	2	20.5	81	22	55	9	3.21	9.7	241	169	25	0.88	18	93	16.7	92	3.6	1.162	0.7	11.97	7.4	74	6.1
69888	19940.1	5784	4514	4.7	47	36	1	3	4	2	2	2	80.4	176.1	120	78	3.83	5.741	2.35	142	3.6	99.89	12	3	2	2	2	25.9	69	16	37	13	4.64	9.4	86	222	26	1.13	11	95	17	92	4	1.292	0.8	13.68	6.7	67	4.9
70689	11682.4	2776	2199	4.8	48	56	1	5	5	2	2	2	68.9	162.6	120	74	5.44	6.155	2.425	138	3.5	64.53	25	77	2	2	2	26.1	98	28	54	7	2.5	9.7	80	238	25	0.73	18	94	16.8	92	4.1	1.324	1.2	20.52	8.3	83	3.8
71183	117796	4956	3351	4.9	49	38	1	3	4	1	2	2	71.4	177.8	110	50	4.5	3.75	2.35	140	4	78.68	18	6	2	2	2	22.6	81	17	46	12	4.28	9.4	96	145	27	0.89	11	100	17.9	92	3.6	1.162	0.7	11.97	7.2	72	4.3
71155	119449	6512	4237	5.1	51	41	1	3	5	2	2	2	95.3	187.4	132	92	5.38	5.896	2.425	139	3.7	118.46	61	14	2	2	2	27.1	97	104	57	13	4.64	9.7	#NULL!	228	23	1.34	32	60	10.7	92	3	0.969	1.2	20.52	7.6	76	7.3
67628	54437.1	3820	3211	3.8	38	22	2	3	4	2	1	2	111.3	166.2	120	76	6.99	6.905	2.275	139	3.5	52.16	13	99	2	2	2	40.3	126	15	52	7	2.5	9.1	53	267	18	0.59	12	94	16.8	93	4	1.292	0.5	8.55	7.2	72	4
71717	22360.9	4006	3380	4.1	41	27	2	4	2	2	1	2	108.1	167	102	68	4.94	4.758	2.35	138	3.8	57.46	17	4	2	2	2	38.8	89	18	58	9	3.21	9.4	57	184	28	0.65	40	124	22.2	93	3.7	1.195	0.7	11.97	8	80	5
70302	43561.4	5933	4508	4.4	44	23	1	3	5	2	1	2	96.7	179.2	128	80	5	4.422	2.45	141	3.8	106.08	36	4	2	2	2	30.1	90	21	58	12	4.28	9.8	67	171	24	1.2	38	90	16.1	93	4.9	1.582	0.7	11.97	7.2	72	6.1
68572	123317	5423	4281	4.8	48	42	1	3	5	2	1	2	84.9	178.4	116	64	5.33	4.991	2.4	140	3.8	64.53	20	9	2	2	2	26.7	96	23	65	5	1.79	9.6	127	193	25	0.73	21	84	15	93	3.1	1.001	0.7	11.97	7.3	73	7.7
66562	98801.1	4223	3212	4.2	42	26	2	3	5	2	2	2	71.7	164.8	102	56	4.66	5.198	2.3	140	4	68.07	14	10	1	2	2	26.4	84	18	61	8	2.86	9.2	117	201	23	0.77	11	48	8.6	93	4.2	1.356	0.7	11.97	6.9	69	4.1
66299	11863	3263	2905	4.6	46	22	2	5	3	2	2	2	67	160.8	106	76	4.88	4.112	2.275	137	3.7	44.2	13	4	1	2	2	25.9	88	15	39	7	2.5	9.1	50	159	23	0.5	8	78	14	93	3.5	1.13	1	17.1	6.9	69	3.5
70055	120043	3923	2811	3.7	37	47	2	3	4	1	2	2	72.1	164.7	118	82	11.82	5.275	2.175	138	3.9	78.68	13	10	1	2	2	26.6	213	14	44	11	3.93	8.7	83	204	22	0.89	9	40	7.2	93	3.2	1.033	0.4	6.84	6.1	61	4.1
70681	127169	4663	3905	4.3	43	61	1	3	5	2	2	2	104.2	184.4	122	72	5	5.767	2.275	137	4.2	97.24	24	15	1	2	2	30.6	90	25	51	18	6.43	9.1	64	223	22	1.1	38	122	21.9	93	3.8	1.227	0.5	8.55	6.6	66	6.8
67021	16099.7	4892	4111	4.7	47	50	1	4	5	2	2	2	96.1	181.5	132	82	4.83	4.267	2.4	139	4.2	110.5	16	7	1	2	2	29.2	87	20	43	15	5.36	9.6	280	165	27	1.25	15	53	9.5	93	3.2	1.033	1	17.1	7.8	78	5.3
69893	33575.9	5401	4471	4.7	47	22	1	3	4	2	2	2	82.4	177.5	#NULL!	#NULL!	5.61	3.051	2.375	140	3.3	76.91	15	4	1	2	2	26.2	101	17	56	13	4.64	9.5	87	118	23	0.87	15	111	19.9	93	2.9	0.936	0.7	11.97	7.5	75	5.3
64731	36815.8	4103	3067	4	40	34	2	2	5	1	2	2	63	165.5	110	72	5.11	4.577	2.225	139	3.8	54.81	10	9	2	2	2	23	92	31	47	15	5.36	8.9	66	177	23	0.62	11	121	21.7	93	4.7	1.518	0.6	10.26	6.5	65	2.5
68312	62663.3	4107	3492	4	40	35	2	3	4	2	2	2	81.7	167.1	136	80	5.05	3.465	2.275	141	3.7	72.49	19	8	2	2	2	29.3	91	21	55	7	2.5	9.1	179	134	25	0.82	10	66	11.8	93	5.6	1.808	0.6	10.26	6.9	69	5.2
71089	52411.5	3182	2758	4.2	42	32	2	1	3	2	2	2	78.4	155.7	106	64	5.11	4.37	2.275	140	3.8	39.78	20	77	2	2	2	32.3	92	22	66	8	2.86	9.1	73	169	25	0.45	24	54	9.7	93	3.4	1.098	0.5	8.55	6.8	68	5.2
71748	32637.8	3727	3120	4.2	42	36	2	1	3	1	2	2	78.2	158.3	116	84	16.93	6.439	2.3	132	3.7	45.97	40	1	2	2	2	31.2	305	30	135	8	2.86	9.2	61	249	20	0.52	134	134	24	93	3.1	1.001	0.9	15.39	7.6	76	3.9
64471	64386.4	3083	2755	4.3	43	37	2	3	5	2	2	2	66.8	161.9	98	68	4.5	5.844	2.4	140	4.4	59.23	11	15	2	2	2	25.5	81	15	54	15	5.36	9.6	86	226	22	0.67	8	110	19.7	93	4.1	1.324	0.6	10.26	7.1	71	3.8
69494	98104.2	4418	3489	4.5	45	37	2	3	3	1	2	2	65.2	172	98	68	5.22	4.888	2.325	140	4	58.34	11	8	2	2	2	22	94	15	39	14	5	9.3	59	189	21	0.66	11	52	9.3	93	3.7	1.195	0.8	13.68	7.4	74	2.8
66614	128845	4971	4070	4.6	46	44	2	3	3	1	2	2	79.5	175.4	112	74	4.72	6.025	2.425	142	4	60.11	22	9	2	2	2	25.8	85	21	84	11	3.93	9.7	56	233	24	0.68	21	60	10.7	93	4	1.292	0.7	11.97	7.4	74	5.2
63116	24483.7	4067	3155	4.7	47	34	2	3	5	2	2	2	51.9	163.5	118	74	3.5	6.646	2.325	136	4	48.62	11	8	2	2	2	19.4	63	15	67	7	2.5	9.3	56	257	24	0.55	13	130	23.3	93	3.7	1.195	0.9	15.39	7	70	4.6
68679	176993	5106	3444	4.3	43	43	1	5	4	2	2	2	105.1	177.2	124	72	11.49	4.939	2.3	137	3.7	91.05	31	5	2	2	2	33.5	207	17	64	16	5.71	9.2	150	191	24	1.03	41	121	21.7	93	3	0.969	0.8	13.68	6.7	67	4.8
68874	33534.7	4584	3626	4.4	44	55	1	2	3	2	2	2	90	180.4	138	84	5.83	5.146	2.425	139	4.2	82.21	32	10	2	2	2	27.7	105	18	57	16	5.71	9.7	88	199	28	0.93	22	113	20.2	93	3.4	1.098	0.9	15.39	7	70	7.4
66094	15565	6046	4680	4.5	45	25	1	5	5	2	2	2	65.7	177.8	110	52	5.16	3.905	2.3	138	3.6	98.12	10	6	2	2	2	20.8	93	18	61	12	4.28	9.2	96	151	25	1.11	20	72	12.9	93	3.4	1.098	0.7	11.97	7.1	71	7.2
71532	44759	4818	4109	4.6	46	21	1	1	3	2	2	2	93.7	166	114	44	5.61	4.008	2.45	138	4	64.53	22	6	2	2	2	34	101	20	53	10	3.57	9.8	164	155	26	0.73	18	93	16.7	93	3.8	1.227	0.7	11.97	7.1	71	5.6
71079	81088.4	5345	4623	4.8	48	34	1	3	4	2	2	2	68	174.8	116	90	4.88	4.913	2.4	141	3.9	82.21	13	14	2	2	2	22.3	88	19	62	9	3.21	9.6	68	190	26	0.93	26	92	16.5	93	2.3	0.743	0.7	11.97	7.6	76	4.6
71423	12882	4758	4431	4.9	49	27	1	5	2	2	2	2	62	175.5	118	58	4.5	4.008	2.4	139	3.6	78.68	19	77	2	2	2	20.1	81	21	68	12	4.28	9.6	108	155	21	0.89	14	128	22.9	93	2.6	0.84	1	17.1	8.1	81	3.8
65474	11088.4	2867	2478	4.1	41	63	2	2	4	2	1	2	54.7	153	144	72	6.33	5.25	2.325	136	3.5	38.9	14	7	1	2	2	23.4	114	14	101	7	2.5	9.3	38	203	24	0.44	19	39	7	94	3.8	1.227	0.6	10.26	7.3	73	4.9
67399	11636.8	2483	1879	4.6	46	55	2	5	3	2	1	2	54.1	149.7	124	58	6.33	6.62	2.425	143	3.5	51.27	15	7	1	2	2	24.1	114	20	76	15	5.36	9.7	32	256	27	0.58	16	71	12.7	94	2.7	0.872	0.4	6.84	7.5	75	5.6
69735	15463.9	6357	4975	4.8	48	20	1	5	4	2	1	2	69	175.9	122	78	5.38	3.672	2.475	140	3.9	79.56	15	99	1	2	2	22.3	97	19	95	21	7.5	9.9	145	142	28	0.9	9	95	17	94	4	1.292	2.1	35.91	7	70	4.9
69721	13786.9	3874	2753	4.5	45	22	2	4	4	1	1	2	61.7	161.4	108	58	4.33	4.319	2.375	138	3.9	56.58	16	10	2	2	2	23.7	78	21	73	12	4.28	9.5	118	167	21	0.64	9	101	18.1	94	3.7	1.195	1.2	20.52	7.6	76	5.4
63552	23884.3	4230	3135	4	40	50	1	2	4	2	1	2	98.5	178.1	124	82	5.38	5.87	2.35	140	4	83.98	22	8	2	2	2	31.1	97	16	53	12	4.28	9.4	112	227	25	0.95	34	70	12.5	94	4.4	1.421	0.4	6.84	6.7	67	5.7
64951	113085	6240	5396	4.7	47	22	1	3	5	2	1	2	97.2	183.4	104	72	5.22	5.224	2.425	139	3.9	74.26	35	4	2	2	2	28.9	94	21	33	16	5.71	9.7	75	202	25	0.84	40	89	15.9	94	3.7	1.195	0.7	11.97	7.2	72	6.3
71038	11228.9	4219	3325	5.1	51	60	1	2	2	2	1	2	81	166.7	144	78	5.88	5.586	2.475	143	4.1	79.56	47	1	2	2	2	29.1	106	26	81	14	5	9.9	68	216	25	0.9	34	119	21.3	94	4.7	1.518	0.6	10.26	7.5	75	8
68979	74519	5093	3714	4	40	36	2	3	5	2	2	2	67.3	166.5	112	70	4.66	4.319	2.275	136	3.9	66.3	35	14	1	2	2	24.3	84	25	36	12	4.28	9.1	67	167	24	0.75	16	89	15.9	94	3.6	1.162	0.5	8.55	7.3	73	3.3
66040	41250	3507	2814	4.1	41	24	2	2	4	2	2	2	61.5	153.3	100	58	4.77	4.965	2.35	139	3.5	65.42	13	6	1	2	2	26.2	86	22	55	12	4.28	9.4	77	192	24	0.74	11	75	13.4	94	3.9	1.259	0.5	8.55	7.1	71	3.7
65769	14836.5	5191	3864	4.7	47	31	1	4	3	2	2	2	99.9	177.3	108	60	5	5.017	2.375	141	3.7	82.21	30	15	1	2	2	31.8	90	26	41	11	3.93	9.5	479	194	25	0.93	31	119	21.3	94	3.2	1.033	0.7	11.97	7	70	6
66828	120894	5684	5005	4.7	47	25	1	3	3	2	2	2	87.5	186.1	108	66	4.72	3.388	2.375	141	3.7	76.91	21	9	1	2	2	25.3	85	25	57	11	3.93	9.5	68	131	27	0.87	10	131	23.5	94	4.8	1.55	2.1	35.91	7.3	73	6.5
64466	18882	4146	3098	3.9	39	23	2	5	2	2	2	2	86.3	170.3	114	62	5.66	5.12	2.375	138	3.5	46.85	12	1	2	2	2	29.8	102	14	99	9	3.21	9.5	80	198	24	0.53	16	11	2	94	4.2	1.356	0.4	6.84	7.3	73	3.3
64244	30919.3	3721	2971	4	40	40	2	3	5	2	2	2	69.3	171.6	102	70	4.88	4.681	2.325	141	4.1	59.23	17	2	2	2	2	23.5	88	19	40	10	3.57	9.3	48	181	24	0.67	30	80	14.3	94	3.7	1.195	0.4	6.84	7.1	71	3.2
70291	35629.4	4560	3449	4	40	25	2	3	4	1	2	1	114.1	167.8	116	76	4.77	6.413	2.325	139	4.4	79.56	13	6	2	2	2	40.5	86	17	86	7	2.5	9.3	44	248	25	0.9	25	30	5.4	94	3.7	1.195	0.3	5.13	6.8	68	5.7
64875	100836	2763	2470	4.2	42	34	2	3	5	2	2	2	63.4	171.8	126	84	5.5	4.396	2.4	140	3.5	61	14	15	2	2	2	21.5	99	19	55	10	3.57	9.6	68	170	27	0.69	13	112	20.1	94	3.6	1.162	0.8	13.68	6.6	66	3.8
68442	30838.6	3343	2840	4.3	43	42	2	1	1	2	2	2	57.1	157.2	118	74	4.94	4.577	2.325	139	3.8	51.27	12	5	2	2	2	23.1	89	17	57	9	3.21	9.3	41	177	23	0.58	9	72	12.9	94	3.8	1.227	0.3	5.13	7.2	72	2.8
66491	30132.9	4667	3852	4.6	46	30	2	3	4	2	2	1	74.8	174.1	100	68	4.44	5.922	2.425	138	3.7	61.88	12	6	2	2	2	24.7	80	16	34	8	2.86	9.7	42	229	26	0.7	7	111	19.9	94	4.1	1.324	0.6	10.26	7.1	71	3.4
69675	25631.2	3259	2391	4.1	41	58	2	3	2	2	2	2	75.9	155.8	128	62	5.33	5.948	2.3	136	4.5	70.72	53	5	2	2	2	31.3	96	48	105	13	4.64	9.2	77	230	26	0.8	119	106	19	94	4.2	1.356	0.6	10.26	7.2	72	5.2
71555	14771.3	3403	2400	4.1	41	60	1	2	3	2	2	2	82.9	166.9	132	74	6.27	3.284	2.275	140	3.7	87.52	14	6	2	2	2	29.8	113	20	46	12	4.28	9.1	67	127	25	0.99	23	134	24	94	3.7	1.195	0.7	11.97	7.3	73	4.2
64396	162494	4309	3343	4.2	42	51	2	3	3	1	2	2	85.9	172.1	128	86	4.16	4.707	2.275	137	3.9	69.84	15	77	2	2	2	29	75	17	52	13	4.64	9.1	23	182	21	0.79	14	62	11.1	94	3.7	1.195	0.3	5.13	6.6	66	3.1
65854	12008.4	3258	2523	4.3	43	56	1	5	3	2	2	2	68.5	167.3	138	72	5.27	4.138	2.35	141	3.9	88.4	15	9	2	2	2	24.5	95	17	49	14	5	9.4	124	160	28	1	16	123	22	94	3.4	1.098	0.8	13.68	6.9	69	6
70996	48585.7	4928	3974	4.5	45	41	1	2	5	2	2	2	70.2	171.6	110	74	5.22	6.025	2.325	141	4	81.33	12	15	2	2	2	23.8	94	19	75	16	5.71	9.3	289	233	22	0.92	16	103	18.4	94	4.1	1.324	1	17.1	6.8	68	6.2
69734	87044.3	4981	4034	4.8	48	26	1	3	5	2	2	2	65.5	178.2	134	72	4.94	3.957	2.375	139	3.2	91.94	21	8	2	2	2	20.6	89	24	57	15	5.36	9.5	159	153	27	1.04	20	42	7.5	94	4.7	1.518	0.9	15.39	8	80	5.4
63353	36608	4690	4177	4.3	43	23	2	3	4	2	1	2	90.4	169.5	104	66	5.05	5.146	2.45	141	3.8	54.81	23	1	2	2	2	31.5	91	19	68	8	2.86	9.8	91	199	24	0.62	21	213	38.1	95	3.7	1.195	0.9	15.39	7.2	72	5.4
64220	101559	4201	3429	4.6	46	24	2	3	5	2	1	2	58.5	169.4	126	88	4.77	4.784	2.425	138	4.1	65.42	13	6	2	2	2	20.4	86	25	35	8	2.86	9.7	101	185	22	0.74	17	65	11.6	95	4	1.292	0.5	8.55	7.5	75	5.1
71745	132157	3389	2904	3.8	38	21	2	3	4	2	2	2	70	158.6	122	84	4.83	4.603	2.325	138	4.1	66.3	15	15	1	2	2	27.8	87	22	43	9	3.21	9.3	107	178	23	0.75	11	59	10.6	95	4	1.292	0.8	13.68	6.7	67	5
70358	155724	4055	2728	4.4	44	44	2	3	4	2	2	2	59.5	168.8	114	66	6.05	5.431	2.3	138	3.4	61	12	8	1	2	2	20.9	109	17	51	8	2.86	9.2	45	210	26	0.69	9	50	9	95	3.8	1.227	0.7	11.97	7	70	4.3
71363	16696.9	4535	3653	4.4	44	30	2	5	5	2	2	2	60.7	170.9	96	54	5.22	4.5	2.325	139	3.6	55.69	25	#NULL!	1	2	2	20.8	94	26	51	6	2.14	9.3	83	174	25	0.63	12	27	4.8	95	4.3	1.388	0.7	11.97	7.3	73	4.3
70897	19397.9	4511	3576	4.2	42	52	1	4	3	2	2	2	77.5	187.2	96	60	5	5.172	2.425	141	3.6	97.24	11	6	1	2	2	22.1	90	18	76	10	3.57	9.7	160	200	25	1.1	27	68	12.2	95	3.9	1.259	0.8	13.68	7	70	5.2
64018	18322.5	5535	4024	4.2	42	35	1	4	4	2	2	2	71.8	181.5	104	66	4.22	4.81	2.325	141	3.7	88.4	13	10	1	2	2	21.8	76	16	98	8	2.86	9.3	105	186	26	1	20	62	11.1	95	4.3	1.388	0.6	10.26	7.5	75	4.2
68570	23669.6	5942	4773	4.3	43	49	1	3	3	1	2	2	75.3	180.2	116	72	6.55	4.862	2.325	136	4.2	76.02	23	3	1	2	2	23.2	118	22	58	16	5.71	9.3	77	188	24	0.86	32	90	16.1	95	3.8	1.227	0.9	15.39	7.2	72	5
64130	14745.7	2376	1689	4.4	44	69	1	5	2	2	2	2	66.4	166.7	154	80	5.61	3.258	2.4	140	3.5	58.34	16	77	1	2	2	23.9	101	20	72	12	4.28	9.6	67	126	25	0.66	72	46	8.2	95	3.5	1.13	0.3	5.13	6.4	64	6.2
70881	114691	5282	5019	4.7	47	23	1	3	5	2	2	2	78.8	174.7	116	60	4.55	4.913	2.375	139	4	77.79	27	10	1	2	2	25.8	82	24	60	12	4.28	9.5	190	190	27	0.88	14	111	19.9	95	4.5	1.453	0.6	10.26	6.8	68	6.4
64026	17207.6	3333	2716	3.7	37	29	2	4	4	2	2	2	77.3	164.9	104	52	5.05	4.086	2.2	136	3.8	50.39	9	99	2	2	2	28.4	91	18	45	8	2.86	8.8	172	158	24	0.57	10	103	18.4	95	2.9	0.936	0.5	8.55	7.3	73	4.3
68802	24671.5	3058	2641	3.9	39	40	2	4	4	2	2	2	74.5	159.6	104	62	6.27	5.612	2.35	141	4.3	46.85	11	9	2	2	2	29.2	113	14	66	11	3.93	9.4	45	217	24	0.53	7	44	7.9	95	4.3	1.388	0.4	6.84	6.8	68	4
63161	38385.7	2837	2072	4.1	41	37	2	2	4	2	2	2	53.3	156.5	104	72	6.11	3.491	2.4	142	3.9	45.97	14	9	2	2	2	21.8	110	18	48	10	3.57	9.6	102	135	24	0.52	17	42	7.5	95	3.7	1.195	0.3	5.13	7.3	73	3.3
71737	49537.8	4274	3364	4.2	42	36	2	1	1	2	2	2	72.8	163.6	118	84	5.05	4.577	2.25	141	3.9	60.11	14	4	2	2	2	27.2	91	20	46	13	4.64	9	90	177	27	0.68	13	61	10.9	95	4	1.292	0.5	8.55	7.1	71	4.6
66325	19670.7	3087	2733	4.4	44	24	2	4	3	2	2	2	57.6	178.2	100	50	4.16	4.215	2.35	139	4.1	59.23	13	10	2	2	2	18.1	75	19	46	8	2.86	9.4	58	163	27	0.67	7	84	15	95	4.3	1.388	0.7	11.97	7.9	79	3.4
71634	37875.2	4456	3161	4.4	44	21	2	5	4	2	2	2	60.3	167.2	100	58	4.77	4.215	2.35	137	3.7	69.84	11	5	2	2	2	21.6	86	14	50	9	3.21	9.4	53	163	25	0.79	7	72	12.9	95	4.5	1.453	0.9	15.39	6.8	68	3.9
66884	20754.7	4921	3608	4.4	44	35	2	3	4	1	2	2	79.8	170.8	#NULL!	#NULL!	4	5.25	2.325	138	3.9	67.18	18	4	2	2	2	27.4	72	22	70	9	3.21	9.3	116	203	21	0.76	14	75	13.4	95	3.8	1.227	0.4	6.84	6.8	68	3.7
66597	31437.1	3602	3089	3.5	35	54	2	1	2	2	2	2	111.4	171.7	#NULL!	#NULL!	5.55	4.344	2.175	137	4.3	56.58	15	7	2	2	2	37.8	100	12	62	12	4.28	8.7	52	168	25	0.64	16	46	8.2	95	4.2	1.356	0.6	10.26	7.7	77	7.2
63911	10533.8	2491	1886	4.1	41	67	2	4	4	2	2	2	85.6	162.2	150	66	5.44	5.224	2.375	139	3.7	76.02	13	9	2	2	2	32.5	98	16	78	6	2.14	9.5	119	202	27	0.86	19	71	12.7	95	3	0.969	0.5	8.55	6.8	68	3.6
70912	7407.1	3969	3116	4.1	41	67	1	2	5	1	2	2	133.4	187.1	146	92	5.33	3.595	2.275	143	4.6	106.96	17	10	2	2	2	38.1	96	19	59	15	5.36	9.1	73	139	25	1.21	10	76	13.6	95	3.4	1.098	0.5	8.55	6.7	67	5.9
65012	12851.3	1658	1338	4.2	42	68	2	5	2	1	2	2	68.4	151	108	66	11.82	5.069	2.625	141	4.3	71.6	24	2	2	2	2	30	213	27	85	14	5	10.5	78	196	25	0.81	25	102	18.3	95	3.8	1.227	0.5	8.55	7.3	73	5.7
66129	96721.7	2616	1866	4.4	44	60	2	3	5	2	2	2	104.7	173	138	94	4.39	5.431	2.275	140	3.9	70.72	24	12	2	2	2	35	79	18	53	11	3.93	9.1	55	210	21	0.8	25	96	17.2	95	3.8	1.227	0.6	10.26	7.1	71	5.9
67228	15546.7	3209	2839	4.4	44	41	1	5	3	2	2	2	84.1	177.8	124	78	4.83	4.526	2.4	142	4.1	85.75	19	8	2	2	2	26.6	87	17	59	11	3.93	9.6	92	175	26	0.97	11	126	22.6	95	3	0.969	0.8	13.68	6.9	69	6.3
71710	8557.71	3272	2815	4.5	45	68	1	4	3	2	2	2	78.5	182.7	140	90	5.55	6.258	2.425	143	4.7	120.22	12	15	2	2	2	23.5	100	16	56	15	5.36	9.7	116	242	27	1.36	22	115	20.6	95	3.3	1.066	1	17.1	7.1	71	8.2
64491	89819.7	4935	4150	4.7	47	29	1	3	4	2	2	1	83.3	182.2	110	78	4.55	5.069	2.45	137	3.7	88.4	19	8	2	2	2	25.1	82	17	50	12	4.28	9.8	105	196	23	1	13	134	24	95	2.6	0.84	0.3	5.13	7.1	71	4.2
68827	17890	4906	4159	4.8	48	43	1	5	5	2	2	2	80.8	181.4	128	80	5.72	4.577	2.4	141	4.7	68.95	22	9	2	2	2	24.6	103	22	26	6	2.14	9.6	95	177	24	0.78	24	101	18.1	95	3.2	1.033	0.8	13.68	7.2	72	7.4
64370	30408.2	5226	3842	5	50	25	1	3	4	1	2	2	60.6	167.4	126	72	5.05	4.681	2.4	141	3.5	70.72	21	3	2	2	2	21.6	91	19	60	14	5	9.6	87	181	27	0.8	9	73	13.1	95	3.2	1.033	0.9	15.39	7	70	4.2
68816	24201.5	2837	2067	3.8	38	58	2	2	3	1	1	2	146.7	163.6	128	54	5.11	3.31	2.25	141	4.3	42.43	16	2	1	2	2	54.8	92	21	91	13	4.64	9	32	128	24	0.48	16	67	12	96	4.4	1.421	0.3	5.13	7.4	74	4.7
66467	27084.8	3480	2029	4.1	41	48	2	3	2	1	1	2	110	160.9	128	94	6.94	5.069	2.25	136	4.3	56.58	17	4	1	2	2	42.5	125	13	56	8	2.86	9	34	196	23	0.64	16	52	9.3	96	3.7	1.195	0.3	5.13	6.5	65	4.6
70427	75383.1	3555	2963	4.3	43	36	2	3	5	2	1	2	57.3	159	#NULL!	#NULL!	5.11	4.551	2.35	137	3.9	58.34	35	15	2	2	2	22.7	92	27	71	8	2.86	9.4	41	176	25	0.66	21	95	17	96	4	1.292	1.4	23.94	6.9	69	3.6
63673	126464	7020	5012	4.2	42	43	1	3	2	2	1	2	113.5	186.3	160	110	5.55	4.991	2.25	137	3.9	71.6	18	6	2	2	2	32.7	100	20	49	13	4.64	9	154	193	23	0.81	26	58	10.4	96	2.9	0.936	0.6	10.26	7.5	75	5.8
62481	27837.3	4331	3564	3.6	36	39	2	2	5	2	2	2	80.5	170.5	98	56	4.5	3.672	2.175	140	4.3	54.81	34	10	1	2	2	27.7	81	31	70	7	2.5	8.7	48	142	27	0.62	64	32	5.7	96	3.3	1.066	0.6	10.26	6.7	67	3.5
67436	19410.2	3711	3476	4.5	45	23	2	4	4	2	2	2	68.9	184.1	116	76	4.66	5.12	2.35	140	3.6	56.58	14	4	1	2	2	20.3	84	19	45	9	3.21	9.4	118	198	26	0.64	17	65	11.6	96	3.9	1.259	1.1	18.81	7.8	78	4.3
65573	22485.9	3001	2094	3.9	39	44	1	4	4	1	2	2	140.5	181.2	#NULL!	#NULL!	4.72	4.655	2.3	142	3.4	95.47	22	7	1	2	2	42.8	85	20	78	9	3.21	9.2	228	180	25	1.08	11	70	12.5	96	3.1	1.001	0.5	8.55	6.9	69	8
69284	26887.9	3976	3261	4.5	45	53	1	2	4	1	2	2	84.9	172.9	116	68	6.94	3.698	2.3	139	3.6	79.56	25	3	1	2	2	28.4	125	24	58	13	4.64	9.2	91	143	28	0.9	26	80	14.3	96	3.4	1.098	0.7	11.97	7.6	76	5.9
63077	92645.9	5578	4535	4.9	49	38	1	3	5	2	2	2	91.7	193.9	120	70	5.55	3.879	2.4	138	4.1	82.21	16	15	1	2	2	24.4	100	21	39	17	6.07	9.6	276	150	26	0.93	16	85	15.2	96	3	0.969	0.8	13.68	7.6	76	5.5
64378	120922	5889	5232	5.1	51	27	1	3	4	2	2	2	68.2	174.5	126	70	5.27	3.724	2.475	142	3.9	77.79	17	7	1	2	2	22.4	95	20	45	9	3.21	9.9	116	144	27	0.88	15	78	14	96	3.2	1.033	0.5	8.55	7.6	76	5.4
70832	56471.5	5398	4540	4.5	45	31	2	3	4	1	2	2	77.2	182.5	114	70	4.55	3.801	2.325	140	3.6	60.11	18	5	2	2	2	23.2	82	22	37	15	5.36	9.3	75	147	25	0.68	10	74	13.3	96	3.2	1.033	0.9	15.39	7.1	71	3.2
62928	14790.4	2197	1844	3.6	36	43	2	4	2	2	2	2	87.8	161.8	110	62	13.04	5.793	2.35	138	4.1	65.42	14	6	2	2	2	33.5	235	19	91	11	3.93	9.4	77	224	25	0.74	45	29	5.2	96	3.9	1.259	0.5	8.55	7.2	72	6.9
62342	78565.1	3062	2446	3.9	39	38	2	3	4	2	2	2	91.3	166.6	126	84	5.11	5.12	2.225	139	4	61	24	8	2	2	2	32.9	92	22	61	11	3.93	8.9	70	198	23	0.69	16	73	13.1	96	3.8	1.227	0.5	8.55	7.1	71	4.9
71873	130163	4054	3350	4.1	41	20	2	3	4	2	2	2	79	164.2	98	74	4.61	3.776	2.325	136	3.6	52.16	14	6	2	2	2	29.3	83	16	46	11	3.93	9.3	97	146	22	0.59	8	44	7.9	96	4.2	1.356	0.4	6.84	6.5	65	4.2
69746	118970	4364	3666	4.1	41	43	2	3	5	2	2	2	64.3	159.9	134	90	5.88	4.965	2.3	137	3.7	69.84	12	15	2	2	2	25.1	106	20	54	9	3.21	9.2	63	192	24	0.79	11	69	12.4	96	4.1	1.324	0.9	15.39	6.4	64	4.3
67727	31415	4024	2977	4.3	43	32	2	3	4	2	2	1	74.5	164	106	64	5.11	5.327	2.3	139	3.7	57.46	22	5	2	2	2	27.7	92	17	55	15	5.36	9.2	73	206	24	0.65	19	101	18.1	96	4	1.292	1.1	18.81	6.7	67	4.6
66054	100722	5184	4444	4.3	43	33	2	3	5	2	2	2	68	170.1	112	76	4.77	3.103	2.2	137	4	85.75	11	15	2	2	2	23.5	86	17	51	16	5.71	8.8	62	120	24	0.97	12	40	7.2	96	3.4	1.098	0.6	10.26	6.7	67	3.3
65072	51378.5	3777	3286	4.6	46	27	2	2	5	2	2	2	67.8	157.3	106	60	4	5.043	2.35	140	4	51.27	49	14	2	2	2	27.4	72	30	52	10	3.57	9.4	73	195	28	0.58	9	133	23.8	96	3.9	1.259	0.8	13.68	7.5	75	5.4
63414	118593	4127	3457	4.9	49	27	2	3	3	1	2	2	76.4	169.4	120	72	4.16	4.862	2.475	137	4.1	69.84	10	6	2	2	2	26.6	75	15	28	17	6.07	9.9	45	188	24	0.79	15	101	18.1	96	3.9	1.259	0.6	10.26	7.4	74	5.7
67349	23797.5	3825	3278	3.7	37	42	1	4	4	2	2	2	147.7	170.5	124	74	16.21	5.767	2.275	134	4.1	71.6	31	10	2	2	2	50.8	292	22	80	9	3.21	9.1	195	223	26	0.81	39	71	12.7	96	3.5	1.13	0.7	11.97	6.8	68	6.4
68553	131591	2687	1897	4.1	41	61	2	3	3	1	2	2	88.1	158.2	108	62	6.16	4.603	2.4	141	3.8	57.46	17	6	2	2	2	35.2	111	22	43	17	6.07	9.6	59	178	22	0.65	21	109	19.5	96	3.5	1.13	0.6	10.26	6.7	67	5.2
65006	25652.7	3142	2744	4.1	41	47	2	4	5	2	2	2	79.1	164.1	110	70	5.27	5.508	2.3	138	4.4	73.37	11	14	2	2	2	29.4	95	20	66	9	3.21	9.2	90	213	23	0.83	10	82	14.7	96	4.1	1.324	0.5	8.55	6.6	66	5.2
64498	16088.8	3107	2477	4.2	42	47	2	5	5	2	2	2	50.1	155.3	102	66	4.77	5.043	2.15	137	3.2	50.39	24	15	2	2	2	20.8	86	26	56	12	4.28	8.6	73	195	25	0.57	21	140	25.1	96	3.7	1.195	0.9	15.39	7.3	73	2.6
66958	24937.5	3810	3234	4.3	43	52	1	3	3	2	2	2	66.9	159.8	132	92	7.55	2.845	2.4	137	4.1	86.63	48	6	2	2	2	26.2	136	46	39	13	4.64	9.6	42	110	27	0.98	20	68	12.2	96	4.4	1.421	0.3	5.13	7.1	71	5.9
71582	40378	4600	3927	4.3	43	29	1	1	3	2	2	2	81.4	158.6	128	74	5.16	6.155	2.275	137	3.8	74.26	30	4	2	2	2	32.4	93	20	41	9	3.21	9.1	139	238	23	0.84	46	89	15.9	96	3.9	1.259	0.9	15.39	7.5	75	7
66642	132639	4691	3795	4.4	44	41	1	3	3	2	2	2	89.3	177.9	122	78	5	4.965	2.2	138	4.3	72.49	26	14	2	2	2	28.2	90	22	57	13	4.64	8.8	166	192	25	0.82	12	101	18.1	96	3.3	1.066	0.6	10.26	6.6	66	6.4
71365	22385.5	4561	3884	4.5	45	22	1	5	4	2	2	2	79.1	163.2	#NULL!	#NULL!	5.33	4.267	2.325	139	3.7	80.44	24	4	2	2	2	29.7	96	22	55	10	3.57	9.3	128	165	26	0.91	24	168	30.1	96	4.2	1.356	1.2	20.52	6.9	69	5.4
65488	16733.5	4691	4290	4.5	45	38	1	3	4	2	2	2	77.2	182.1	114	78	5.61	5.094	2.425	138	3.9	75.14	21	7	2	2	1	23.3	101	19	55	13	4.64	9.7	107	197	26	0.85	16	67	12	96	3.2	1.033	0.7	11.97	7.4	74	5.4
71820	139448	5056	4418	4.5	45	47	1	3	5	2	2	2	89.5	173.7	116	72	4.77	5.017	2.35	138	4	120.22	22	15	2	2	2	29.7	86	22	48	21	7.5	9.4	98	194	20	1.36	17	63	11.3	96	4.3	1.388	0.7	11.97	7.2	72	6.4
62460	109679	6998	5270	4.6	46	41	1	3	5	2	2	2	77.5	188.1	120	90	5.05	4.655	2.35	137	4.2	78.68	15	15	2	2	2	21.9	91	17	47	16	5.71	9.4	93	180	26	0.89	15	136	24.4	96	3.4	1.098	0.8	13.68	6.7	67	4.6
65177	126250	4926	4495	4.7	47	22	1	3	4	2	2	2	73.5	179.6	132	82	4.55	4.681	2.4	140	3.3	102.54	17	10	2	2	2	22.8	82	24	78	15	5.36	9.6	175	181	25	1.16	14	81	14.5	96	3.8	1.227	0.8	13.68	7.5	75	6.3
65229	112638	5666	4640	4.7	47	31	1	3	5	1	2	2	78.8	178.4	118	74	4.27	3.31	2.4	140	3.8	91.05	23	14	2	2	2	24.8	77	25	44	27	9.64	9.6	206	128	28	1.03	20	118	21.1	96	3.8	1.227	0.7	11.97	7.4	74	5.3
62669	22249.8	5177	4659	5.2	52	33	1	3	4	2	2	2	68.1	174.1	116	78	5.38	4.241	2.425	140	4.3	86.63	22	6	2	2	2	22.5	97	20	59	10	3.57	9.7	94	164	24	0.98	12	89	15.9	96	2.8	0.904	0.9	15.39	7.6	76	5.4
63657	23174.2	4694	3603	4.5	45	30	1	5	5	2	1	2	88.3	176.7	122	80	5.16	4.939	2.275	138	4	75.14	22	14	1	2	2	28.3	93	18	36	13	4.64	9.1	74	191	24	0.85	17	81	14.5	97	3.6	1.162	0.9	15.39	7.5	75	5.5
70265	21493.3	4557	3466	3.9	39	46	2	3	3	2	1	2	78.4	168.4	106	62	4.22	4.267	2.275	138	4	82.21	13	5	2	2	2	27.6	76	11	47	23	8.21	9.1	33	165	25	0.93	8	103	18.4	97	4.4	1.421	0.6	10.26	6.5	65	5.3
64880	157855	4017	2930	4.2	42	60	1	3	3	2	1	2	57.2	162	154	82	5.55	5.612	2.25	139	3.8	85.75	20	15	2	2	2	21.8	100	24	51	15	5.36	9	95	217	25	0.97	22	73	13.1	97	3.7	1.195	0.7	11.97	6.4	64	7.1
71799	151582	4489	3633	4.2	42	59	1	3	5	2	1	2	75.9	183.7	146	88	4.88	4.681	2.275	140	3.9	90.17	13	1	2	2	2	22.5	88	17	60	13	4.64	9.1	45	181	27	1.02	23	125	22.4	97	3.6	1.162	1	17.1	6.6	66	4.9
70906	84771.4	5521	4509	4.4	44	39	1	3	2	2	1	2	113.8	183.5	120	74	6.55	4.5	2.425	139	4	91.05	39	14	2	2	2	33.8	118	20	54	12	4.28	9.7	81	174	22	1.03	57	101	18.1	97	4.2	1.356	0.8	13.68	7.1	71	9.2
69519	25185.1	3943	3496	3.9	39	22	2	4	3	2	2	2	75.2	161.8	106	52	5.11	3.62	2.325	141	4	82.21	11	1	1	2	2	28.7	92	17	44	9	3.21	9.3	101	140	26	0.93	13	91	16.3	97	3.6	1.162	0.9	15.39	6.7	67	4.8
64725	105662	4175	3195	4.2	42	39	2	3	5	2	2	2	92.6	164.2	124	78	4.27	5.508	2.325	138	3.7	65.42	19	8	1	2	2	34.3	77	20	53	10	3.57	9.3	56	213	24	0.74	14	133	23.8	97	4	1.292	1	17.1	7.5	75	4.6
64036	28658.2	2870	1265	4	40	69	1	3	4	2	2	2	91	173.4	152	70	6	3.724	2.325	139	4.3	112.27	13	5	1	2	2	30.3	108	22	143	23	8.21	9.3	71	144	25	1.27	70	97	17.4	97	4.1	1.324	0.5	8.55	7.4	74	7.8
64975	24471.5	2856	2428	4.1	41	48	2	4	2	2	2	2	118.4	171.1	108	78	3.83	5.663	2.375	139	3.4	78.68	14	7	1	2	2	40.4	69	18	76	14	5	9.5	183	219	26	0.89	17	60	10.7	97	4	1.292	0.9	15.39	7.2	72	7.9
68412	24073.7	3847	2893	4.3	43	32	1	3	2	1	2	2	51.9	166.1	114	66	4.11	4.215	2.45	138	4.2	105.2	13	5	1	2	2	18.8	74	15	59	11	3.93	9.8	126	163	25	1.19	15	139	24.9	97	3	0.969	1.1	18.81	7.2	72	5.3
65641	83352.7	3787	2671	4.1	41	33	2	3	3	2	2	2	89.2	160.8	112	64	5.61	5.405	2.25	140	3.7	91.05	14	5	2	2	2	34.5	101	19	63	8	2.86	9	73	209	21	1.03	21	73	13.1	97	4.4	1.421	0.3	5.13	6.5	65	6.2
64953	31440.4	3845	3150	4.1	41	44	2	3	4	1	2	2	54.7	169.3	110	68	4.39	4.888	2.325	139	3.6	98.12	20	3	2	2	2	19.1	79	24	72	10	3.57	9.3	67	189	28	1.11	9	19	3.4	97	4.7	1.518	0.5	8.55	6.9	69	5.6
62677	57971.2	4152	3583	4.3	43	30	2	1	4	2	2	2	74.8	165.5	90	56	4.83	3.853	2.25	139	3.5	52.16	14	10	2	2	2	27.3	87	16	106	8	2.86	9	70	149	23	0.59	9	37	6.6	97	4	1.292	0.6	10.26	7.1	71	3.2
66391	126708	4260	3447	4.3	43	28	2	3	5	2	2	2	54.8	160	116	64	5.16	5.456	2.3	138	3.8	57.46	17	15	2	2	2	21.4	93	17	44	9	3.21	9.2	37	211	25	0.65	16	100	17.9	97	4.2	1.356	1.2	20.52	7.6	76	5.7
63831	19016.5	3409	2971	4.5	45	23	2	4	2	2	2	2	78.2	160.4	130	52	5.22	5.094	2.425	139	3.9	60.11	40	12	2	2	2	30.4	94	23	53	8	2.86	9.7	69	197	18	0.68	69	105	18.8	97	4.9	1.582	0.1	1.71	7.3	73	5.8
68073	26375.9	3904	2968	3.9	39	58	1	4	4	1	2	2	89.6	183.4	120	76	13.54	2.819	2.4	137	3.2	77.79	25	4	2	2	2	26.6	244	27	141	10	3.57	9.6	137	109	23	0.88	172	120	21.5	97	4	1.292	0.3	5.13	7	70	7
63733	24140	2692	2162	4	40	58	2	2	4	2	2	2	81.3	154.6	#NULL!	#NULL!	15.38	5.741	2.225	134	4.1	61.88	24	9	2	2	2	34	277	20	66	14	5	8.9	111	222	24	0.7	13	50	9	97	4.6	1.485	0.5	8.55	6.7	67	4.4
69509	11228.9	3846	3189	4	40	62	1	2	1	2	2	2	69.1	157.6	134	40	29.2	6.129	2.375	137	4.6	83.1	17	4	2	2	2	27.8	526	20	70	16	5.71	9.5	187	237	26	0.94	22	52	9.3	97	3.8	1.227	0.7	11.97	7.1	71	3.6
63916	21708.2	5652	4838	4	40	34	1	3	2	1	2	2	130	183.9	114	44	16.88	5.198	2.3	139	3.9	57.46	40	4	2	2	2	38.4	304	27	104	6	2.14	9.2	85	201	24	0.65	30	137	24.5	97	3.2	1.033	1.1	18.81	7	70	5.7
62506	30161.5	3819	3156	4.3	43	46	2	2	3	2	2	2	72.5	159.8	110	62	5.61	5.87	2.375	138	3.8	74.26	18	4	2	2	2	28.4	101	19	56	12	4.28	9.5	335	227	26	0.84	15	104	18.6	97	4	1.292	1.8	30.78	6.8	68	4.9
64591	20011.5	4289	2990	4.3	43	51	1	4	2	2	2	2	76.9	170.7	144	72	5.55	6.181	2.325	135	4.1	79.56	18	4	2	2	2	26.4	100	19	47	19	6.78	9.3	195	239	26	0.9	14	109	19.5	97	3.3	1.066	0.8	13.68	8.7	87	7.5
71234	157902	4484	3276	4.3	43	47	2	3	5	2	2	2	94.7	175.3	98	52	5.61	5.094	2.4	140	3.2	75.14	12	7	2	2	2	30.8	101	17	50	11	3.93	9.6	67	197	24	0.85	10	93	16.7	97	4.3	1.388	0.6	10.26	7.1	71	4.8
64228	184924	6246	5215	4.3	43	44	1	3	3	2	2	2	112.8	174.6	128	84	13.6	6.362	2.4	134	4.2	74.26	27	15	2	2	2	37	245	19	58	12	4.28	9.6	120	246	24	0.84	45	87	15.6	97	3.5	1.13	0.7	11.97	7	70	4.8
64734	12882	1933	1491	4.4	44	68	2	4	4	2	2	2	81.4	158.4	136	60	6.49	5.637	2.4	140	3.9	63.65	20	5	2	2	2	32.4	117	20	58	10	3.57	9.6	112	218	23	0.72	27	66	11.8	97	3.9	1.259	0.4	6.84	6.9	69	3.9
70835	20631	5184	3662	4.4	44	62	1	3	5	1	2	2	97.7	186.4	126	78	7.33	2.922	2.5	138	4.9	106.96	16	2	2	2	2	28.1	132	28	58	12	4.28	10	153	113	20	1.21	29	73	13.1	97	4	1.292	0.6	10.26	7.3	73	5.2
69504	13402.5	5176	4146	4.5	45	54	1	5	5	2	2	2	64.9	173.6	118	70	5.33	4.267	2.275	140	3.8	83.98	16	15	2	2	2	21.5	96	23	45	15	5.36	9.1	163	165	26	0.95	13	65	11.6	97	3.4	1.098	0.9	15.39	7	70	6.1
70148	24460.1	6258	5420	4.6	46	30	1	5	3	1	2	2	61.4	195.6	102	70	5	3.905	2.35	139	4.2	64.53	22	3	2	2	2	16	90	26	52	10	3.57	9.4	67	151	25	0.73	10	69	12.4	97	4.4	1.421	0.7	11.97	7.3	73	3.9
66522	157709	4318	3053	4.7	47	46	2	3	5	1	2	2	71.3	162.6	118	84	4.72	3.982	2.325	136	3.5	65.42	14	15	2	2	2	27	85	18	42	9	3.21	9.3	148	154	25	0.74	8	72	12.9	97	3.5	1.13	0.4	6.84	7.1	71	3.6
65113	12085.6	3141	2492	4.8	48	43	1	5	3	2	2	2	74.1	175	110	68	6	6.181	2.375	138	3.6	78.68	37	6	2	2	2	24.2	108	32	64	16	5.71	9.5	155	239	23	0.89	39	142	25.4	97	3.6	1.162	0.9	15.39	8.2	82	7.3
65004	44940.4	3530	2628	4.1	41	25	2	1	1	2	1	2	69.8	159	108	68	5.22	4.293	2.4	141	4.4	50.39	16	13	2	2	2	27.6	94	18	57	12	4.28	9.6	65	166	25	0.57	11	76	13.6	98	4.5	1.453	0.3	5.13	7.2	72	3
70741	18120.1	3371	3047	3.9	39	21	2	4	4	2	2	2	65.2	171.5	120	62	4.72	4.422	2.3	141	4.1	66.3	12	7	1	2	2	22.2	85	18	38	8	2.86	9.2	136	171	22	0.75	9	121	21.7	98	3.7	1.195	1.3	22.23	6.8	68	3.8
66954	83650.9	3663	3034	4	40	27	2	3	5	2	2	2	64.6	162.3	104	70	4.55	5.146	2.325	137	3.3	68.07	12	10	1	2	2	24.5	82	19	42	9	3.21	9.3	93	199	25	0.77	14	155	27.8	98	4.4	1.421	0.9	15.39	7.7	77	3.5
68270	31802.1	3731	2832	4.2	42	48	2	2	2	2	2	2	88.1	161	124	88	5	5.715	2.3	140	4	62.76	20	9	1	2	2	34	90	23	79	10	3.57	9.2	123	221	23	0.71	17	64	11.5	98	3.2	1.033	0.4	6.84	7.3	73	4.3
71796	140154	3752	2870	4.3	43	45	2	3	4	1	2	2	65.4	161.5	132	90	5.88	4.965	2.4	136	3.9	64.53	13	10	1	2	2	25.1	106	21	58	12	4.28	9.6	59	192	23	0.73	11	82	14.7	98	4.4	1.421	0.6	10.26	7.3	73	5.7
65457	13988	5670	4806	4.3	43	25	1	5	5	2	2	2	75.8	174.6	108	66	5.27	3.827	2.35	141	3.8	84.86	19	15	1	2	2	24.9	95	17	58	15	5.36	9.4	40	148	26	0.96	9	85	15.2	98	4.4	1.421	0.8	13.68	6.6	66	5
63050	12075.5	5472	4239	4.6	46	24	1	4	4	1	2	2	83.4	174.7	134	62	4.61	3.776	2.375	141	3.9	83.98	42	10	1	2	2	27.3	83	23	73	11	3.93	9.5	297	146	29	0.95	31	100	17.9	98	2.9	0.936	1.4	23.94	7.2	72	5.7
70171	28260.7	4821	3775	4	40	30	2	3	4	2	2	2	58.4	170.4	100	72	5.83	4.603	2.425	140	3.7	43.32	25	6	2	2	2	20.1	105	24	60	10	3.57	9.7	43	178	28	0.49	8	37	6.6	98	4.1	1.324	0.5	8.55	6.7	67	3.7
62797	20416.1	2432	2111	4.1	41	24	2	5	5	2	2	2	59.2	154.6	120	58	5.66	4.655	2.4	139	4	60.11	13	5	2	2	2	24.8	102	19	30	10	3.57	9.6	75	180	23	0.68	12	85	15.2	98	3.4	1.098	0.4	6.84	7.3	73	2.7
67051	13458.1	4118	3580	4.2	42	37	2	5	5	1	2	2	90.6	167.4	102	68	4.77	4.086	2.375	142	4.3	81.33	26	14	2	2	2	32.3	86	25	53	16	5.71	9.5	51	158	25	0.92	26	105	18.8	98	3.7	1.195	0.4	6.84	6.6	66	3.4
69616	48302	4236	3049	4.2	42	26	2	3	3	2	2	2	84.4	164.8	112	80	5.11	3.957	2.3	140	4	57.46	22	2	2	2	2	31.1	92	15	68	15	5.36	9.2	60	153	22	0.65	19	51	9.1	98	3.1	1.001	0.5	8.55	7.2	72	6.3
63625	54078.4	2928	2886	4.3	43	23	2	1	4	2	2	2	52.9	153.3	106	78	5	4.034	2.425	140	3.9	49.5	12	2	2	2	2	22.5	90	22	88	13	4.64	9.7	97	156	24	0.56	12	91	16.3	98	4.1	1.324	0.5	8.55	7.7	77	3.9
71422	80709.5	4112	3129	4.3	43	37	2	3	5	2	2	2	65	167.8	108	74	4.44	3.931	2.35	137	4.3	57.46	35	14	2	2	2	23.1	80	25	60	11	3.93	9.4	51	152	24	0.65	25	77	13.8	98	3.9	1.259	1.1	18.81	7.2	72	4.5
66925	54568.7	4467	4203	4.3	43	23	2	3	5	2	2	2	62.4	168.4	98	68	4.66	5.586	2.425	138	3.9	68.07	8	2	2	2	2	22	84	25	30	11	3.93	9.7	59	216	24	0.77	6	87	15.6	98	3.8	1.227	0.5	8.55	7.5	75	5
69351	69008.7	4002	3381	4.4	44	31	2	3	4	2	2	2	66.6	162.5	108	78	4	5.431	2.275	140	4.3	60.11	18	7	2	2	2	25.2	72	17	55	10	3.57	9.1	64	210	25	0.68	8	64	11.5	98	3.8	1.227	0.5	8.55	7.1	71	3.4
70596	89610.8	3764	2868	4.5	45	33	2	3	5	2	2	2	64.4	164.3	112	72	4.83	5.198	2.325	138	3.9	60.11	21	15	2	2	2	23.9	87	17	49	13	4.64	9.3	85	201	24	0.68	17	79	14.1	98	4	1.292	0.5	8.55	7.5	75	3.7
62229	75980.1	4764	4499	4.6	46	31	2	3	5	2	2	2	84.1	171.4	126	82	4.5	3.543	2.475	141	3.7	79.56	16	6	2	2	2	28.6	81	16	55	8	2.86	9.9	75	137	25	0.9	11	167	29.9	98	2.9	0.936	0.7	11.97	7.7	77	4.7
71811	14891.7	2575	2166	3.5	35	53	2	5	1	2	2	2	57.1	158.7	118	70	19.26	2.845	2.125	132	3.3	51.27	28	77	2	2	2	22.7	347	22	81	9	3.21	8.5	29	110	17	0.58	20	20	3.6	98	2.7	0.872	0.7	11.97	8.4	84	4.6
66215	28739	3485	3046	3.8	38	47	1	3	2	2	2	2	131.5	173.2	118	72	6.16	5.327	2.15	140	3.8	101.66	27	3	2	2	2	43.8	111	20	59	8	2.86	8.6	53	206	26	1.15	26	78	14	98	2.8	0.904	0.3	5.13	6.1	61	4.1
70501	106384	4825	3504	3.9	39	49	2	3	5	2	2	2	87.9	165.8	118	90	5	5.948	2.375	137	3.7	67.18	16	15	2	2	2	32	90	15	53	9	3.21	9.5	43	230	25	0.76	10	94	16.8	98	3.1	1.001	0.4	6.84	6.8	68	5.2
63008	15121.5	3972	3223	4	40	38	1	4	3	2	2	2	84.2	171.6	116	72	5.27	4.448	2.225	138	3.9	102.54	20	15	2	2	2	28.6	95	17	54	10	3.57	8.9	152	172	26	1.16	19	102	18.3	98	3.7	1.195	0.8	13.68	7.1	71	5.7
68580	46647.1	3052	2566	4.1	41	47	2	1	4	2	2	2	80.2	157.5	106	72	4.77	3.853	2.425	138	3.9	45.08	18	10	2	2	2	32.3	86	18	73	12	4.28	9.7	107	149	26	0.51	15	30	5.4	98	4.4	1.421	0.7	11.97	8.3	83	4.8
68678	27368.4	3861	3272	4.1	41	43	1	2	1	2	2	2	82.1	173.4	128	90	5.77	4.034	2.2	138	3.6	99.89	34	99	2	2	2	27.3	104	23	70	14	5	8.8	165	156	26	1.13	35	60	10.7	98	2.9	0.936	0.6	10.26	6.6	66	6.1
66015	8333.3	3843	2781	4.2	42	64	1	5	5	2	2	2	70.3	167.5	104	56	5.27	4.707	2.325	133	4.2	92.82	11	8	2	2	2	25.1	95	23	58	12	4.28	9.3	76	182	26	1.05	16	87	15.6	98	4.2	1.356	1	17.1	7.2	72	5.7
67000	19320.8	4393	3948	4.2	42	49	1	4	4	2	2	2	87.7	177.9	110	78	5.88	4.681	2.2	134	3.7	89.28	33	8	2	2	2	27.7	106	28	58	17	6.07	8.8	247	181	25	1.01	32	103	18.4	98	4.8	1.55	0.6	10.26	6.8	68	5.6
67408	15007.5	3354	2712	4.3	43	52	2	5	3	2	2	2	61.8	156	132	86	4.72	4.422	2.275	138	3.9	82.21	24	8	2	2	2	25.4	85	22	113	14	5	9.1	138	171	24	0.93	28	43	7.7	98	3.9	1.259	0.7	11.97	7.1	71	4.2
66945	24775.5	2777	2228	4.4	44	57	2	1	1	2	2	2	77.9	160.4	140	72	4.83	4.422	2.425	139	4.2	64.53	16	6	2	2	2	30.3	87	20	103	12	4.28	9.7	116	171	26	0.73	72	81	14.5	98	4.2	1.356	0.4	6.84	7.9	79	6.1
66505	40844.6	4366	3191	4.4	44	34	1	1	3	2	2	2	67.4	171.2	118	60	4.72	6.543	2.375	140	4	67.18	25	5	2	2	2	23	85	25	87	10	3.57	9.5	145	253	26	0.76	20	152	27.2	98	3.3	1.066	1.2	20.52	7.1	71	4.8
66341	148973	4841	4180	4.4	44	51	1	3	5	2	2	2	81.6	170.7	124	78	5.61	4.086	2.35	140	4.2	111.38	25	15	2	2	2	28	101	18	40	18	6.43	9.4	112	158	27	1.26	17	132	23.6	98	2.6	0.84	1.3	22.23	6.9	69	5.5
68420	18391.5	5267	4185	4.4	44	22	1	4	4	2	2	2	110	181.2	132	92	4.94	5.017	2.475	140	3.9	94.59	15	9	2	2	2	33.5	89	18	52	8	2.86	9.9	115	194	23	1.07	17	74	13.3	98	4.8	1.55	0.8	13.68	7.3	73	6
68702	20688.8	4005	3313	4.5	45	56	1	4	3	1	2	2	70.1	173.5	116	70	5.05	4.81	2.4	141	4.4	83.1	12	6	2	2	2	23.3	91	19	71	10	3.57	9.6	109	186	27	0.94	14	75	13.4	98	3.2	1.033	1	17.1	7.3	73	5.1
67879	142431	4172	2843	4.5	45	45	2	3	4	2	2	2	68.6	167.1	108	64	4.94	5.844	2.375	142	3.8	85.75	11	15	2	2	2	24.6	89	18	50	9	3.21	9.5	126	226	26	0.97	8	34	6.1	98	3.8	1.227	0.6	10.26	7.1	71	3.2
66358	133509	3366	2067	4.6	46	64	1	3	4	1	2	2	82.1	167.3	126	68	4.88	5.12	2.4	139	3.9	76.91	29	15	2	2	2	29.3	88	26	70	9	3.21	9.6	73	198	23	0.87	16	102	18.3	98	2.8	0.904	0.5	8.55	7.7	77	6.7
64213	38610.5	5829	4840	4.6	46	37	1	1	2	2	2	2	129.5	179.6	102	54	5.72	5.094	2.325	139	4	81.33	27	77	2	2	2	40.1	103	14	47	10	3.57	9.3	128	197	25	0.92	24	113	20.2	98	3.2	1.033	0.9	15.39	7.3	73	7.2
69103	16598.6	4649	4356	4.8	48	22	1	4	1	2	2	2	63.7	172.3	138	40	5.5	3.776	2.55	141	3.5	84.86	16	3	2	2	2	21.5	99	24	80	4	1.43	10.2	214	146	25	0.96	17	101	18.1	98	2.9	0.936	0.5	8.55	7.1	71	4.5
71522	42669.2	2270	1716	3.9	39	63	2	3	4	1	1	2	87.4	163.2	148	62	11.16	7.189	2.4	136	4.3	112.27	15	5	1	2	2	32.8	201	18	76	28	10	9.6	39	278	21	1.27	17	81	14.5	99	3.8	1.227	0.6	10.26	6.4	64	6.9
66746	100648	3824	3025	4.2	42	23	2	3	4	2	1	2	84.8	159.6	124	66	5.94	6.879	2.35	139	3.9	68.07	19	6	2	2	2	33.3	107	21	73	12	4.28	9.4	122	266	23	0.77	18	67	12	99	3.9	1.259	0.4	6.84	7.6	76	6.1
71554	25637	3727	2450	4.3	43	33	2	3	4	1	1	2	55.5	159.9	116	72	4.11	4.707	2.3	139	3.3	56.58	13	3	2	2	2	21.7	74	18	54	8	2.86	9.2	59	182	23	0.64	9	86	15.4	99	4.5	1.453	0.4	6.84	6.6	66	3.4
66140	12795	2912	2068	3.9	39	63	2	4	3	2	1	2	103.9	171.8	132	70	7.66	5.819	2.35	136	3.9	75.14	10	77	2	2	2	35.2	138	13	75	11	3.93	9.4	50	225	25	0.85	17	73	13.1	99	3.9	1.259	0.4	6.84	6.7	67	5.2
63550	19579.4	3646	2551	3.9	39	51	2	4	3	2	1	2	102.7	165.9	116	82	6.22	4.965	2.4	138	3.7	77.79	42	2	2	2	2	37.3	112	35	84	13	4.64	9.6	115	192	25	0.88	23	74	13.3	99	2.9	0.936	0.5	8.55	7	70	5.4
62795	36075	6502	5519	4.5	45	20	1	3	4	2	1	2	102.9	181.9	126	40	5.11	3.698	2.425	141	4.2	59.23	27	13	2	2	2	31.1	92	24	82	5	1.79	9.7	97	143	24	0.67	27	52	9.3	99	3.5	1.13	0.5	8.55	7.3	73	7.2
62430	50482.8	6720	5735	4.6	46	27	1	2	5	2	1	2	121.3	178.8	118	74	4.94	4.939	2.45	140	3.9	78.68	21	9	2	2	2	37.9	89	23	66	6	2.14	9.8	216	191	25	0.89	32	77	13.8	99	3.2	1.033	0.5	8.55	7.7	77	7.5
64265	27212.2	4871	3915	4.9	49	48	1	4	5	2	1	2	108.8	185.8	100	68	4.88	4.474	2.325	136	3.7	91.94	25	6	2	2	2	31.5	88	24	54	12	4.28	9.3	184	173	24	1.04	21	60	10.7	99	3.6	1.162	0.7	11.97	7.5	75	6.7
71473	34076.9	3573	3049	4.2	42	38	2	4	5	2	2	2	77.7	162.3	122	82	7.44	5.586	2.35	136	3.9	56.58	24	10	1	2	2	29.5	134	25	38	6	2.14	9.4	91	216	24	0.64	24	87	15.6	99	3.6	1.162	0.5	8.55	7.3	73	4.9
65620	115407	3493	2983	4.4	44	25	2	3	5	2	2	2	57.4	160.7	#NULL!	#NULL!	6.11	3.672	2.3	139	3.7	56.58	13	6	1	2	2	22.2	110	22	46	7	2.5	9.2	62	142	26	0.64	7	57	10.2	99	4.4	1.421	0.7	11.97	7.2	72	3.5
70318	86166.4	3898	3521	4.4	44	23	2	3	3	2	2	2	63.5	163.3	100	60	4.94	4.577	2.375	139	3.8	64.53	11	77	1	2	2	23.8	89	20	49	8	2.86	9.5	92	177	24	0.73	13	71	12.7	99	3.6	1.162	0.7	11.97	7.3	73	4.4
70177	46903.6	3718	3264	4.5	45	20	2	3	3	2	2	2	60.9	177.7	106	66	4.5	4.241	2.3	141	3.5	45.08	12	6	1	2	2	19.3	81	17	48	10	3.57	9.2	48	164	25	0.51	16	79	14.1	99	4.3	1.388	1	17.1	6.8	68	3.9
65787	91060.1	4211	3631	4.4	44	39	1	3	4	2	2	2	80.6	168.4	106	72	5.16	4.758	2.3	137	4	68.95	17	7	1	2	2	28.4	93	19	38	16	5.71	9.2	93	184	24	0.78	8	107	19.2	99	3.2	1.033	0.8	13.68	7.4	74	4.7
65298	151077	5850	4546	4.4	44	49	1	3	5	2	2	2	83.8	182.1	124	30	5.11	3.646	2.4	137	4.4	91.94	26	14	1	2	2	25.3	92	24	46	12	4.28	9.6	128	141	27	1.04	21	85	15.2	99	3.4	1.098	0.9	15.39	7.1	71	5.6
64330	129657	5902	4876	4.4	44	43	1	5	4	2	2	2	81.1	177.7	120	76	4.44	4.138	2.275	141	3.7	114.92	12	15	1	2	2	25.7	80	22	48	17	6.07	9.1	158	160	24	1.3	8	90	16.1	99	3.9	1.259	1.5	25.65	6.9	69	6.1
62954	18091.3	3940	3511	4.5	45	28	1	4	5	2	2	2	55	169.3	112	62	4.5	4.293	2.35	140	4	111.38	13	2	1	2	2	19.2	81	16	60	11	3.93	9.4	139	166	24	1.26	8	84	15	99	3.8	1.227	0.9	15.39	7.1	71	4.2
63137	19922.4	4442	3568	4.8	48	49	1	5	5	2	2	2	82.8	183.2	130	92	10.16	5.767	2.45	139	3.9	91.05	23	15	1	2	2	24.7	183	22	78	15	5.36	9.8	46	223	24	1.03	28	65	11.6	99	3.3	1.066	1.5	25.65	8.1	81	5.2
70970	18200.9	5238	4839	4.9	49	31	1	3	3	2	2	2	73.2	174.9	120	76	4.83	5.146	2.35	134	3.9	83.1	18	3	1	2	2	23.9	87	16	45	12	4.28	9.4	124	199	22	0.94	10	106	19	99	4.1	1.324	0.7	11.97	7.6	76	7.8
66138	17201.1	3293	2754	4	40	36	2	5	5	2	2	2	61.6	164.1	102	60	4.39	4.732	2.25	139	3.8	55.69	18	15	2	2	2	22.9	79	24	40	8	2.86	9	64	183	24	0.63	9	145	26	99	3.3	1.066	0.9	15.39	6.4	64	4.4
62232	118970	3995	3142	4	40	42	2	3	4	2	2	2	97	175.3	128	88	5.27	6.206	2.35	139	4.1	53.92	16	14	2	2	2	31.6	95	16	72	4	1.43	9.4	52	240	25	0.61	26	46	8.2	99	4.2	1.356	0.5	8.55	6.8	68	4.5
70169	60863.7	4348	3702	4.1	41	23	2	5	3	2	2	2	56.7	156.1	106	54	4.5	3.362	2.3	140	3.9	58.34	20	6	2	2	2	23.3	81	15	58	7	2.5	9.2	87	130	21	0.66	9	96	17.2	99	4.2	1.356	0.7	11.97	7.4	74	4
64335	46884.2	3747	2979	4.2	42	27	2	3	2	2	2	2	50.7	166.2	#NULL!	#NULL!	4.55	4.991	2.375	139	3.6	48.62	12	#NULL!	2	2	2	18.4	82	16	52	7	2.5	9.5	58	193	25	0.55	10	76	13.6	99	4.3	1.388	0.4	6.84	7	70	2.9
65404	18593.7	2642	2396	4.3	43	27	2	5	5	2	2	2	42.9	151.4	94	62	4.72	3.957	2.35	138	3.5	63.65	15	6	2	2	2	18.7	85	20	37	6	2.14	9.4	59	153	23	0.72	8	149	26.7	99	3.7	1.195	0.9	15.39	7.3	73	4.2
62172	27122.9	3206	2589	4.4	44	43	2	4	3	2	2	2	98.6	172	100	70	5.27	4.138	2.4	137	3.9	60.11	17	5	2	2	2	33.3	95	15	55	8	2.86	9.6	94	160	28	0.68	26	107	19.2	99	3.6	1.162	0.8	13.68	7.6	76	5
64307	106396	4147	3699	4.4	44	24	2	3	4	2	2	2	81	159.5	102	70	4.16	3.31	2.2	136	4.2	70.72	15	7	2	2	2	31.8	75	13	46	7	2.5	8.8	94	128	26	0.8	14	100	17.9	99	3.2	1.033	0.9	15.39	6.6	66	3.7
64695	12267.9	3380	2340	4.6	46	38	2	5	5	2	2	2	57.2	166.3	112	76	4.77	3.646	2.4	139	3.5	69.84	17	14	2	2	2	20.7	86	20	63	8	2.86	9.6	53	141	25	0.79	10	138	24.7	99	3.2	1.033	0.6	10.26	7.6	76	3.4
63434	17849.9	3745	3252	4.7	47	23	2	5	5	2	2	2	75.1	157.2	106	58	4.39	5.172	2.375	139	3.7	44.2	16	3	2	2	2	30.4	79	12	45	14	5	9.5	137	200	24	0.5	8	100	17.9	99	3.7	1.195	0.4	6.84	7.3	73	2.7
69172	9969.84	2779	2296	3.9	39	65	2	1	4	2	2	2	99.5	156.3	166	86	5.72	4.396	2.325	139	3.8	76.02	16	6	2	2	2	40.7	103	16	97	13	4.64	9.3	72	170	28	0.86	17	26	4.7	99	3.3	1.066	0.4	6.84	7.9	79	4.4
71571	11136.6	2595	1670	4	40	60	1	4	3	2	2	2	119.1	172.9	144	86	6	5.715	2.35	140	4.4	103.43	21	14	2	2	2	39.8	108	23	72	11	3.93	9.4	132	221	27	1.17	31	54	9.7	99	2.9	0.936	0.7	11.97	7.1	71	8.8
64341	24548.1	2843	2067	4	40	51	2	2	2	1	2	2	102.8	161.8	134	78	5.44	4.448	2.475	140	4.5	44.2	15	7	2	2	1	39.3	98	11	72	10	3.57	9.9	58	172	24	0.5	10	60	10.7	99	3.8	1.227	0.4	6.84	6.9	69	5.3
67490	41716.3	4567	3708	4.1	41	34	1	2	3	2	2	2	73.5	164.5	110	64	4.88	4.603	2.225	141	3.8	83.1	20	4	2	2	2	27.2	88	27	78	13	4.64	8.9	179	178	23	0.94	14	147	26.3	99	2.8	0.904	0.8	13.68	6	60	5.6
67183	20709.5	3408	2573	4.2	42	52	2	4	5	1	2	2	70.7	165.9	100	64	4.33	5.25	2.325	140	3.8	72.49	14	15	2	2	2	25.7	78	16	43	12	4.28	9.3	151	203	25	0.82	17	144	25.8	99	3.7	1.195	0.6	10.26	7	70	3.4
64052	10557.2	5892	4273	4.2	42	60	1	1	1	2	2	2	70.7	178.3	152	76	5.61	5.508	2.275	137	4	83.98	22	8	2	2	2	22.2	101	19	59	10	3.57	9.1	117	213	22	0.95	17	101	18.1	99	3.8	1.227	0.7	11.97	6.6	66	6.4
66317	126594	5639	4382	4.3	43	43	1	3	5	2	2	2	91.7	186.6	96	64	4.83	4.293	2.3	139	3.8	76.91	23	10	2	2	2	26.3	87	22	63	15	5.36	9.2	98	166	26	0.87	23	150	26.9	99	3.5	1.13	1	17.1	6.9	69	6
62819	141856	2938	2028	4.4	44	59	2	3	5	2	2	2	57.2	164.1	112	74	4.94	6.775	2.35	139	4	51.27	20	8	2	2	2	21.2	89	23	43	12	4.28	9.4	91	262	25	0.58	13	66	11.8	99	3.9	1.259	0.3	5.13	7.1	71	3.2
71868	38657.4	5147	4246	4.4	44	43	1	1	3	2	2	2	85.5	173.6	112	74	5.72	4.422	2.225	140	4.6	75.14	16	9	2	2	2	28.4	103	16	65	11	3.93	8.9	117	171	27	0.85	11	42	7.5	99	3.5	1.13	0.5	8.55	7.2	72	4.6
71218	92007.2	7083	5611	4.4	44	33	1	3	5	2	2	2	100.2	190.3	112	70	5.22	5.146	2.35	138	4	93.7	24	15	2	2	2	27.7	94	23	72	16	5.71	9.4	84	199	25	1.06	15	75	13.4	99	3.9	1.259	0.9	15.39	7	70	4.9
62747	19872.7	3843	3530	4.5	45	52	1	4	4	2	2	2	86.7	173.5	174	88	12.21	5.482	2.45	141	3.6	87.52	19	14	2	2	2	28.8	220	16	72	10	3.57	9.8	54	212	26	0.99	24	101	18.1	99	3	0.969	0.5	8.55	7.3	73	5.1
66029	112153	5732	4211	4.7	47	25	1	3	4	2	2	2	71.7	176.9	102	44	4.72	4.267	2.375	138	4.2	92.82	19	8	2	2	2	22.9	85	24	44	11	3.93	9.5	176	165	26	1.05	18	132	23.6	99	3.6	1.162	1.8	30.78	7.2	72	4.7
69776	22116.9	4480	3339	4.1	41	57	1	1	1	1	1	2	96.7	172.5	118	68	15.32	5.431	2.175	138	3.3	79.56	16	7	1	2	2	32.5	276	20	55	15	5.36	8.7	106	210	22	0.9	33	66	11.8	100	4.1	1.324	0.6	10.26	6.7	67	5.1
65923	141933	4920	3032	4.2	42	62	1	3	5	2	1	2	69.3	182.9	98	66	4.66	4.034	2.275	135	3.8	100.78	16	14	1	2	2	20.7	84	27	52	7	2.5	9.1	119	156	23	1.14	15	87	15.6	100	3.8	1.227	0.8	13.68	6.9	69	6.4
70394	13833	4999	3963	4.3	43	47	1	5	5	1	1	2	90.3	183.2	122	74	4.39	4.888	2.35	138	3.8	76.02	36	15	1	2	2	26.9	79	33	71	13	4.64	9.4	95	189	27	0.86	45	112	20.1	100	3.7	1.195	1	17.1	7.5	75	5.9
70702	28652	6007	4524	4.4	44	26	1	3	3	2	1	2	65.3	181.1	118	68	4.27	4.112	2.45	138	4.1	113.15	21	8	1	2	2	19.9	77	21	70	19	6.78	9.8	157	159	25	1.28	20	64	11.5	100	4.6	1.485	0.3	5.13	7.1	71	5.2
66263	106754	4407	3117	4.6	46	65	1	3	5	1	1	2	61.5	177.4	100	58	3.77	4.215	2.4	139	3.4	80.44	17	14	1	2	2	19.5	68	21	56	12	4.28	9.6	119	163	27	0.91	12	110	19.7	100	3.5	1.13	2.1	35.91	7.1	71	4.4
67215	44211.8	4882	4556	4.8	48	20	1	1	1	2	1	2	68.6	162	126	72	4.77	4.319	2.4	138	3.7	72.49	17	5	1	2	2	26.1	86	22	61	17	6.07	9.6	90	167	25	0.82	24	168	30.1	100	3.4	1.098	0.3	5.13	7.9	79	5.7
68680	54437.1	4020	3476	4	40	22	2	3	5	2	1	2	72.2	158.4	112	70	4.83	3.75	2.3	140	4.2	66.3	13	2	2	2	2	28.8	87	19	44	8	2.86	9.2	92	145	22	0.75	10	141	25.3	100	3.1	1.001	0.4	6.84	6.4	64	4.9
62789	18556.5	4313	3782	4.8	48	26	2	5	4	2	1	2	88.5	166.8	108	78	5	3.931	2.35	138	3.6	59.23	21	5	2	2	2	31.8	90	19	61	9	3.21	9.4	93	152	20	0.67	19	53	9.5	100	3.9	1.259	0.6	10.26	7.3	73	4.7
69793	20449.4	3135	2908	4.4	44	35	1	5	4	2	1	2	70.1	160.3	144	90	4.61	3.801	2.2	138	4.1	85.75	45	2	2	2	2	27.3	83	27	64	17	6.07	8.8	288	147	24	0.97	45	90	16.1	100	2.8	0.904	0.5	8.55	6.6	66	6.3
67420	52356.2	4804	4147	4.6	46	22	1	2	3	2	1	1	62.4	172.7	110	58	4.55	4.319	2.375	139	4	83.1	19	14	2	2	2	20.9	82	20	47	15	5.36	9.5	339	167	26	0.94	19	103	18.4	100	3.4	1.098	0.6	10.26	7.5	75	5.5
62556	18308.1	2467	2294	4.3	43	31	2	5	5	2	2	2	52.2	152.6	120	74	5.44	5.275	2.325	137	4	60.11	13	10	1	2	2	22.4	98	21	56	10	3.57	9.3	54	204	21	0.68	12	51	9.1	100	4	1.292	0.3	5.13	7.2	72	3.8
65454	11407.4	3241	2706	4.3	43	36	2	5	5	2	2	2	56.7	162.5	116	82	5.11	6.672	2.3	130	3.8	65.42	15	10	1	2	2	21.5	92	28	37	15	5.36	9.2	236	258	24	0.74	10	141	25.3	100	4	1.292	0.7	11.97	8.1	81	5.4
71029	14687.2	3497	3000	4.9	49	25	2	5	3	1	2	2	47.4	159.2	126	86	5.72	4.241	2.475	141	4.1	41.55	16	8	1	2	2	18.7	103	16	46	6	2.14	9.9	52	164	27	0.47	28	33	5.9	100	4.3	1.388	0.5	8.55	7.7	77	3.8
67433	13736.5	2703	1914	4	40	65	1	1	5	2	2	2	128.5	165.3	148	92	5.66	5.974	2.275	137	4	55.69	13	4	1	2	2	47	102	16	68	9	3.21	9.1	74	231	28	0.63	20	39	7	100	3.4	1.098	0.5	8.55	7.8	78	4.6
69110	25282.5	2735	1981	4.1	41	56	2	1	3	2	2	2	86.4	164.7	112	78	5.11	5.482	2.275	140	3.9	82.21	13	8	1	2	2	31.9	92	20	107	17	6.07	9.1	72	212	27	0.93	7	44	7.9	100	3.8	1.227	0.5	8.55	7.7	77	5.3
69177	120348	4693	3285	4.1	41	66	1	3	5	2	2	2	91.6	172.8	108	64	4	4.422	2.375	139	3.6	74.26	27	8	1	2	2	30.7	72	25	56	11	3.93	9.5	224	171	25	0.84	27	100	17.9	100	2.3	0.743	0.8	13.68	6.9	69	5.8
69884	18903.8	3880	3133	4.2	42	56	1	5	5	2	2	2	72.5	162	116	76	6.72	2.845	2.3	137	4.3	73.37	16	8	1	2	2	27.6	121	13	56	11	3.93	9.2	101	110	27	0.83	25	126	22.6	100	3.6	1.162	0.7	11.97	7.2	72	6.1
71351	12162.8	2967	2440	4.3	43	52	2	5	4	2	2	2	67	155	124	82	5.44	4.991	2.425	138	3.8	66.3	13	15	1	2	2	27.9	98	18	49	12	4.28	9.7	61	193	27	0.75	20	69	12.4	100	4.2	1.356	0.4	6.84	7.5	75	5.9
64740	16842.3	4487	3254	4.5	45	45	1	5	3	2	2	2	78.5	176.9	124	68	9.99	5.224	2.375	138	3.9	47.74	20	9	1	2	2	25.1	180	20	49	9	3.21	9.5	161	202	22	0.54	38	110	19.7	100	4	1.292	0.9	15.39	6.9	69	5.8
71015	23465.8	3381	2682	4.6	46	49	2	5	5	2	2	2	60.1	165.3	112	66	4.44	4.267	2.25	137	3.3	65.42	13	15	1	2	2	22	80	22	42	6	2.14	9	64	165	21	0.74	8	72	12.9	100	2.8	0.904	0.9	15.39	7.5	75	3.2
71545	42616.2	4454	3878	4.8	48	27	1	1	5	2	2	2	61.1	166.5	104	64	4.94	4.396	2.35	139	3.6	85.75	28	9	1	2	2	22	89	29	87	17	6.07	9.4	271	170	28	0.97	18	68	12.2	100	3.9	1.259	0.6	10.26	7.2	72	4.4
62584	31253.5	5439	4990	5.3	53	22	1	3	3	2	2	1	76.8	181.9	126	64	4.55	5.224	2.475	138	4.1	73.37	14	8	1	2	2	23.2	82	17	72	10	3.57	9.9	116	202	25	0.83	10	100	17.9	100	4.9	1.582	0.6	10.26	7.7	77	6.4
67173	21649.9	3048	2620	4.4	44	21	2	5	4	2	2	2	77	149.8	116	80	4.05	4.732	2.4	138	3.5	67.18	11	6	2	2	2	34.3	73	18	51	7	2.5	9.6	119	183	23	0.76	12	56	10	100	4.1	1.324	0.3	5.13	7.4	74	4.6
70566	29297.4	3421	2790	4.2	42	31	2	4	3	2	2	2	74.5	159.3	100	66	4.44	4.526	2.35	141	3.3	60.11	11	2	2	2	2	29.4	80	15	55	5	1.79	9.4	80	175	26	0.68	12	76	13.6	100	3.2	1.033	0.6	10.26	7.4	74	4
64935	75002.4	3793	3029	4.2	42	25	2	3	4	2	2	2	70.3	164.4	98	70	4.33	5.379	2.45	140	3.7	63.65	13	9	2	2	2	26	78	17	82	11	3.93	9.8	51	208	24	0.72	12	63	11.3	100	3.4	1.098	1.1	18.81	7.3	73	3.8
64674	39476.2	3839	3141	4.5	45	39	2	1	1	2	2	2	71.6	160	102	72	4.16	6.077	2.425	139	4.2	91.94	12	7	2	2	2	28	75	20	47	10	3.57	9.7	112	235	28	1.04	9	122	21.9	100	4.1	1.324	1.4	23.94	7.3	73	4.5
66249	20649.8	3996	3435	4.5	45	27	2	5	5	2	2	2	57.1	172.8	90	50	4.39	5.327	2.3	138	3.5	61	11	6	2	2	2	19.1	79	15	37	12	4.28	9.2	45	206	24	0.69	8	95	17	100	4.2	1.356	0.9	15.39	7.4	74	4
63177	8420.94	4136	3156	3.8	38	60	1	4	3	2	2	2	84.2	187.2	104	68	5.05	4.293	2.4	141	4.1	84.86	16	10	2	2	2	24	91	16	76	10	3.57	9.6	99	166	28	0.96	18	61	10.9	100	3.2	1.033	0.9	15.39	7.1	71	4.7
62945	19427	2950	2227	3.9	39	48	2	4	5	2	2	2	74.9	163.4	116	70	9.99	3.905	2.175	137	4.1	68.07	13	15	2	2	2	28.1	180	14	44	10	3.57	8.7	41	151	26	0.77	18	65	11.6	100	3.7	1.195	0.8	13.68	6.4	64	5
65461	24432.8	3373	2611	4	40	50	1	4	3	2	2	2	85.7	171.3	120	72	3.22	4.319	2.475	141	4	94.59	9	5	2	2	2	29.2	58	15	53	3	1.07	9.9	44	167	28	1.07	13	97	17.4	100	4.1	1.324	0.5	8.55	7.1	71	8.2
64427	111169	5275	4479	4.1	41	37	1	3	5	2	2	2	123.9	184.3	114	64	5.11	3.517	2.275	139	4.4	77.79	21	15	2	2	2	36.5	92	15	49	19	6.78	9.1	41	136	24	0.88	11	84	15	100	3.3	1.066	0.5	8.55	6.7	67	6.5
71436	11862.3	2816	1977	4.2	42	60	2	4	4	1	2	2	73.4	162.5	192	110	5.38	4.732	2.75	139	4.2	83.98	145	9	2	2	2	27.8	97	139	48	16	5.71	11	61	183	27	0.95	187	83	14.9	100	4.3	1.388	0.7	11.97	7.2	72	7.5
69047	98181.7	3451	2876	4.2	42	61	2	3	5	1	2	2	93.2	166.1	120	84	5.11	5.379	2.375	139	3.6	78.68	24	15	2	2	2	33.8	92	23	63	17	6.07	9.5	104	208	26	0.89	27	159	28.5	100	3.8	1.227	1.1	18.81	6.9	69	6.8
70732	156202	3859	2957	4.2	42	52	2	3	4	2	2	2	57.5	162.3	110	82	4.61	5.146	2.7	139	4.3	101.66	20	7	2	2	2	21.8	83	19	77	15	5.36	10.8	37	199	26	1.15	11	79	14.1	100	3.6	1.162	0.6	10.26	6.6	66	6
70134	139738	4303	3072	4.3	43	47	2	3	4	2	2	2	93	173.4	114	66	3.89	4.319	2.225	137	3.5	98.12	18	10	2	2	2	30.9	70	17	59	11	3.93	8.9	99	167	22	1.11	8	81	14.5	100	3	0.969	0.5	8.55	7.3	73	3.8
67614	26312.9	4638	3090	4.3	43	53	1	1	1	2	2	2	83.9	168.1	116	78	6.99	4.991	2.325	137	3.7	63.65	18	5	2	2	2	29.7	126	17	60	17	6.07	9.3	102	193	26	0.72	24	82	14.7	100	3.5	1.13	0.8	13.68	7.7	77	7.7
70941	90754.9	5050	4042	4.3	43	45	1	3	4	2	2	2	80.5	172.6	110	76	5	4.215	2.35	138	3.6	92.82	18	10	2	2	2	27	90	22	65	13	4.64	9.4	112	163	26	1.05	23	97	17.4	100	3.9	1.259	0.9	15.39	7.6	76	5.7
65368	29590.7	3863	3522	4.5	45	23	1	3	3	2	2	2	46.2	166.2	122	38	4.88	3.181	2.375	139	4.1	63.65	26	3	2	2	2	16.7	88	22	85	9	3.21	9.5	211	123	27	0.72	14	92	16.5	100	4.6	1.485	0.5	8.55	7.5	75	5.8
68425	16385.9	4240	2911	4.5	45	56	1	4	5	2	2	2	123.4	174.6	130	62	4.83	5.663	2.45	141	4.1	121.11	21	12	2	2	2	40.5	87	22	71	6	2.14	9.8	217	219	29	1.37	19	63	11.3	100	3.2	1.033	1	17.1	7.4	74	6
65565	113500	4981	3870	4.5	45	27	1	3	3	2	2	2	88.4	174.7	122	80	4.61	4.913	2.4	136	3.8	74.26	30	6	2	2	2	29	83	21	53	12	4.28	9.6	65	190	24	0.84	22	49	8.8	100	2.9	0.936	0.4	6.84	6.4	64	5.3
66276	26621.5	3492	2773	4.6	46	47	2	3	4	2	2	2	63.5	155	116	62	4.66	5.12	2.5	140	4.1	44.2	18	3	2	2	2	26.4	84	14	47	10	3.57	10	45	198	21	0.5	10	114	20.4	100	3.2	1.033	1	17.1	5.6	56	3.1
62467	118578	6097	4173	4.6	46	65	1	3	5	2	2	2	85.3	182.4	122	78	5.22	5.146	2.275	139	3.9	101.66	16	5	2	2	2	25.6	94	18	62	21	7.5	9.1	95	199	24	1.15	17	75	13.4	100	2.9	0.936	0.6	10.26	6.6	66	6.3
69625	113183	5926	4615	4.7	47	29	1	3	4	2	2	2	89.8	183.8	122	76	5.16	5.431	2.275	136	3.6	80.44	29	15	2	2	2	26.6	93	25	54	13	4.64	9.1	45	210	25	0.91	17	172	30.8	100	3.8	1.227	0.7	11.97	7.3	73	6.1
64106	70137.5	6488	5317	4.8	48	34	1	3	4	2	2	2	77.4	191.3	110	60	5	3.724	2.4	138	4.7	82.21	13	4	2	2	2	21.2	90	18	54	10	3.57	9.6	114	144	28	0.93	11	88	15.8	100	3.6	1.162	0.8	13.68	7.2	72	5.1
71729	20271.1	4254	3372	4.9	49	33	1	4	2	2	2	2	71.2	183.9	108	56	4.72	3.672	2.575	138	4.2	84.86	15	8	2	2	2	21.1	85	22	71	7	2.5	10.3	180	142	27	0.96	21	93	16.7	100	3	0.969	0.5	8.55	7.6	76	4.3
69702	100727	6262	5033	4.9	49	42	1	3	4	1	2	2	92	185.1	112	70	4.83	4.862	2.25	134	3.7	109.62	27	77	2	2	2	26.9	87	24	42	18	6.43	9	73	188	23	1.24	16	101	18.1	100	3.2	1.033	0.8	13.68	7.1	71	6.3
63999	14385.3	4037	2786	4.4	44	44	2	5	5	1	1	2	59.6	166.1	110	66	4.5	4.629	2.325	139	3.8	63.65	13	15	1	2	2	21.6	81	16	32	11	3.93	9.3	67	179	25	0.72	14	95	17	101	3.5	1.13	0.8	13.68	6.6	66	4.2
62884	23798	4153	2631	3.8	38	36	2	3	3	2	1	2	80.1	169.8	104	70	4.39	7.396	2.2	134	4	62.76	11	1	2	2	2	27.8	79	11	59	10	3.57	8.8	46	286	22	0.71	24	83	14.9	101	2.6	0.84	0.3	5.13	6	60	1.9
63499	37878.5	2982	2575	3.8	38	33	2	2	1	1	1	2	99.5	151.7	106	66	14.82	4.655	2.25	138	4.2	42.43	27	8	2	2	2	43.2	267	24	73	9	3.21	9	30	180	23	0.48	22	77	13.8	101	3.4	1.098	0.3	5.13	6.5	65	2.8
62640	29693.4	4525	3583	3.8	38	31	2	3	3	2	1	2	101.4	165.3	96	52	5.27	4.784	2.2	138	3.6	54.81	22	6	2	2	2	37.1	95	21	52	5	1.79	8.8	89	185	24	0.62	16	91	16.3	101	3.9	1.259	0.4	6.84	7.1	71	5.5
67538	25368.1	5609	4784	4.4	44	25	1	4	1	2	1	2	69.3	171.3	110	54	3.83	4.681	2.35	140	3.9	78.68	19	6	2	2	2	23.6	69	21	33	12	4.28	9.4	128	181	28	0.89	16	84	15	101	3.6	1.162	0.5	8.55	7.1	71	5
62723	102646	3746	3080	3.5	35	31	2	3	5	2	2	2	62.2	156.7	102	64	5.16	4.888	2.25	138	3.9	78.68	11	15	1	2	2	25.3	93	16	56	14	5	9	66	189	26	0.89	5	88	15.8	101	3.2	1.033	0.5	8.55	6.6	66	4
66008	160454	4077	3583	3.9	39	43	2	3	5	2	2	2	86.8	166.5	122	90	5.22	5.094	2.325	139	3.4	57.46	10	14	1	2	2	31.3	94	19	40	8	2.86	9.3	66	197	24	0.65	9	86	15.4	101	3.9	1.259	0.5	8.55	6.6	66	3.5
68537	95380.2	4070	3412	4.5	45	34	2	3	5	2	2	2	58.4	164.3	#NULL!	#NULL!	5.61	3.879	2.525	144	5.3	72.49	17	15	1	2	2	21.6	101	15	33	10	3.57	10.1	51	150	27	0.82	11	134	24	101	3.3	1.066	0.7	11.97	7.1	71	3.2
71371	29766.4	2517	1890	4	40	63	2	5	4	2	2	2	75.9	149.3	108	56	5.38	5.948	2.35	141	4.1	40.66	14	7	1	2	2	34.1	97	15	57	14	5	9.4	83	230	25	0.46	19	128	22.9	101	3.9	1.259	0.3	5.13	6.8	68	5.1
70366	19976.4	3370	1856	4.1	41	49	2	4	4	2	2	2	110.7	173.6	138	84	5.61	4.422	2.25	142	3.7	81.33	9	12	1	2	2	36.7	101	15	70	11	3.93	9	72	171	25	0.92	9	48	8.6	101	4	1.292	0.5	8.55	7	70	3.5
69668	121496	5371	4023	4.2	42	61	1	3	5	2	2	2	78.6	176.9	#NULL!	#NULL!	5.83	5.043	2.65	140	4.4	123.76	14	15	1	2	2	25.1	105	23	41	20	7.14	10.6	83	195	25	1.4	23	32	5.7	101	3.4	1.098	0.5	8.55	6.9	69	7.2
71909	38428.2	5183	4634	4.7	47	28	1	1	2	2	2	2	92.3	177.3	124	62	5.11	3.905	2.425	140	3.6	83.1	29	2	1	2	2	29.4	92	25	47	13	4.64	9.7	200	151	27	0.94	36	119	21.3	101	3.4	1.098	0.8	13.68	7.2	72	6.2
69541	39582	5716	4726	4.7	47	20	1	3	2	2	2	1	108.6	190.8	124	62	4.66	4.707	2.4	140	3.9	82.21	26	4	1	2	2	29.8	84	20	100	9	3.21	9.6	130	182	26	0.93	24	75	13.4	101	2.7	0.872	0.3	5.13	7.9	79	7
65545	124577	5103	4656	4.8	48	28	1	3	5	2	2	2	62.7	171.4	126	80	4.66	4.422	2.425	140	4	88.4	19	15	1	2	2	21.3	84	21	47	12	4.28	9.7	46	171	29	1	9	56	10	101	3.6	1.162	0.8	13.68	7.6	76	4.5
64648	37974.3	5192	4426	4.9	49	36	1	1	5	2	2	2	61.2	172.8	102	68	4.66	4.189	2.475	137	3.9	83.98	19	15	1	2	2	20.5	84	20	77	13	4.64	9.9	118	162	26	0.95	23	149	26.7	101	2.6	0.84	0.7	11.97	7.3	73	4.2
69038	103468	4268	3541	3.8	38	29	2	3	5	2	2	2	72.5	165.4	106	72	5.22	4.991	2.3	138	4.4	68.07	25	15	2	2	2	26.5	94	23	32	15	5.36	9.2	97	193	24	0.77	40	117	21	101	3	0.969	0.5	8.55	6.8	68	3.2
70206	13423.5	2293	1925	3.9	39	34	2	5	5	2	2	2	49.8	148.9	106	66	4.61	3.672	2.3	140	3.7	68.07	12	15	2	2	2	22.5	83	18	55	6	2.14	9.2	68	142	26	0.77	14	109	19.5	101	4.1	1.324	0.5	8.55	7	70	3.8
70547	24686.9	4774	3395	3.9	39	39	2	3	2	1	2	2	63.1	164	#NULL!	#NULL!	4.44	4.06	2.325	136	3.4	43.32	12	3	2	2	2	23.5	80	17	58	7	2.5	9.3	72	157	21	0.49	14	33	5.9	101	4.2	1.356	0.3	5.13	6.4	64	4
64438	34018	3201	2798	4	40	44	2	4	4	1	2	2	111.2	165.8	136	78	5.38	5.482	2.25	140	3.8	80.44	13	8	2	2	2	40.5	97	17	67	10	3.57	9	189	212	25	0.91	15	37	6.6	101	3.3	1.066	1.1	18.81	7	70	6
71482	18884.3	2896	2188	4.1	41	40	2	4	4	2	2	2	65.3	169.3	122	68	4.61	4.267	2.3	139	3.6	61.88	16	8	2	2	2	22.8	83	19	51	7	2.5	9.2	134	165	29	0.7	8	73	13.1	101	2.6	0.84	1	17.1	7.4	74	3.8
68950	38494.2	3340	2711	4.1	41	38	2	1	2	1	2	2	61.7	156.2	120	72	5.33	6.517	2.225	136	4.1	62.76	11	7	2	2	2	25.3	96	16	50	10	3.57	8.9	36	252	23	0.71	8	16	2.9	101	4	1.292	0.5	8.55	6.5	65	4.3
63967	18556.5	3373	2915	4.5	45	24	2	5	5	2	2	2	61.6	163.9	112	70	4.88	4.888	2.25	141	3.6	50.39	10	5	2	2	2	22.9	88	14	49	5	1.79	9	123	189	24	0.57	12	117	21	101	4.4	1.421	0.8	13.68	7	70	5.2
65088	102646	5415	4398	4.7	47	37	2	3	4	1	2	2	93.5	176.7	128	88	5.11	5.612	2.375	139	4	51.27	19	1	2	2	2	29.9	92	20	51	12	4.28	9.5	59	217	24	0.58	9	23	4.1	101	2.9	0.936	0.5	8.55	7.2	72	4.8
64206	13879.7	1651	1340	3.3	33	69	2	4	2	2	2	2	72.1	166.4	114	56	5.5	2.508	2.275	140	4	292.6	13	3	2	2	2	26	99	22	37	31	11.07	9.1	44	97	23	3.31	37	38	6.8	101	5.3	1.711	0.6	10.26	7	70	3.9
69902	18964.2	3382	2796	3.7	37	48	2	4	3	1	2	2	90.5	165	124	82	4.55	2.819	2.15	138	3.5	68.07	11	8	2	2	2	33.2	82	13	62	6	2.14	8.6	121	109	21	0.77	24	66	11.8	101	3	0.969	0.4	6.84	6.4	64	5.3
65293	10812.5	2166	1753	3.8	38	64	2	4	3	2	2	2	102.6	161.1	90	50	13.1	3.724	2.375	136	4.6	129.06	9	6	2	2	2	39.5	236	13	54	19	6.78	9.5	96	144	25	1.46	11	61	10.9	101	3.3	1.066	0.6	10.26	7.6	76	9.3
62794	19558.8	2912	2116	4	40	45	2	4	5	2	2	2	84.6	170.9	102	56	5	4.965	2.3	139	3.8	85.75	14	8	2	2	2	29	90	17	56	14	5	9.2	142	192	26	0.97	14	92	16.5	101	4.1	1.324	0.6	10.26	6.9	69	6.2
65348	101723	3842	3444	4	40	45	2	3	5	2	2	2	76.2	160.8	134	74	4.33	6.698	2.275	139	4.2	53.92	22	15	2	2	2	29.5	78	20	30	7	2.5	9.1	97	259	25	0.61	17	99	17.7	101	3.6	1.162	0.7	11.97	7.1	71	4.5
70696	31982.3	2729	1560	4.1	41	47	2	2	3	2	2	2	58.3	154	100	70	5.11	4.939	2.3	139	3.6	76.02	16	4	2	2	2	24.6	92	18	59	6	2.14	9.2	41	191	26	0.86	15	53	9.5	101	3.1	1.001	0.6	10.26	6.6	66	3.4
70533	196284	3274	2686	4.1	41	51	2	3	5	1	2	2	71.1	152.8	104	62	3.89	4.681	2.325	138	3.7	57.46	11	7	2	2	2	30.5	70	18	55	13	4.64	9.3	38	181	23	0.65	18	78	14	101	3.6	1.162	0.4	6.84	6.7	67	3.6
63638	127469	4363	3492	4.1	41	47	2	3	5	1	2	2	110	177.3	118	74	4.27	3.362	2.425	139	3.8	57.46	18	10	2	2	2	35	77	19	53	12	4.28	9.7	37	130	27	0.65	10	68	12.2	101	3.4	1.098	0.6	10.26	6.9	69	3.4
66710	9548.68	2440	1803	4.2	42	66	1	5	5	2	2	2	69.6	167.9	132	70	6.72	4.784	2.2	138	4	69.84	22	7	2	2	2	24.7	121	24	67	14	5	8.8	284	185	27	0.79	18	70	12.5	101	3.6	1.162	0.7	11.97	7.1	71	5.6
63781	11125.8	2908	2205	4.2	42	63	2	2	4	2	2	2	72.7	154.6	130	88	5.27	6.93	2.275	141	3.2	59.23	14	8	2	2	2	30.4	95	16	72	20	7.14	9.1	42	268	29	0.67	25	110	19.7	101	3.1	1.001	0.6	10.26	6.7	67	3.8
71709	41570.7	3149	2534	4.2	42	45	2	3	2	2	2	2	88.9	164.1	#NULL!	#NULL!	7.38	5.353	2.225	135	3.6	45.97	30	3	2	2	2	33	133	25	65	7	2.5	8.9	42	207	22	0.52	39	51	9.1	101	3.5	1.13	0.6	10.26	7.2	72	5.4
66089	18636	4505	3480	4.2	42	34	1	3	4	2	2	2	74.6	178.4	122	72	4.44	4.5	2.3	138	3.6	88.4	11	3	2	2	2	23.4	80	15	59	6	2.14	9.2	38	174	26	1	9	57	10.2	101	2.7	0.872	0.8	13.68	6.8	68	5
69817	17473.6	4551	3454	4.2	42	33	1	5	5	2	2	2	87.9	172.4	126	82	5.22	4.707	2.3	138	3.9	76.91	27	6	2	2	2	29.6	94	24	80	12	4.28	9.2	114	182	27	0.87	25	88	15.8	101	3.6	1.162	0.4	6.84	7.1	71	3.6
69737	59516.5	3964	3411	4.3	43	31	1	1	2	2	2	2	133.6	170.7	114	74	5.16	4.629	2.45	140	4.1	63.65	20	8	2	2	2	45.9	93	17	50	8	2.86	9.8	72	179	23	0.72	14	96	17.2	101	3.5	1.13	0.5	8.55	7.4	74	6.8
67466	24302.3	3801	3059	4.4	44	55	1	2	2	2	2	2	62.1	164.9	158	96	5	4.629	2.325	139	4.4	78.68	29	5	2	2	2	22.8	90	24	69	16	5.71	9.3	116	179	25	0.89	13	83	14.9	101	3.2	1.033	0.8	13.68	7.4	74	5
70426	14844.9	4036	2888	4.4	44	66	1	1	1	1	2	2	78.3	164.4	#NULL!	#NULL!	6.11	3.284	2.5	138	4	73.37	23	8	2	2	2	29	110	20	60	13	4.64	10	97	127	23	0.83	25	88	15.8	101	3.1	1.001	0.6	10.26	7.5	75	5.2
66121	146234	4987	3848	4.4	44	47	1	3	5	2	2	2	70.9	163.2	122	76	5.55	5.612	2.3	137	4.1	98.12	25	15	2	2	2	26.6	100	27	27	13	4.64	9.2	174	217	24	1.11	14	76	13.6	101	2.4	0.775	1.1	18.81	7.2	72	6.9
68765	42207.1	5492	4144	4.4	44	25	1	1	4	1	2	2	62.2	176	108	64	5.33	4.784	2.25	141	4.1	71.6	32	1	2	2	2	20.1	96	22	45	14	5	9	90	185	24	0.81	22	69	12.4	101	4.7	1.518	0.7	11.97	7.1	71	4.8
64193	16964.6	5582	4839	4.4	44	37	1	4	3	2	2	2	77.8	185.4	114	66	4.94	3.879	2.4	140	4.4	97.24	9	6	2	2	2	22.6	89	20	68	11	3.93	9.6	220	150	26	1.1	12	82	14.7	101	3.1	1.001	0.6	10.26	6.7	67	5.6
62301	16907.1	3855	2911	4.6	46	23	1	4	2	2	2	2	101.9	175.6	112	44	4.55	4.629	2.35	141	3.5	76.02	31	12	2	2	2	33	82	25	73	9	3.21	9.4	465	179	25	0.86	33	119	21.3	101	3.4	1.098	0.7	11.97	6.8	68	6.3
63825	21506.4	6702	5119	4.6	46	31	1	5	5	2	2	2	83.4	185	126	82	4.39	3.957	2.325	139	3.4	88.4	29	14	2	2	2	24.4	79	29	59	16	5.71	9.3	164	153	28	1	35	51	9.1	101	3.9	1.259	1.7	29.07	7.7	77	5.5
64914	17929.2	4229	3872	4.7	47	31	1	5	5	2	2	2	50.5	163.5	134	80	4.72	3.957	2.375	139	3.2	73.37	29	7	2	2	2	18.9	85	21	65	11	3.93	9.5	42	153	27	0.83	10	206	36.9	101	3.2	1.033	0.7	11.97	7.8	78	4.4
68774	46015.2	5216	4351	4.7	47	21	1	3	4	2	2	2	75.6	174.7	130	52	6.05	5.379	2.5	139	3.6	93.7	18	5	2	2	2	24.8	109	23	109	9	3.21	10	51	208	25	1.06	16	73	13.1	101	2.9	0.936	0.7	11.97	7.8	78	6.6
64499	10164.3	3978	3134	3.9	39	63	1	1	4	2	1	2	80.9	169.1	114	64	14.99	6.543	2.275	134	3.4	46.85	25	9	1	2	2	28.3	270	16	77	12	4.28	9.1	42	253	25	0.53	50	116	20.8	102	3.6	1.162	0.9	15.39	7.1	71	3.8
71789	14101.7	2101	1572	4.3	43	50	2	5	4	2	1	2	74.4	152.3	140	82	6.66	5.844	2.35	138	4.1	58.34	30	15	1	2	2	32.1	120	23	63	12	4.28	9.4	86	226	26	0.66	10	84	15	102	4	1.292	0.4	6.84	7.5	75	6.4
64816	22385.5	5164	3852	5	50	21	1	5	3	2	1	2	65.1	171.7	122	46	4.94	4.551	2.475	138	3.9	69.84	17	1	1	2	2	22.1	89	23	88	11	3.93	9.9	98	176	25	0.79	18	82	14.7	102	5.1	1.647	0.9	15.39	7.4	74	5.7
66131	78018.1	3714	2950	3.5	35	36	2	3	4	2	1	2	71.7	168.9	88	56	5.61	4.241	2.275	138	3.6	61.88	8	6	2	2	2	25.1	101	13	88	5	1.79	9.1	34	164	27	0.7	9	32	5.7	102	5	1.615	0.4	6.84	6.8	68	3.2
69994	74215.5	2917	2783	4.6	46	21	2	5	3	2	1	2	41.9	151.6	86	48	4.77	4.732	2.325	138	3.4	60.11	9	10	2	2	2	18.2	86	12	75	7	2.5	9.3	41	183	22	0.68	12	64	11.5	102	4.6	1.485	0.6	10.26	7.3	73	3.6
67644	23019.8	3878	2577	4.2	42	56	1	4	5	2	1	2	102.9	171	124	86	5.05	5.069	2.4	138	3.5	111.38	17	14	2	2	2	35.2	91	21	40	10	3.57	9.6	177	196	26	1.26	34	39	7	102	3.2	1.033	0.5	8.55	7.5	75	7.6
69391	31427.9	3784	3065	4.5	45	52	2	1	4	2	1	2	79.1	162.9	124	72	5.11	6.491	2.45	140	4.5	59.23	29	10	2	2	2	29.8	92	25	88	17	6.07	9.8	50	251	20	0.67	53	60	10.7	102	4.6	1.485	0.4	6.84	7.1	71	4.5
66609	27749.7	5405	4430	4.5	45	49	1	3	3	2	1	2	97	180.6	128	68	6.49	5.767	2.4	138	3.9	65.42	22	3	2	2	2	29.7	117	19	71	7	2.5	9.6	114	223	25	0.74	25	97	17.4	102	4.1	1.324	0.6	10.26	6.7	67	5
71427	17051.9	3581	3354	4	40	39	2	5	5	1	2	2	55.4	170	112	76	5	4.344	2.25	139	3.7	45.08	13	14	1	2	2	19.2	90	17	36	9	3.21	9	74	168	25	0.51	13	49	8.8	102	3.6	1.162	0.7	11.97	7.4	74	2.7
68157	15386.6	3067	2748	4.5	45	24	2	5	4	2	2	2	52.9	159.5	94	64	4	4.06	2.375	141	3.5	53.04	9	8	1	2	2	20.8	72	19	36	11	3.93	9.5	52	157	26	0.6	11	120	21.5	102	4.6	1.485	0.7	11.97	7.2	72	5.5
63609	24066.1	3185	2257	4.2	42	66	1	5	2	2	2	2	78.4	171.5	118	88	5.77	4.526	2.275	145	4.7	116.69	16	5	1	2	2	26.7	104	21	76	27	9.64	9.1	50	175	25	1.32	51	45	8.1	102	4.5	1.453	0.6	10.26	7	70	6.4
65910	14414.2	3678	3110	4.2	42	36	1	5	5	2	2	2	94.1	173.9	122	82	5.83	4.707	2.35	141	4.7	76.91	21	15	1	2	2	31.1	105	21	62	11	3.93	9.4	230	182	26	0.87	15	98	17.6	102	4.7	1.518	0.8	13.68	6.9	69	8.5
66725	125259	4065	3217	4.2	42	57	1	3	4	2	2	2	75.8	164.7	118	84	4.39	5.689	2.35	140	4.4	78.68	19	8	1	2	2	27.9	79	19	83	13	4.64	9.4	266	220	28	0.89	11	96	17.2	102	3.8	1.227	0.7	11.97	6.8	68	5.6
71231	18163.8	4905	3797	4.2	42	52	1	4	3	2	2	2	103.1	184.9	112	68	4.61	4.086	2.475	140	4.1	97.24	26	2	1	2	2	30.2	83	30	108	10	3.57	9.9	390	158	24	1.1	15	46	8.2	102	4.1	1.324	0.5	8.55	6.7	67	5.8
66389	151393	5797	3458	4.4	44	55	1	3	5	1	2	2	97.3	178.7	110	76	4.88	5.508	2.325	140	4.3	75.14	26	12	1	2	2	30.5	88	19	76	10	3.57	9.3	56	213	25	0.85	67	74	13.3	102	4.2	1.356	0.7	11.97	6.9	69	6.6
71108	22808.1	2835	2298	3.9	39	20	2	4	4	2	2	2	105.3	160.3	118	72	6	4.034	2.3	138	3.8	69.84	15	1	2	2	2	41	108	19	31	6	2.14	9.2	282	156	20	0.79	20	70	12.5	102	3.1	1.001	0.3	5.13	6.5	65	5.2
63234	20837.6	3483	2858	3.9	39	35	2	5	5	2	2	2	60.5	156.8	122	72	4.77	4.422	2.225	139	4.2	51.27	18	3	2	2	2	24.6	86	19	53	17	6.07	8.9	40	171	24	0.58	19	60	10.7	102	3.4	1.098	0.4	6.84	6.9	69	3.8
68803	17789	2841	2565	4	40	21	2	4	4	2	2	2	59.7	157.8	114	62	5.38	4.163	2.375	140	3.9	56.58	18	14	2	2	2	24	97	21	84	11	3.93	9.5	100	161	24	0.64	17	87	15.6	102	3.5	1.13	0.3	5.13	7.1	71	2.3
62695	19734.4	2895	2255	4	40	41	2	4	2	2	2	2	70.7	159.9	140	92	5.11	3.853	2.275	138	3.5	88.4	12	2	2	2	2	27.7	92	20	52	10	3.57	9.1	120	149	23	1	17	83	14.9	102	2.7	0.872	0.6	10.26	6.7	67	4.9
64687	19251.8	4058	2997	4.2	42	24	2	4	4	2	2	2	77.2	173	116	68	5.61	4.293	2.325	138	4.3	71.6	18	4	2	2	2	25.8	101	19	56	14	5	9.3	108	166	24	0.81	28	94	16.8	102	3.2	1.033	0.6	10.26	7.1	71	5.4
67459	17080.8	3391	2630	4.3	43	24	2	4	5	2	2	2	65.7	164	110	60	5.22	2.508	2.325	141	3.7	47.74	10	6	2	2	2	24.4	94	17	49	4	1.43	9.3	61	97	22	0.54	8	10	1.8	102	3.6	1.162	0.3	5.13	7.5	75	4.1
64525	47551.9	3368	2873	4.4	44	21	2	3	4	2	2	2	50	158.6	110	52	4.72	4.888	2.425	139	3.9	70.72	25	5	2	2	2	19.9	85	27	53	14	5	9.7	48	189	25	0.8	13	61	10.9	102	3.6	1.162	0.6	10.26	7.4	74	3.1
71706	34604.1	3837	3431	4.4	44	30	2	3	4	2	2	2	62.6	161.7	110	72	4.27	4.526	2.3	138	3.8	68.07	17	2	2	2	2	23.9	77	19	45	4	1.43	9.2	87	175	25	0.77	9	81	14.5	102	3.9	1.259	1.1	18.81	6.7	67	4
64514	29479.2	3194	2576	4.6	46	31	2	2	2	2	2	1	53	153.9	114	66	4.88	4.836	2.425	138	3.6	47.74	19	4	2	2	2	22.4	88	16	52	8	2.86	9.7	59	187	22	0.54	13	69	12.4	102	3.4	1.098	0.5	8.55	7.3	73	3.8
71744	145424	2846	2423	4.8	48	40	2	3	4	2	2	2	57.9	154.4	#NULL!	#NULL!	5.11	4.551	2.425	137	3.7	61	15	15	2	2	2	24.3	92	20	45	14	5	9.7	73	176	22	0.69	10	79	14.1	102	3.7	1.195	0.5	8.55	7.6	76	3.7
66179	17660.3	3258	3152	5.1	51	23	2	5	4	2	2	2	42.3	154.2	96	68	3.5	4.577	2.45	135	3.8	55.69	16	2	2	2	2	17.8	63	20	46	6	2.14	9.8	72	177	19	0.63	12	66	11.8	102	3.4	1.098	0.7	11.97	7.6	76	4.2
66110	104501	4874	3394	3.3	33	63	1	3	5	1	2	2	103.1	187.7	140	82	5.66	4.448	2.225	142	4.1	80.44	20	15	2	2	2	29.3	102	23	56	19	6.78	8.9	90	172	27	0.91	14	73	13.1	102	3.8	1.227	0.6	10.26	6.4	64	5.9
66883	117127	4682	3694	3.7	37	35	1	3	4	2	2	2	85.3	170.9	92	52	4.88	3.155	2.275	140	3.5	85.75	12	7	2	2	2	29.2	88	19	46	7	2.5	9.1	37	122	28	0.97	10	33	5.9	102	2.9	0.936	0.7	11.97	8.2	82	10.2
63890	10308.5	2469	1995	4	40	60	2	2	1	2	2	2	94.3	156.2	146	88	5.05	3.465	2.375	140	4	65.42	25	3	2	2	2	38.7	91	21	84	10	3.57	9.5	103	134	26	0.74	28	55	9.9	102	4.3	1.388	0.6	10.26	7.5	75	3.7
66449	7804.78	3671	2476	4	40	62	1	5	5	2	2	2	66.7	171.8	122	78	7.38	3.103	2.25	142	4	99.89	24	77	2	2	2	22.6	133	20	83	12	4.28	9	174	120	28	1.13	11	100	17.9	102	3.4	1.098	0.8	13.68	6.7	67	4.7
64876	28607	6089	4424	4	40	47	1	3	4	2	2	2	81.5	185.6	116	76	5.22	4.5	2.25	141	4.5	74.26	15	3	2	2	2	23.7	94	17	54	8	2.86	9	77	174	26	0.84	11	114	20.4	102	3.2	1.033	0.8	13.68	6.8	68	4.7
67700	10581.8	2904	2097	4.1	41	69	1	5	4	2	2	2	67.8	167.1	120	54	22.32	2.715	2.35	133	4.2	139.67	18	4	2	2	2	24.3	402	19	71	24	8.57	9.4	126	105	23	1.58	27	86	15.4	102	3.5	1.13	0.6	10.26	8.1	81	8.8
68176	17267.4	3460	2697	4.1	41	58	2	4	2	2	2	2	90.4	167	132	76	5	5.405	2.275	142	3.4	76.02	14	6	2	2	2	32.4	90	18	68	9	3.21	9.1	80	209	25	0.86	16	102	18.3	102	2.9	0.936	0.6	10.26	6.8	68	4.3
65740	10212.2	4687	3388	4.1	41	68	1	4	4	2	2	2	121	176.5	128	78	5.38	5.741	2.45	139	4.1	71.6	17	9	2	2	2	38.8	97	14	68	11	3.93	9.8	105	222	24	0.81	55	45	8.1	102	4.4	1.421	0.4	6.84	7.6	76	7.9
69787	23893.4	2795	2278	4.2	42	57	2	2	3	1	2	2	87	154	#NULL!	#NULL!	5.38	6.025	2.325	142	3.7	53.04	25	9	2	2	2	36.7	97	26	53	15	5.36	9.3	101	233	26	0.6	6	100	17.9	102	3.6	1.162	0.6	10.26	7	70	4.5
62411	17527.2	2287	1944	4.3	43	51	2	4	4	2	2	2	67.2	159.7	136	62	5	4.603	2.4	137	3.9	69.84	13	7	2	2	2	26.3	90	22	81	12	4.28	9.6	157	178	24	0.79	19	53	9.5	102	3.7	1.195	1.2	20.52	8.3	83	5.3
67389	13806.6	3493	2678	4.3	43	62	1	2	1	2	2	2	69.1	161.8	122	78	4.77	4.732	2.3	137	3.8	72.49	22	13	2	2	2	26.4	86	25	76	16	5.71	9.2	115	183	29	0.82	13	121	21.7	102	3.5	1.13	0.7	11.97	7.2	72	6
70981	13953.6	4431	3570	4.4	44	50	1	5	5	2	2	2	68	168.3	#NULL!	#NULL!	6	5.25	2.375	138	3.9	149.4	22	15	2	2	2	24	108	25	61	30	10.71	9.5	184	203	26	1.69	18	129	23.1	102	3.5	1.13	0.7	11.97	7.1	71	4.1
65878	9603.34	4929	4230	4.4	44	29	1	5	4	2	2	2	67.8	173.3	136	70	21.98	5.172	2.45	137	4.6	64.53	16	7	2	2	2	22.6	396	22	79	12	4.28	9.8	56	200	22	0.73	20	62	11.1	102	2.7	0.872	0.5	8.55	7.4	74	4
71763	116309	7493	5712	4.4	44	40	1	3	4	2	2	2	77.9	192.9	122	76	4.39	6.31	2.25	133	4	63.65	11	14	2	2	2	20.9	79	20	54	6	2.14	9	121	244	23	0.72	22	117	21	102	3.9	1.259	0.6	10.26	7	70	5.8
70644	130826	4068	3400	4.5	45	41	1	3	4	1	2	2	80.8	167.8	130	78	5.83	5.819	2.35	139	3.8	84.86	20	9	2	2	2	28.7	105	19	57	13	4.64	9.4	76	225	25	0.96	19	128	22.9	102	2.7	0.872	1.1	18.81	7.1	71	6.7
64245	119896	4437	3554	4.5	45	51	1	3	2	2	2	2	60.7	160.2	130	76	4.55	4.06	2.425	141	3.8	91.94	19	9	2	2	2	23.7	82	24	78	10	3.57	9.7	168	157	27	1.04	18	88	15.8	102	3.7	1.195	0.5	8.55	7.1	71	4.8
67273	31855.8	4173	3471	4.6	46	44	1	1	1	2	2	2	77.3	166.5	130	78	10.32	4.474	2.3	140	3.8	61	20	5	2	2	2	27.9	186	21	63	12	4.28	9.2	104	173	26	0.69	53	184	33	102	3	0.969	1.1	18.81	7	70	4.8
70527	9462.88	4240	3079	4.6	46	63	1	1	2	2	2	2	73.6	165.5	140	80	6.77	6.491	2.5	141	3.6	89.28	17	7	2	2	2	26.9	122	26	83	15	5.36	10	105	251	25	1.01	12	78	14	102	3.3	1.066	0.7	11.97	7.4	74	6.3
65183	10090.4	4815	3330	4.6	46	62	1	5	3	2	2	2	71.3	169	116	74	4.61	6.568	2.325	139	3.9	104.31	14	4	2	2	2	25	83	19	45	20	7.14	9.3	95	254	25	1.18	26	61	10.9	102	3.8	1.227	0.7	11.97	7.1	71	4.8
67848	13281	5171	3789	4.7	47	66	1	1	1	2	2	2	96.1	180.2	130	76	5.11	5.327	2.375	142	3.7	85.75	22	4	2	2	2	29.6	92	19	97	12	4.28	9.5	87	206	27	0.97	18	77	13.8	102	3.3	1.066	0.6	10.26	7	70	4.1
68760	39363	5431	4329	4.7	47	24	1	3	4	2	2	2	69.2	176	120	54	4.39	3.362	2.275	142	4	80.44	11	1	2	2	2	22.3	79	15	61	10	3.57	9.1	86	130	25	0.91	13	54	9.7	102	4.2	1.356	0.5	8.55	6.9	69	4.5
62836	44211.2	4537	4020	4.8	48	25	1	2	3	2	2	1	58.3	166.9	124	68	4.05	4.267	2.375	143	3.5	106.08	13	4	2	2	2	20.9	73	19	75	10	3.57	9.5	187	165	27	1.2	6	106	19	102	3.1	1.001	0.7	11.97	7.3	73	4.1
66679	23174.2	4692	4227	4.8	48	30	1	5	4	2	2	2	87.6	176.7	134	78	5.38	5.741	2.375	138	3.7	65.42	34	15	2	2	2	28.1	97	26	93	5	1.79	9.5	109	222	27	0.74	38	62	11.1	102	3.7	1.195	0.6	10.26	7.6	76	5.5
71368	88909.6	5135	4223	5.4	54	35	1	3	2	2	2	2	62	173.4	132	80	5.22	4.293	2.55	141	3.7	59.23	19	14	2	2	2	20.6	94	24	67	7	2.5	10.2	73	166	25	0.67	24	159	28.5	102	2.1	0.678	1.5	25.65	8.3	83	4.8
64893	76707.1	4573	4028	4	40	23	2	3	4	2	1	2	61.1	179.7	102	56	4.66	4.655	2.3	139	4	71.6	13	15	1	2	2	18.9	84	17	51	10	3.57	9.2	57	180	23	0.81	20	84	15	103	3.7	1.195	0.6	10.26	6.9	69	3
71559	20556.4	2432	1848	4	40	51	2	2	2	2	1	2	70.5	156.3	134	56	7.27	3.233	2.4	141	4	51.27	17	2	1	2	2	28.9	131	20	58	16	5.71	9.6	64	125	28	0.58	9	64	11.5	103	4.2	1.356	0.7	11.97	7.2	72	5.6
66093	32633.5	2966	2650	3.8	38	41	2	4	4	2	1	2	101.8	161.5	124	76	11.99	5.87	2.35	137	3.9	64.53	18	5	2	2	2	39	216	17	109	8	2.86	9.4	64	227	24	0.73	31	47	8.4	103	4.3	1.388	0.4	6.84	6.8	68	5.6
67962	15892	3462	2640	4.4	44	40	2	4	4	1	1	2	80.2	165.7	128	68	4.77	4.784	2.4	141	3.8	59.23	14	15	2	2	2	29.2	86	16	70	6	2.14	9.6	132	185	24	0.67	10	111	19.9	103	3.3	1.066	0.6	10.26	7	70	3.4
63723	15256.3	2613	2081	4.5	45	62	2	1	2	2	1	2	76.7	154.6	94	68	7.77	5.715	2.45	136	4	91.94	21	5	2	2	2	32.1	140	22	73	18	6.43	9.8	52	221	24	1.04	23	91	16.3	103	3.1	1.001	0.5	8.55	7	70	8.4
62691	19387.6	5460	4993	4.5	45	31	1	4	2	2	1	1	78.7	182.6	114	68	4.55	4.215	2.375	139	3.6	102.54	20	7	2	2	2	23.6	82	19	42	7	2.5	9.5	86	163	25	1.16	21	105	18.8	103	3.8	1.227	1.4	23.94	7.5	75	4.4
62940	10072.8	4500	3887	4.6	46	62	1	4	5	2	1	2	79.6	181.8	148	66	6.16	4.422	2.375	140	4.4	59.23	16	15	2	2	2	24.1	111	21	45	15	5.36	9.5	85	171	29	0.67	15	98	17.6	103	3.4	1.098	0.6	10.26	7.2	72	5.5
66438	35146.5	4418	3537	4.7	47	44	1	2	4	2	1	2	91.9	173.2	120	78	5.55	6.749	2.4	137	4.3	91.94	28	3	2	2	2	30.6	100	24	77	17	6.07	9.6	146	261	25	1.04	42	133	23.8	103	3.9	1.259	0.9	15.39	8	80	8.2
63429	20297	5663	5177	4.7	47	21	1	4	3	2	1	2	73.2	180.1	116	64	4.55	3.724	2.4	141	3.9	68.95	7	4	2	2	2	22.6	82	19	39	9	3.21	9.6	83	144	28	0.78	10	76	13.6	103	3.2	1.033	0.5	8.55	6.9	69	4.2
67966	103801	4660	4089	4.9	49	20	1	3	4	2	1	2	62.6	177.6	114	56	4.22	4.034	2.45	141	3.7	90.17	16	15	2	2	2	19.8	76	13	54	15	5.36	9.8	65	156	27	1.02	14	134	24	103	3.7	1.195	0.9	15.39	7.2	72	6.3
69245	20994.8	3207	2588	3.6	36	29	2	4	5	2	2	2	84.1	164.3	104	58	4.05	4.707	2.3	136	4.1	68.07	15	8	1	2	2	31.2	73	25	64	6	2.14	9.2	103	182	19	0.77	14	73	13.1	103	2.7	0.872	0.3	5.13	7.3	73	4.4
71213	68436.2	3933	3217	4.6	46	38	2	3	5	1	2	2	60.9	171.2	98	68	4.5	3.646	2.25	134	3.8	92.82	40	77	1	2	2	20.8	81	28	55	18	6.43	9	61	141	24	1.05	26	102	18.3	103	3.8	1.227	1.1	18.81	7.1	71	5.4
68846	24089	2369	1845	3.7	37	49	2	5	5	1	2	2	79.3	145.9	114	58	6.83	4.862	2.375	143	4	68.95	24	15	1	2	2	37.3	123	19	75	12	4.28	9.5	48	188	28	0.78	16	90	16.1	103	3.6	1.162	1.1	18.81	6.3	63	4
71886	6870.81	3970	2857	4	40	61	1	4	3	2	2	2	79.7	172.6	114	78	5.16	5.094	2.3	138	3.7	99.89	12	6	1	2	2	26.8	93	17	78	10	3.57	9.2	166	197	26	1.13	12	145	26	103	2.8	0.904	0.7	11.97	6.9	69	5.3
64769	19397.8	3079	2883	4.1	41	51	1	4	3	2	2	2	84.7	180.6	132	68	5.88	5.405	2.375	138	3.7	116.69	21	2	1	2	2	26	106	25	71	10	3.57	9.5	268	209	27	1.32	29	84	15	103	3.6	1.162	1.2	20.52	6.8	68	6.7
67342	13002.9	2916	2439	4.2	42	48	2	5	1	1	2	2	61.6	159.1	134	70	6.55	4.241	2.275	138	3.6	58.34	16	4	1	2	2	24.3	118	18	34	11	3.93	9.1	74	164	25	0.66	23	123	22	103	3.9	1.259	0.5	8.55	7.4	74	3.6
70871	12485.3	4681	3842	4.2	42	39	1	3	3	2	2	2	95.9	167.5	114	68	6.22	4.784	2.275	137	4.3	81.33	35	6	1	2	2	34.2	112	31	57	14	5	9.1	155	185	24	0.92	43	90	16.1	103	2.8	0.904	0.8	13.68	7	70	5.9
66199	20033.6	2740	2334	4.5	45	58	2	2	2	2	2	2	70.2	153.8	128	80	3.89	5.819	2.5	140	3.8	59.23	19	12	1	2	2	29.7	70	22	60	15	5.36	10	126	225	25	0.67	22	101	18.1	103	4.1	1.324	0.4	6.84	7.1	71	5.5
67397	12075.5	5084	4072	4.5	45	20	1	4	4	2	2	2	74	179.5	102	60	4.44	3.362	2.375	139	3.8	77.79	23	10	1	2	2	23	80	24	107	13	4.64	9.5	230	130	25	0.88	16	69	12.4	103	4.4	1.421	0.9	15.39	7.4	74	4.6
63701	146041	4539	3337	4.6	46	55	1	3	5	2	2	2	74.6	170.3	124	76	4.77	5.379	2.35	136	4	106.08	20	15	1	2	2	25.7	86	25	51	13	4.64	9.4	384	208	27	1.2	36	157	28.1	103	3.1	1.001	1	17.1	7.1	71	7
67073	43561.4	4872	3732	4.9	49	24	1	3	5	2	2	2	83.9	171.4	130	90	5.44	3.957	2.525	141	3.9	97.24	44	3	1	2	2	28.6	98	28	68	20	7.14	10.1	55	153	29	1.1	26	94	16.8	103	4.1	1.324	0.7	11.97	7.9	79	6.8
66995	81170.9	2570	2514	4	40	37	2	3	5	2	2	2	51	161.6	80	50	4.83	3.853	2.2	138	3.9	70.72	15	15	2	2	2	19.5	87	21	47	9	3.21	8.8	71	149	23	0.8	12	148	26.5	103	3.8	1.227	0.6	10.26	6.1	61	4.2
63943	138597	4842	3825	4	40	29	2	3	4	2	2	2	81.8	166.9	120	70	4.33	3.362	2.35	137	3.2	73.37	14	7	2	2	2	29.4	78	20	14	8	2.86	9.4	68	130	23	0.83	14	107	19.2	103	4.2	1.356	0.4	6.84	6.7	67	3.4
63472	138597	3703	2899	4.2	42	24	2	3	4	2	2	2	77	176.8	92	50	4.72	3.595	2.275	141	3.5	65.42	14	5	2	2	2	24.6	85	15	56	12	4.28	9.1	82	139	26	0.74	12	31	5.6	103	4.4	1.421	0.4	6.84	6.6	66	3.9
69475	20111.8	2625	2333	4.3	43	24	2	4	4	2	2	2	63.9	155.8	122	68	4.5	3.724	2.325	138	4.4	61	9	5	2	2	2	26.3	81	20	73	5	1.79	9.3	122	144	23	0.69	7	12	2.1	103	3.3	1.066	0.7	11.97	7.4	74	3.4
68701	36034.8	3785	3334	4.3	43	27	2	1	2	2	2	2	75.8	151.9	96	64	4.44	4.422	2.325	140	4	40.66	14	13	2	2	2	32.9	80	16	64	11	3.93	9.3	63	171	24	0.46	11	54	9.7	103	3.6	1.162	0.3	5.13	7.1	71	3.6
64417	141422	4214	3520	4.3	43	20	2	3	4	2	2	2	61.7	167.7	110	70	4.83	4.034	2.325	139	3.9	68.07	39	15	2	2	2	21.9	87	33	43	11	3.93	9.3	228	156	25	0.77	16	95	17	103	4.8	1.55	0.9	15.39	6.6	66	4.9
63945	90505.8	4832	3756	4.3	43	29	2	3	5	2	2	2	86.6	169.7	98	68	4.66	3.982	2.35	139	4.1	50.39	19	10	2	2	2	30.1	84	23	78	10	3.57	9.4	93	154	25	0.57	24	193	34.6	103	4	1.292	0.9	15.39	6.9	69	5.4
69363	46238.2	3945	3454	4.4	44	22	2	1	3	2	2	2	92.4	159.2	102	72	4.88	4.474	2.325	138	4.2	47.74	16	3	2	2	2	36.5	88	18	53	11	3.93	9.3	40	173	23	0.54	14	45	8.1	103	3.6	1.162	0.6	10.26	7.3	73	4.2
65676	75000.7	3862	3030	4.6	46	35	2	3	2	2	2	2	68.4	174.1	110	80	4.83	5.198	2.425	138	3.7	69.84	20	9	2	2	2	22.6	87	21	22	8	2.86	9.7	102	201	27	0.79	10	139	24.9	103	4.1	1.324	0.9	15.39	7.1	71	4
70421	20556.4	3548	2567	3.9	39	51	2	2	2	2	2	2	99.5	164.5	100	56	5.11	5.405	2.3	139	4	61	15	8	2	2	2	36.8	92	21	100	11	3.93	9.2	85	209	25	0.69	15	44	7.9	103	3.9	1.259	0.5	8.55	6.9	69	5.1
71407	20918.4	2392	2050	4	40	49	2	4	4	2	2	2	90.7	164.3	150	78	5	5.275	2.4	138	4.2	64.53	11	14	2	2	2	33.6	90	15	50	9	3.21	9.6	66	204	24	0.73	6	33	5.9	103	3.6	1.162	0.6	10.26	8	80	4.6
64801	32047.9	3065	2137	4	40	50	2	3	3	2	2	2	104.2	158.2	100	64	6.88	4.396	2.35	139	3.8	88.4	23	6	2	2	2	41.6	124	19	63	20	7.14	9.4	39	170	25	1	47	37	6.6	103	4.4	1.421	0.4	6.84	6.6	66	6.8
67635	10551.5	3541	2372	4	40	65	1	1	1	2	2	2	68.1	160.7	136	74	6.05	4.138	2.25	142	4	83.1	37	6	2	2	2	26.4	109	24	69	20	7.14	9	81	160	27	0.94	14	106	19	103	3.2	1.033	0.7	11.97	7.1	71	5.2
67452	139412	2566	2078	4.2	42	60	2	3	4	2	2	2	121.1	160.3	106	60	4.66	5.379	2.325	139	4.2	97.24	15	10	2	2	2	47.1	84	17	58	20	7.14	9.3	65	208	26	1.1	11	49	8.8	103	4	1.292	0.5	8.55	6.5	65	5.4
67505	166277	3381	2550	4.2	42	61	2	3	5	2	2	2	68	163.1	138	72	6.83	6.827	2.35	141	3.6	53.92	17	10	2	2	2	25.6	123	21	79	11	3.93	9.4	39	264	25	0.61	18	41	7.3	103	4.2	1.356	0.6	10.26	6.5	65	4.5
68961	119338	3364	2109	4.3	43	64	2	3	5	1	2	2	61.7	159.6	120	72	7.88	5.482	2.425	146	3.9	65.42	18	15	2	2	2	24.2	142	25	43	13	4.64	9.7	36	212	28	0.74	14	89	15.9	103	3.5	1.13	0.6	10.26	6.8	68	5.1
63365	24548.1	3530	2865	4.3	43	50	2	2	2	2	2	2	82.4	165.3	120	72	5.5	4.758	2.35	139	4.4	63.65	13	5	2	2	2	30.2	99	15	40	18	6.43	9.4	59	184	24	0.72	23	126	22.6	103	4	1.292	0.6	10.26	7.3	73	3.9
70053	33575.9	5911	4927	4.3	43	20	1	3	4	2	2	2	117.1	187.9	122	72	5.38	4.008	2.4	138	3.9	65.42	28	99	2	2	2	33.2	97	22	66	10	3.57	9.6	94	155	23	0.74	23	41	7.3	103	4.2	1.356	0.6	10.26	7.8	78	5.8
63746	29427.9	4272	3037	4.4	44	49	1	4	3	2	2	1	72.1	168.9	134	86	4.5	5.017	2.425	139	4	115.8	20	2	2	2	2	25.3	81	21	54	9	3.21	9.7	139	194	26	1.31	17	69	12.4	103	4.4	1.421	0.6	10.26	7	70	4.7
62180	22616.5	5718	4556	4.4	44	35	1	3	5	2	2	2	89	178.7	108	62	5.55	3.776	2.325	137	3.8	72.49	15	5	2	2	2	27.9	100	15	52	10	3.57	9.3	81	146	24	0.82	14	78	14	103	3.3	1.066	0.9	15.39	7.3	73	6
69940	6954.57	3861	2658	4.5	45	61	1	2	3	1	2	2	69.6	163.9	114	72	5.16	4.629	2.325	141	3.8	93.7	23	15	2	2	2	25.9	93	22	68	13	4.64	9.3	98	179	27	1.06	17	68	12.2	103	3.5	1.13	0.6	10.26	7.2	72	5.4
70757	77018.9	4740	3470	4.5	45	36	1	3	5	2	2	2	66.5	174.9	118	76	4.72	3.853	2.325	136	4.2	78.68	24	15	2	2	2	21.7	85	31	75	15	5.36	9.3	147	149	25	0.89	20	87	15.6	103	4	1.292	0.8	13.68	6.5	65	3.5
68140	18737.1	4800	3872	4.5	45	30	1	4	3	2	2	2	76.9	175.7	118	70	5.61	3.646	2.35	141	3.8	113.15	20	1	2	2	2	24.9	101	25	85	9	3.21	9.4	251	141	27	1.28	18	80	14.3	103	4.3	1.388	1	17.1	6.9	69	6
66994	25334	5224	4582	4.6	46	52	1	2	5	2	2	2	81	176.7	102	68	4.61	6.801	2.375	141	4	90.17	19	15	2	2	2	25.9	83	19	64	24	8.57	9.5	129	263	27	1.02	18	86	15.4	103	5.1	1.647	0.7	11.97	6.9	69	4.3
71651	26319.9	3080	2553	4.7	47	46	2	5	5	2	2	2	53.8	164.4	104	70	5.38	5.172	2.375	142	4	64.53	15	14	2	2	2	19.9	97	21	52	9	3.21	9.5	57	200	28	0.73	11	84	15	103	3.9	1.259	0.9	15.39	7.2	72	5.2
68044	189225	3939	2505	4.7	47	58	2	3	5	1	2	2	66.9	162.4	110	72	5.16	6.827	2.425	138	3.8	108.73	13	7	2	2	2	25.4	93	18	77	21	7.5	9.7	35	264	19	1.23	26	93	16.7	103	3.1	1.001	0.6	10.26	7.6	76	7
71184	13271.1	3945	2934	4.7	47	64	1	5	5	2	2	2	61.2	163.4	126	68	4.66	6.181	2.475	140	3.6	64.53	18	14	2	2	2	22.9	84	23	56	11	3.93	9.9	88	239	26	0.73	20	155	27.8	103	3.7	1.195	1	17.1	7.5	75	6.1
62952	10866	4197	3358	4.7	47	20	1	5	4	1	2	2	67.6	173.7	110	58	4	3.957	2.325	139	4.2	78.68	14	15	2	2	2	22.4	72	18	43	12	4.28	9.3	172	153	26	0.89	13	141	25.3	103	4.2	1.356	1.2	20.52	7.7	77	5.6
71769	36155.4	4312	3936	4.7	47	24	1	2	4	2	2	2	56.3	162.7	96	62	4.88	4.344	2.4	138	3.9	71.6	24	8	2	2	2	21.3	88	17	54	13	4.64	9.6	105	168	23	0.81	21	147	26.3	103	3.3	1.066	0.5	8.55	7.8	78	6.4
64382	15533.8	4552	3521	4.7	47	24	1	5	4	2	2	2	54.3	174.5	106	56	4.61	4.577	2.375	140	3.8	71.6	22	1	2	2	2	17.8	83	19	79	9	3.21	9.5	80	177	26	0.81	17	115	20.6	103	3.8	1.227	1.1	18.81	7.2	72	5.5
64135	11903.2	3802	3304	4.2	42	23	2	5	5	2	1	2	57.4	161.8	100	68	4.77	3.569	2.4	139	3.7	80.44	14	15	2	2	2	21.9	86	24	30	15	5.36	9.6	128	138	24	0.91	11	98	17.6	104	3.3	1.066	0.3	5.13	7.2	72	4.6
65648	7379.5	4130	2903	4	40	61	1	4	3	2	1	1	89.8	175.5	168	88	6.11	5.637	2.325	139	3.6	116.69	14	4	2	2	2	29.2	110	22	74	10	3.57	9.3	126	218	27	1.32	42	77	13.8	104	3.4	1.098	0.7	11.97	6.9	69	9.9
64186	9499.76	3603	2853	4.2	42	63	1	2	1	2	1	2	87.2	167.4	166	86	5.77	8.146	2.425	142	3.5	72.49	24	9	2	2	2	31.1	104	21	66	14	5	9.7	102	315	26	0.82	15	96	17.2	104	3.4	1.098	0.5	8.55	7.4	74	7
71915	91446.6	4585	3174	4.2	42	60	1	3	5	1	1	2	78.4	168.8	150	72	4.83	5.069	2.35	141	4.1	73.37	22	10	2	2	2	27.5	87	21	77	11	3.93	9.4	43	196	27	0.83	38	67	12	104	3.9	1.259	0.8	13.68	6.3	63	5.2
70573	60284.5	6241	5390	4.2	42	24	1	1	3	2	1	2	100.6	172.1	118	56	4.88	3.233	2.375	140	3.7	74.26	23	7	2	2	2	34	88	21	35	7	2.5	9.5	185	125	25	0.84	17	104	18.6	104	3.9	1.259	0.6	10.26	6.8	68	6.5
70966	15054.2	6732	5843	5	50	20	1	5	4	2	1	2	70.1	184.4	124	76	4.88	3.569	2.35	134	3.7	72.49	12	3	2	2	2	20.6	88	14	82	13	4.64	9.4	65	138	26	0.82	7	109	19.5	104	3	0.969	1	17.1	7.6	76	5.2
67584	19380.2	4149	3398	3.7	37	38	1	4	3	2	2	2	156.4	185.5	110	76	5.77	4.526	2.275	138	3.3	73.37	24	7	1	2	2	45.5	104	26	92	8	2.86	9.1	90	175	24	0.83	49	41	7.3	104	3.5	1.13	0.6	10.26	8.2	82	8
65562	9975.22	1919	1523	3.9	39	62	2	4	4	1	2	2	116.4	153.8	138	82	6.88	4.06	2.375	142	3.7	86.63	12	6	1	2	2	49.2	124	19	89	15	5.36	9.5	105	157	25	0.98	27	30	5.4	104	2.8	0.904	0.4	6.84	6.8	68	7.6
68038	7295.3	2633	1746	4	40	68	1	4	3	2	2	2	85.8	170.6	132	72	7.83	5.172	2.375	140	3.8	106.08	10	15	1	2	2	29.5	141	23	74	17	6.07	9.5	123	200	26	1.2	31	64	11.5	104	2.9	0.936	0.6	10.26	6.8	68	7.7
65702	11458.1	2490	2050	4.3	43	62	2	1	4	1	2	2	64.5	149.5	136	76	6.05	7.008	2.325	141	4	64.53	27	7	1	2	2	28.9	109	25	100	10	3.57	9.3	89	271	29	0.73	11	90	16.1	104	4.8	1.55	0.4	6.84	7.3	73	5.2
63211	112207	3590	2790	4.4	44	46	2	3	3	2	2	2	112.2	165.9	132	66	7.49	4.732	2.325	136	4.1	49.5	28	14	1	2	2	40.8	135	22	40	10	3.57	9.3	50	183	23	0.56	15	63	11.3	104	2.7	0.872	0.7	11.97	6.6	66	3.3
66240	18423.3	3911	3371	4.4	44	47	1	5	4	2	2	2	73	168.3	108	70	5.16	4.888	2.35	138	3.9	95.47	37	14	1	2	2	25.8	93	32	65	15	5.36	9.4	166	189	28	1.08	41	127	22.7	104	3.6	1.162	0.9	15.39	8.4	84	5.7
68754	143889	5206	3612	4.5	45	57	1	3	4	1	2	2	86.1	192.8	124	84	5.38	5.637	2.325	140	3.5	97.24	20	14	1	2	2	23.2	97	16	63	12	4.28	9.3	89	218	23	1.1	32	85	15.2	104	4.2	1.356	0.6	10.26	6.9	69	5.9
67214	103933	6572	5067	4.5	45	39	1	3	5	2	2	2	88.5	183.6	112	52	5.77	5.069	2.35	137	4.3	71.6	124	14	1	2	2	26.3	104	58	87	9	3.21	9.4	99	196	28	0.81	88	258	46.2	104	3.7	1.195	0.9	15.39	7	70	7.4
64047	61096.4	3421	2901	4	40	34	2	3	4	1	2	2	83.1	162.4	108	72	5	5.456	2.3	140	3.9	53.04	15	8	2	2	2	31.5	90	17	72	8	2.86	9.2	45	211	23	0.6	10	38	6.8	104	3.8	1.227	0.6	10.26	7	70	5.1
68637	28146.1	3585	2696	4.1	41	33	2	3	4	1	2	2	122.7	165.8	126	62	5.11	4.603	2.375	139	3.8	50.39	21	7	2	2	2	44.6	92	21	56	10	3.57	9.5	73	178	22	0.57	19	37	6.6	104	4.3	1.388	0.2	3.42	6.9	69	4.9
62787	12800.2	2930	2608	4.2	42	21	2	5	4	2	2	2	57.8	160.4	90	60	4.94	3.646	2.375	138	4.6	63.65	11	15	2	2	2	22.5	89	17	53	7	2.5	9.5	72	141	26	0.72	9	33	5.9	104	4.4	1.421	0.6	10.26	7.1	71	3.8
67834	94092.3	3627	2968	4.2	42	33	2	3	4	2	2	2	76.3	164.5	98	74	5	4.629	2.325	137	3.7	76.91	18	6	2	2	2	28.2	90	20	64	10	3.57	9.3	84	179	24	0.87	17	107	19.2	104	4	1.292	0.5	8.55	7	70	4.5
68199	29366	4425	3581	4.2	42	30	2	2	5	2	2	2	95.3	156.1	106	72	4.77	4.034	2.2	139	4.9	211.28	14	14	2	2	2	39.1	86	13	57	45	16.07	8.8	71	156	23	2.39	11	65	11.6	104	3.8	1.227	0.6	10.26	6.9	69	6.6
63761	39975.1	4005	3228	4.3	43	21	2	2	3	2	2	2	62.6	168.8	122	78	4.55	4.707	2.3	139	3.9	53.92	19	7	2	2	2	22	82	20	47	10	3.57	9.2	98	182	24	0.61	12	104	18.6	104	3.6	1.162	0.5	8.55	7	70	4.3
68213	41857.6	3600	3301	4.4	44	41	2	1	1	2	2	2	56.8	156.6	120	78	5.16	4.112	2.35	136	3.5	52.16	19	5	2	2	2	23.2	93	23	62	14	5	9.4	82	159	23	0.59	15	89	15.9	104	3.8	1.227	0.4	6.84	7.9	79	3.5
63971	21617.6	4110	3273	4.5	45	36	2	5	3	2	2	2	62.7	165.1	112	76	6.83	3.62	2.375	139	3.8	54.81	12	7	2	2	2	23	123	15	53	10	3.57	9.5	78	140	22	0.62	10	81	14.5	104	4.3	1.388	0.4	6.84	7.1	71	3.3
67737	11406.3	3519	2979	4.6	46	25	2	5	5	2	2	2	45.1	158.8	90	64	4.44	5.146	2.425	142	4.5	65.42	16	15	2	2	2	17.9	80	21	47	7	2.5	9.7	78	199	27	0.74	13	99	17.7	104	5	1.615	0.5	8.55	7.3	73	4.3
70192	18573.2	2888	2676	4.7	47	22	2	5	5	2	2	2	53.2	159.5	98	68	5.22	4.474	2.35	140	4	55.69	18	7	2	2	2	20.9	94	21	57	9	3.21	9.4	95	173	24	0.63	16	103	18.4	104	4.6	1.485	0.8	13.68	7.3	73	4.5
68564	21581.4	3281	3009	4.7	47	35	2	5	4	2	2	2	47.7	161	124	74	5.22	3.569	2.325	138	3.7	57.46	12	15	2	2	2	18.4	94	19	42	13	4.64	9.3	76	138	19	0.65	7	99	17.7	104	4.1	1.324	0.8	13.68	7.7	77	3.2
71787	17493	2400	1909	3.5	35	50	2	4	4	2	2	2	103.2	146.7	132	84	14.71	4.344	2.425	132	4	73.37	14	13	2	2	2	48	265	14	95	14	5	9.7	51	168	21	0.83	28	55	9.9	104	2.9	0.936	0.4	6.84	7.5	75	6.5
69626	165002	4827	3745	3.7	37	53	1	3	4	1	2	2	106.2	176.6	116	76	8.83	3.336	2.15	139	4	69.84	37	14	2	2	2	34.1	159	29	99	17	6.07	8.6	87	129	22	0.79	27	77	13.8	104	3.2	1.033	0.8	13.68	6.3	63	5.6
70899	141625	2271	1593	3.9	39	66	2	3	5	2	2	2	56.1	162	172	72	5.11	5.146	2.375	140	4.4	56.58	24	15	2	2	2	21.4	92	23	69	14	5	9.5	68	199	29	0.64	15	72	12.9	104	4	1.292	0.5	8.55	6.1	61	3.5
62651	155918	4201	1917	3.9	39	55	1	3	3	1	2	2	114.4	170.2	140	100	5.77	6.982	2.3	139	4.1	74.26	24	6	2	2	2	39.5	104	22	85	12	4.28	9.2	113	270	22	0.84	25	98	17.6	104	3.6	1.162	0.3	5.13	6.6	66	5.5
63868	130104	3920	3076	4	40	69	1	3	5	2	2	2	81.1	177.4	124	70	4.83	4.991	2.325	139	4.5	125.53	22	10	2	2	2	25.8	87	25	65	27	9.64	9.3	118	193	22	1.42	37	105	18.8	104	3.4	1.098	0.7	11.97	7	70	7.6
66568	126413	4002	3046	4.1	41	52	2	3	5	1	2	2	66	163.6	118	66	4.5	3.233	2.275	138	3.8	45.97	11	15	2	2	2	24.7	81	17	69	11	3.93	9.1	48	125	24	0.52	9	100	17.9	104	3.6	1.162	0.7	11.97	7.3	73	3.2
67402	15883.8	2299	1938	4.2	42	59	2	4	4	2	2	2	103.5	160.2	132	76	5.55	3.258	2.575	142	3.7	64.53	17	7	2	2	2	40.3	100	20	90	16	5.71	10.3	154	126	27	0.73	33	92	16.5	104	3.3	1.066	0.6	10.26	7.2	72	7.3
68075	16353.8	2673	2205	4.2	42	59	1	5	4	2	2	2	71.3	169.6	128	64	10.27	5.043	2.225	140	3.5	89.28	17	7	2	2	1	24.8	185	25	54	10	3.57	8.9	195	195	26	1.01	13	123	22	104	3.5	1.13	1.2	20.52	6.7	67	6.5
62255	29889.9	2952	1979	4.2	42	65	1	3	3	2	2	2	71	161.8	112	76	6.94	5.896	2.375	138	3.9	91.05	17	3	2	2	2	27.1	125	24	63	11	3.93	9.5	117	228	24	1.03	15	50	9	104	3.8	1.227	0.6	10.26	6.6	66	6.5
64315	150787	3602	2905	4.2	42	52	2	3	2	2	2	2	64.5	160.9	124	68	5.05	5.25	2.35	141	3.8	72.49	11	6	2	2	2	24.9	91	18	70	13	4.64	9.4	79	203	24	0.82	16	106	19	104	4.1	1.324	0.5	8.55	7	70	5.5
68451	16715	4061	3458	4.2	42	24	1	4	4	2	2	2	71.5	171.1	110	66	5.05	3.776	2.325	136	3.8	93.7	18	7	2	2	2	24.4	91	19	93	13	4.64	9.3	149	146	28	1.06	25	117	21	104	3	0.969	1.2	20.52	6.7	67	4
68344	152466	5085	4242	4.2	42	40	1	3	4	2	2	2	99.6	182.3	126	78	5.55	5.689	2.25	142	3.8	88.4	20	7	2	2	2	30	100	22	65	11	3.93	9	120	220	26	1	37	119	21.3	104	2.8	0.904	0.6	10.26	6.1	61	6.1
64754	14001.8	4314	3573	4.3	43	36	1	5	4	2	2	2	90.9	176.7	126	76	5.44	6.206	2.225	141	3.8	91.05	43	6	2	2	2	29.1	98	20	105	9	3.21	8.9	252	240	27	1.03	198	142	25.4	104	3.7	1.195	0.8	13.68	7.1	71	5.5
69405	155127	5372	4092	4.3	43	59	1	3	4	2	2	2	86.6	176.5	112	62	4.72	6.594	2.275	141	4.1	91.05	12	8	2	2	2	27.8	85	14	51	21	7.5	9.1	102	255	24	1.03	14	66	11.8	104	4.4	1.421	0.3	5.13	6.5	65	4.7
69872	110446	5610	2829	4.3	43	39	1	3	2	1	2	2	82.6	174.7	128	60	5.83	4.189	2.25	139	4.2	92.82	21	10	2	2	2	27.1	105	16	56	17	6.07	9	117	162	23	1.05	42	151	27	104	3	0.969	1.1	18.81	7	70	6.9
64632	54820.4	6250	5168	4.3	43	21	1	2	3	2	2	2	101.2	181.9	134	64	4.94	2.689	2.35	142	4.7	94.59	20	10	2	2	2	30.6	89	18	55	9	3.21	9.4	250	104	28	1.07	15	121	21.7	104	4.3	1.388	0.8	13.68	7.2	72	7.2
63302	131424	5826	4738	4.5	45	28	1	3	4	2	2	2	81.6	190.2	120	68	4.72	6.258	2.35	142	4.2	78.68	29	5	2	2	2	22.6	85	30	51	14	5	9.4	405	242	27	0.89	15	64	11.5	104	4.4	1.421	0.7	11.97	6.8	68	7.1
71564	29791.9	4190	3587	4.7	47	25	1	3	3	2	2	2	100.9	169.1	#NULL!	#NULL!	4.39	4.758	2.325	138	3.7	73.37	48	2	2	2	2	35.3	79	27	50	14	5	9.3	69	184	23	0.83	29	52	9.3	104	4.4	1.421	0.5	8.55	8	80	10.2
63562	44574.4	4730	3661	4.7	47	22	1	3	3	2	2	2	57.6	169.3	126	76	4.39	4.344	2.375	140	3.5	76.91	19	1	2	2	2	20.1	79	19	42	10	3.57	9.5	71	168	28	0.87	17	62	11.1	104	3.4	1.098	1.6	27.36	6.9	69	4.9
63220	23281.7	5075	3956	4.7	47	27	1	3	5	2	2	2	92.8	187.7	120	70	4.72	3.207	2.425	139	4.2	83.1	24	2	2	2	2	26.3	85	19	55	10	3.57	9.7	87	124	28	0.94	33	147	26.3	104	2.6	0.84	1.3	22.23	7.1	71	5.9
69152	17744	5485	4429	4.7	47	21	1	4	3	2	2	2	70.5	179.1	98	74	5.27	3.258	2.425	142	4	91.94	29	3	2	2	2	22	95	32	59	7	2.5	9.7	178	126	29	1.04	15	97	17.4	104	4.2	1.356	1.2	20.52	7.7	77	4.3
68271	126872	4424	3181	4.8	48	43	1	3	4	2	2	2	74.1	170.1	112	74	4.27	5.844	2.375	136	3.8	106.08	29	8	2	2	2	25.6	77	29	76	14	5	9.5	366	226	26	1.2	29	92	16.5	104	3.8	1.227	0.5	8.55	6.9	69	5.8
64562	24326.8	4755	3870	4.8	48	20	1	3	3	2	2	2	62.6	164.9	124	64	4.55	4.008	2.4	140	3.8	76.91	26	6	2	2	2	23	82	22	33	9	3.21	9.6	304	155	25	0.87	32	151	27	104	4.2	1.356	0.9	15.39	8	80	5.8
64257	53521.8	4203	3635	3.9	39	23	2	3	5	2	1	2	69.9	162.3	124	80	6	6.827	2.425	138	3.6	81.33	15	1	2	2	2	26.5	108	20	90	8	2.86	9.7	48	264	21	0.92	19	84	15	105	2	0.646	0.5	8.55	7.5	75	4.9
68518	21153.6	3276	2061	4.6	46	25	2	4	5	2	1	2	65.6	169.5	110	56	5.5	5.844	2.35	141	4	65.42	11	7	2	2	2	22.8	99	17	38	9	3.21	9.4	103	226	29	0.74	13	27	4.8	105	4.4	1.421	0.5	8.55	7.4	74	4.3
68605	24458.6	1801	1580	3.8	38	46	2	4	3	2	1	2	73.6	146.9	116	64	4.72	4.344	2.325	139	3.7	73.37	13	1	2	2	2	34.1	85	19	84	7	2.5	9.3	80	168	25	0.83	16	63	11.3	105	3.8	1.227	0.4	6.84	7	70	6.4
69858	9541.98	3954	3000	4.5	45	65	1	4	5	1	1	2	86.4	175.2	110	66	6.11	4.732	2.35	138	4.4	96.36	20	9	2	2	2	28.1	110	24	96	13	4.64	9.4	205	183	28	1.09	15	205	36.7	105	3	0.969	1.1	18.81	7.4	74	6.5
65653	33906.2	3179	2727	3.8	38	30	2	4	2	2	2	2	118.5	170.2	104	66	4.66	4.81	2.275	138	3.8	71.6	14	4	1	2	2	40.9	84	17	92	9	3.21	9.1	176	186	25	0.81	11	58	10.4	105	3.6	1.162	0.5	8.55	7.2	72	4.6
68497	59797.3	3441	2735	4.1	41	34	2	3	5	1	2	2	62.5	153.9	114	64	4.83	4.862	2.3	138	4.2	76.02	15	5	1	2	2	26.4	87	21	38	14	5	9.2	50	188	24	0.86	17	167	29.9	105	4.4	1.421	0.6	10.26	7	70	4.3
67117	50072	3672	2360	4.1	41	25	2	3	4	1	2	2	57.1	163	102	62	4.66	1.603	2.425	139	3.6	63.65	21	2	1	2	2	21.5	84	21	39	9	3.21	9.7	79	62	25	0.72	24	123	22	105	4.3	1.388	0.4	6.84	6.5	65	5.3
66167	12264.7	3759	3362	4.1	41	23	2	5	5	2	2	2	64	160	122	66	4.05	4.008	2.225	138	3.6	57.46	13	5	1	2	2	25	73	17	52	8	2.86	8.9	116	155	26	0.65	12	68	12.2	105	3.8	1.227	0.6	10.26	7.2	72	6
65967	35617	3718	2965	4.5	45	36	2	2	4	2	2	2	61.5	161.7	92	48	4.33	3.982	2.35	136	3.9	61	14	8	1	2	2	23.5	78	15	31	9	3.21	9.4	85	154	21	0.69	15	124	22.2	105	3.3	1.066	1.3	22.23	7.3	73	3.6
68200	31636.8	5158	3903	3.5	35	51	1	4	4	2	2	1	68	174.7	128	62	5.27	5.56	2.2	139	3.6	74.26	19	9	1	2	2	22.3	95	22	58	9	3.21	8.8	92	215	27	0.84	11	16	2.9	105	3.3	1.066	0.5	8.55	6.3	63	3.4
69468	7645.78	3926	1229	4.1	41	69	1	4	3	2	2	2	68.8	180.8	136	80	5.55	4.344	2.375	140	4.5	91.05	14	6	1	2	2	21	100	18	39	8	2.86	9.5	67	168	26	1.03	14	101	18.1	105	3.5	1.13	1	17.1	7	70	6.4
69738	35120.4	3819	3097	4.5	45	51	2	3	4	2	2	2	81.9	161.4	124	66	4.72	6.749	2.525	135	3.7	92.82	25	4	1	2	2	31.4	85	26	61	9	3.21	10.1	184	261	24	1.05	16	70	12.5	105	4.1	1.324	0.6	10.26	7.3	73	5.6
62991	132840	6459	5352	4.5	45	24	1	3	5	2	2	2	84.3	186.3	108	56	4.83	3.931	2.35	142	4.2	96.36	29	8	1	2	1	24.3	87	26	58	11	3.93	9.4	102	152	28	1.09	10	72	12.9	105	4.1	1.324	0.5	8.55	7.1	71	4.8
66584	126968	6417	5345	4.6	46	44	1	3	3	2	2	2	74.5	179.9	108	76	5.22	6.232	2.45	138	4.8	71.6	22	7	1	2	2	23	94	23	47	17	6.07	9.8	166	241	26	0.81	17	120	21.5	105	3.6	1.162	1	17.1	7.9	79	5.3
71686	16996.4	5933	4957	4.8	48	31	1	5	5	2	2	2	93.6	183.8	110	66	4.72	5.508	2.425	135	4.1	74.26	27	8	1	2	2	27.7	85	26	47	9	3.21	9.7	153	213	24	0.84	43	115	20.6	105	4	1.292	0.9	15.39	7.6	76	5.2
65021	102108	3632	2763	3.8	38	36	2	3	4	2	2	2	116.5	169.8	114	66	4.44	3.465	2.275	139	3.7	67.18	30	7	2	2	2	40.4	80	29	57	10	3.57	9.1	72	134	27	0.76	28	43	7.7	105	3.9	1.259	0.7	11.97	6.3	63	4.6
65122	120122	3763	3146	3.8	38	24	2	3	4	2	2	2	100.6	159.7	128	72	4.44	4.758	2.225	139	3.7	57.46	14	8	2	2	2	39.4	80	16	85	11	3.93	8.9	47	184	23	0.65	14	102	18.3	105	3.3	1.066	0.7	11.97	6.9	69	3.6
65632	35471.4	3124	2737	4	40	42	2	2	5	2	2	2	77.3	164	106	62	4.83	3.543	2.225	137	4.3	38.01	10	7	2	2	2	28.7	87	19	83	7	2.5	8.9	35	137	22	0.43	19	6	1.1	105	3.7	1.195	0.6	10.26	6.9	69	2.3
65420	21209.2	3542	2605	4	40	24	2	4	4	2	2	2	100.7	167	120	56	4.66	4.862	2.275	139	3.7	59.23	15	5	2	2	2	36.1	84	23	52	5	1.79	9.1	188	188	27	0.67	16	153	27.4	105	3.7	1.195	1.4	23.94	7.1	71	4.6
70212	21335.7	3620	3059	4.1	41	40	2	3	2	2	2	2	71.9	160.9	104	56	4.94	5.689	2.3	140	4.1	60.11	17	5	2	2	2	27.8	89	18	69	10	3.57	9.2	91	220	24	0.68	15	42	7.5	105	2.7	0.872	0.6	10.26	7.7	77	4.4
66243	27183.3	3391	2571	4.2	42	39	2	4	4	2	2	2	78.2	164.6	108	72	4.77	5.741	2.3	136	3.8	68.95	17	15	2	2	2	28.9	86	21	60	8	2.86	9.2	102	222	25	0.78	15	52	9.3	105	3.7	1.195	0.6	10.26	8.1	81	4.6
69932	41078.6	3656	3238	4.5	45	21	2	3	2	2	2	2	71.5	170.6	88	60	4.44	4.319	2.35	139	3.8	73.37	15	3	2	2	2	24.6	80	23	60	7	2.5	9.4	79	167	25	0.83	21	196	35.1	105	3.7	1.195	0.6	10.26	7.1	71	3.4
69710	52360.8	5205	3849	4.6	46	28	2	3	4	2	2	2	61.7	172.9	100	64	4.27	4.034	2.325	139	4.1	57.46	12	3	2	2	2	20.6	77	16	63	11	3.93	9.3	38	156	23	0.65	9	73	13.1	105	4.3	1.388	0.7	11.97	7.2	72	3.6
67335	26960.6	4561	3928	4.7	47	30	2	3	5	2	2	2	56.6	176.3	#NULL!	#NULL!	4.94	5.327	2.325	141	3.9	62.76	18	2	2	2	2	18.2	89	23	37	11	3.93	9.3	90	206	26	0.71	19	95	17	105	3.5	1.13	0.8	13.68	7.3	73	3.7
71417	12375.3	2632	2016	3.6	36	64	1	4	3	2	2	2	115.7	167.5	118	78	5.38	4.241	2.325	139	3.9	77.79	19	6	2	2	2	41.2	97	16	56	14	5	9.3	225	164	30	0.88	31	75	13.4	105	3.2	1.033	0.6	10.26	6.9	69	9
67365	16307.2	3110	2506	3.7	37	58	2	4	4	2	2	2	138	166.3	150	74	5.77	5.275	2.3	140	3.5	79.56	20	15	2	2	2	49.9	104	24	123	15	5.36	9.2	81	204	28	0.9	44	51	9.1	105	3.6	1.162	0.8	13.68	7.7	77	5.3
70385	18506.4	2293	1819	3.8	38	57	2	4	3	2	2	2	71.7	165.6	126	68	4.66	6.31	2.4	140	4	68.95	29	2	2	2	2	26.1	84	26	82	14	5	9.6	89	244	26	0.78	58	51	9.1	105	4.5	1.453	0.5	8.55	8	80	5.3
70446	31398.6	2565	2158	3.8	38	45	2	1	4	2	2	2	52.5	145.4	114	66	15.32	5.715	2.15	134	4	59.23	17	6	2	2	2	24.8	276	19	47	16	5.71	8.6	79	221	18	0.67	17	33	5.9	105	3.1	1.001	0.4	6.84	6.8	68	3.4
65536	17178.8	2543	1519	4.1	41	61	2	1	2	1	2	2	70	150.9	124	64	6.66	4.913	2.35	141	4.4	44.2	21	4	2	2	2	30.7	120	21	67	12	4.28	9.4	57	190	26	0.5	40	70	12.5	105	3.9	1.259	0.4	6.84	6.5	65	5.2
68531	6085.92	3762	3133	4.1	41	60	1	4	4	1	2	2	83.6	175.1	168	110	6.99	5.379	2.325	141	3.2	127.3	27	15	2	2	2	27.3	126	25	46	11	3.93	9.3	271	208	30	1.44	17	72	12.9	105	4	1.292	0.8	13.68	7.4	74	8.3
67434	184761	5689	4217	4.1	41	56	1	3	5	2	2	2	88.2	181.4	134	78	4.66	5.172	2.325	138	3.7	95.47	20	15	2	2	2	26.8	84	21	54	18	6.43	9.3	107	200	25	1.08	16	67	12	105	4.4	1.421	0.7	11.97	6.9	69	5.4
70437	40514.3	4231	3665	4.3	43	43	1	1	2	2	2	2	81.8	165.8	130	88	5.22	6.491	2.425	142	4.4	76.91	62	7	2	2	2	29.8	94	27	42	12	4.28	9.7	107	251	27	0.87	44	122	21.9	105	2.7	0.872	0.8	13.68	6.9	69	7.2
62326	157855	4050	3205	4.4	44	69	1	3	5	2	2	2	81.6	175.9	100	70	5.66	5.431	2.375	141	3.9	98.12	26	10	2	2	2	26.4	102	24	50	24	8.57	9.5	74	210	27	1.11	16	96	17.2	105	3.8	1.227	1	17.1	7.4	74	4.9
62718	6085.92	5103	3834	4.4	44	63	1	4	4	2	2	2	85.9	179.1	134	68	4.61	5.043	2.3	142	4.3	86.63	27	6	2	2	2	26.8	83	25	65	12	4.28	9.2	154	195	27	0.98	34	136	24.4	105	3.7	1.195	0.8	13.68	7.2	72	5.9
68062	63721.1	5112	4406	4.5	45	28	1	1	4	2	2	2	67.7	169.1	124	66	6.61	3.62	2.325	139	3.9	99.01	17	7	2	2	2	23.7	119	22	66	11	3.93	9.3	98	140	27	1.12	26	124	22.2	105	2.4	0.775	1	17.1	7.4	74	5
68899	22550.1	5930	3588	4.5	45	48	1	4	3	2	2	2	93.4	180.8	116	76	4.83	6.155	2.375	140	4.2	88.4	31	14	2	2	2	28.6	87	21	71	9	3.21	9.5	94	238	25	1	35	107	19.2	105	3.5	1.13	0.7	11.97	7.5	75	6.6
67463	131798	6217	4758	4.5	45	28	1	3	5	2	2	2	115.9	188.8	#NULL!	#NULL!	5.44	3.879	2.35	140	4.1	87.52	105	15	2	2	2	32.5	98	49	62	13	4.64	9.4	87	150	25	0.99	39	80	14.3	105	3.8	1.227	1.2	20.52	6.9	69	7.1
69464	116369	4612	3102	4.6	46	39	1	3	5	1	2	2	90.4	173.8	118	60	5.5	6	2.325	139	3.7	85.75	20	15	2	2	2	29.9	99	25	51	13	4.64	9.3	109	232	28	0.97	13	50	9	105	4.4	1.421	0.7	11.97	7	70	4.4
65530	145646	6472	5062	4.6	46	40	1	3	4	1	2	2	106.2	194.7	#NULL!	#NULL!	4.94	6.025	2.4	140	4.3	85.75	50	5	2	2	2	28	89	32	70	8	2.86	9.6	98	233	25	0.97	66	102	18.3	105	4	1.292	0.8	13.68	7.1	71	7.9
64675	159455	6734	4791	4.6	46	46	1	3	5	2	2	2	77.3	184.9	108	70	4	4.474	2.325	136	4	84.86	32	15	2	2	2	22.6	72	38	50	11	3.93	9.3	256	173	27	0.96	18	93	16.7	105	4.2	1.356	0.8	13.68	6.8	68	5
71206	10209.1	4761	4042	4.7	47	29	1	5	5	2	2	2	65.3	171.4	114	68	4.77	5.172	2.325	139	3.4	84.86	16	6	2	2	2	22.2	86	23	62	11	3.93	9.3	149	200	25	0.96	19	188	33.7	105	3.8	1.227	1.5	25.65	7.2	72	5.7
69983	19940.1	5382	4522	4.8	48	38	1	3	2	1	2	2	81.1	179.8	134	74	5.94	5.793	2.425	138	3.7	81.33	27	3	2	2	2	25.1	107	19	65	12	4.28	9.7	97	224	26	0.92	41	93	16.7	105	3.9	1.259	0.4	6.84	7.2	72	6.8
63126	119471	6021	4529	4.8	48	44	1	3	5	2	2	2	90.1	182.6	122	86	4.72	4.732	2.325	140	3.9	86.63	24	15	2	2	2	27	85	22	63	15	5.36	9.3	105	183	27	0.98	19	139	24.9	105	3.2	1.033	1	17.1	7	70	5.7
66535	12063.1	4863	4619	5.1	51	23	1	5	4	2	2	2	72.3	183.1	106	64	4.66	4.655	2.35	139	3.6	76.91	12	8	2	2	2	21.6	84	16	58	13	4.64	9.4	148	180	27	0.87	15	125	22.4	105	4.6	1.485	0.6	10.26	7.7	77	4.2
66955	39049.1	4447	3895	3.9	39	38	1	1	4	2	1	2	76.3	169.6	102	62	3.94	4.732	2.2	135	3.9	92.82	76	15	1	2	2	26.5	71	30	107	16	5.71	8.8	99	183	26	1.05	96	91	16.3	106	3.7	1.195	0.5	8.55	6.9	69	4.5
66976	37196.5	4989	4584	4.3	43	24	1	2	4	2	1	2	65.4	178	122	64	6.88	3.439	2.35	142	3.5	85.75	17	6	1	2	2	20.6	124	19	60	14	5	9.4	98	133	26	0.97	8	72	12.9	106	3.4	1.098	0.5	8.55	7.1	71	3.9
63363	36054.7	2395	1802	3.6	36	65	2	5	5	2	1	2	92.2	158.5	166	80	5	4.965	2.275	140	4.2	56.58	10	2	2	2	2	36.7	90	13	49	10	3.57	9.1	47	192	27	0.64	15	128	22.9	106	3.8	1.227	0.7	11.97	6.5	65	4.8
70170	15073.7	2603	2134	4.2	42	59	2	4	3	2	1	2	101.8	164	132	72	7.33	4.06	2.4	141	4	106.08	18	2	2	2	2	37.8	132	17	90	17	6.07	9.6	110	157	26	1.2	14	50	9	106	3.2	1.033	0.4	6.84	6.9	69	8.2
62892	18491	3798	2299	4.3	43	50	1	4	4	2	1	2	86.9	174.7	158	82	5.61	4.344	2.325	142	3.9	118.46	20	4	2	2	2	28.5	101	22	78	6	2.14	9.3	143	168	27	1.34	27	56	10	106	4.2	1.356	0.6	10.26	7.3	73	4.7
66911	22639.5	4544	4086	4.3	43	40	1	3	1	2	1	1	62.3	171.9	114	68	3.39	4.758	2.425	139	4.2	83.1	22	4	2	2	1	21.1	61	24	88	14	5	9.7	179	184	27	0.94	11	101	18.1	106	4.5	1.453	0.9	15.39	7.2	72	4.9
63719	34629.5	5100	4509	5	50	21	1	3	3	2	1	2	58.4	173.9	120	64	5.77	4.06	2.475	142	4	59.23	14	5	2	2	2	19.3	104	20	67	6	2.14	9.9	131	157	25	0.67	22	65	11.6	106	2.7	0.872	0.4	6.84	6.4	64	5
64644	95761.3	4477	3041	3.9	39	35	2	3	5	2	2	2	67.1	170.2	102	66	3.5	4.344	2.275	137	3.8	68.95	14	6	1	2	2	23.2	63	23	46	10	3.57	9.1	152	168	25	0.78	8	125	22.4	106	4	1.292	0.5	8.55	6.9	69	3.9
71223	30320.4	4117	3610	4.3	43	25	2	4	4	2	2	2	62.4	170.5	120	68	4.39	4.551	2.45	135	3.9	71.6	12	2	1	2	2	21.5	79	16	47	10	3.57	9.8	113	176	22	0.81	10	87	15.6	106	3.4	1.098	0.8	13.68	7.3	73	3.7
67999	25447.4	3214	2600	4	40	52	2	2	5	2	2	2	67.7	162.6	94	76	4.83	5.508	2.35	138	4.5	69.84	23	14	1	2	2	25.6	87	20	70	12	4.28	9.4	104	213	21	0.79	21	80	14.3	106	4.3	1.388	0.7	11.97	6.9	69	4.8
67788	9834.89	4481	3773	4.3	43	62	1	1	4	2	2	2	69.1	165.7	102	76	5.33	6.439	2.35	139	4.1	72.49	22	4	1	2	2	25.2	96	22	75	15	5.36	9.4	97	249	27	0.82	17	117	21	106	3.7	1.195	1.1	18.81	6.7	67	5.4
67525	11239.2	4046	3092	4.5	45	67	1	5	5	2	2	2	78.4	171.5	128	78	6.77	4.344	2.4	142	3.8	92.82	24	2	1	2	2	26.7	122	24	61	23	8.21	9.6	132	168	28	1.05	17	58	10.4	106	3.8	1.227	0.5	8.55	6.8	68	6.4
62967	28895.6	5173	4129	4.6	46	36	1	4	2	2	2	2	74.6	183.2	124	68	6.55	3.879	2.425	141	4.2	104.31	20	15	1	2	2	22.2	118	26	51	9	3.21	9.7	303	150	28	1.18	23	87	15.6	106	3.4	1.098	1	17.1	7.5	75	6.6
64784	21075	4660	3780	4.7	47	21	1	4	1	2	2	2	77.3	171.8	106	62	5.66	4.526	2.45	141	3.6	105.2	24	5	1	2	2	26.2	102	22	64	11	3.93	9.8	136	175	26	1.19	31	73	13.1	106	3.1	1.001	0.7	11.97	7.2	72	5.4
71185	56120.5	5523	4365	4.7	47	29	1	1	3	1	2	2	77.7	184.5	114	58	5.44	4.888	2.35	141	3.9	82.21	22	7	1	2	2	22.8	98	23	54	15	5.36	9.4	160	189	27	0.93	18	53	9.5	106	5.4	1.744	0.5	8.55	6.5	65	5.2
63529	33458.6	5713	4946	4.9	49	23	1	3	4	2	2	2	66.4	186.4	116	0	16.54	3.569	2.45	139	4.2	80.44	28	4	1	2	2	19.1	298	25	75	12	4.28	9.8	215	138	25	0.91	19	156	27.9	106	3.7	1.195	0.8	13.68	7.2	72	4
67847	15743.5	2673	1939	3.6	36	43	2	4	4	2	2	2	143.3	171.8	120	48	5.11	5.146	2.15	139	3.6	50.39	14	3	2	2	2	48.6	92	17	46	8	2.86	8.6	75	199	25	0.57	12	93	16.7	106	3.9	1.259	0.8	13.68	6.4	64	3.3
66485	27355.9	3587	3096	3.6	36	33	2	4	5	2	2	2	116.1	165.3	104	66	4.66	4.474	2.25	138	4.3	72.49	19	15	2	2	2	42.5	84	20	82	11	3.93	9	93	173	26	0.82	22	54	9.7	106	3.9	1.259	0.4	6.84	6.3	63	6
67785	27240.3	3136	2504	3.8	38	38	2	3	2	2	2	2	65.1	163.1	94	60	4.83	3.439	2.25	139	4.1	59.23	11	4	2	2	2	24.5	87	16	57	7	2.5	9	50	133	26	0.67	11	21	3.8	106	4	1.292	0.5	8.55	6.8	68	5.6
67393	35546.4	3589	3038	3.8	38	29	2	2	5	2	2	2	61.4	160.6	94	54	3.94	4.758	2.325	137	4	73.37	14	10	2	2	2	23.8	71	20	48	11	3.93	9.3	86	184	24	0.83	15	98	17.6	106	3	0.969	0.5	8.55	6.9	69	2.7
70231	22210.4	2935	2361	3.9	39	37	2	5	5	2	2	2	83	161.5	156	96	5	4.37	2.35	138	4	60.11	21	15	2	2	2	31.8	90	27	83	7	2.5	9.4	44	169	24	0.68	12	186	33.3	106	4.5	1.453	0.6	10.26	6.7	67	3.8
70785	19875	3593	3130	3.9	39	41	2	4	4	1	2	2	157.5	166.1	132	84	8.05	3.258	2.25	136	3.9	58.34	40	1	2	2	2	57.1	145	50	62	6	2.14	9	276	126	24	0.66	28	58	10.4	106	4.4	1.421	0.5	8.55	7.6	76	5.5
62759	18290.7	3379	2980	4.2	42	22	2	4	4	1	2	2	82.9	160.2	118	80	5.11	4.862	2.4	136	4.1	79.56	12	9	2	2	2	32.3	92	18	46	15	5.36	9.6	99	188	24	0.9	17	60	10.7	106	3.5	1.13	0.5	8.55	7.6	76	4.4
64509	36608	3381	3232	4.2	42	24	2	3	4	2	2	2	88.2	161.5	102	76	4.94	4.06	2.3	139	4.2	57.46	5	4	2	2	2	33.8	89	14	70	5	1.79	9.2	55	157	23	0.65	5	61	10.9	106	3.4	1.098	0.8	13.68	8	80	6
64248	67936.1	4552	3219	4.2	42	38	2	3	5	1	2	2	79.6	178.9	94	68	5.11	4.888	2.3	140	4.1	87.52	12	15	2	2	2	24.9	92	16	44	12	4.28	9.2	112	189	23	0.99	13	109	19.5	106	3.6	1.162	0.6	10.26	7.4	74	5.1
70127	154652	4915	3965	4.2	42	26	2	3	4	2	2	2	82.8	167.4	108	52	4.77	4.396	2.3	140	4.1	60.11	19	4	2	2	2	29.5	86	19	60	9	3.21	9.2	49	170	22	0.68	31	47	8.4	106	4	1.292	0.6	10.26	7.1	71	4
71012	148846	3686	3191	4.4	44	24	2	3	5	2	2	2	50.7	168.8	98	68	4.11	4.086	2.3	134	3.8	65.42	13	8	2	2	2	17.8	74	15	50	15	5.36	9.2	61	158	23	0.74	11	84	15	106	3.7	1.195	0.7	11.97	7.3	73	4.6
71360	43773.8	4246	3585	4.4	44	25	2	1	2	2	2	2	59.5	163.7	106	60	4.55	4.37	2.275	138	3.9	53.04	18	4	2	2	2	22.2	82	18	60	7	2.5	9.1	47	169	21	0.6	15	48	8.6	106	3	0.969	0.4	6.84	7.5	75	4.9
65539	13988	4003	3004	4.1	41	27	1	5	5	2	2	2	78.8	170.5	112	76	5.22	5.534	2.35	141	3.6	74.26	32	15	2	2	2	27.1	94	23	61	8	2.86	9.4	72	214	28	0.84	24	89	15.9	106	3.7	1.195	0.9	15.39	7.5	75	7.6
71912	20770.1	4204	3323	4.1	41	40	1	3	1	2	2	1	87.8	177.3	116	66	5.38	5.25	2.5	140	4.1	90.17	38	6	2	2	2	27.9	97	26	92	11	3.93	10	267	203	24	1.02	35	76	13.6	106	3.8	1.227	0.5	8.55	7.1	71	6.3
66643	17102.2	4762	3633	4.1	41	39	1	5	2	2	2	2	70.5	171.9	104	76	5.88	4.008	2.375	139	3.7	89.28	16	6	2	2	2	23.9	106	21	77	17	6.07	9.5	195	155	28	1.01	10	67	12	106	3.2	1.033	0.7	11.97	7	70	6.1
67447	139254	3903	2846	4.2	42	57	2	3	5	2	2	2	57.6	163.8	126	78	4.83	6.93	2.375	139	4.2	59.23	16	8	2	2	2	21.5	87	18	64	15	5.36	9.5	61	268	24	0.67	12	65	11.6	106	4.3	1.388	0.6	10.26	6.2	62	4.4
63308	22497.2	5105	4036	4.2	42	28	1	4	5	2	2	2	72.5	178	108	64	4.61	3.672	2.325	139	3.9	91.94	29	2	2	2	2	22.9	83	29	37	12	4.28	9.3	189	142	28	1.04	14	49	8.8	106	4.1	1.324	0.6	10.26	7.4	74	4.7
62500	18102.8	2841	2365	4.3	43	52	2	4	5	2	2	2	56.4	152.3	118	76	5.27	5.508	2.375	137	3.5	60.11	17	12	2	2	2	24.3	95	18	44	13	4.64	9.5	102	213	26	0.68	7	97	17.4	106	3.2	1.033	0.9	15.39	7.2	72	4.5
66202	6086.62	4308	2840	4.3	43	61	1	5	1	2	2	2	72.6	180.3	134	84	5.72	4.267	2.175	139	3.6	68.95	26	77	2	2	2	22.3	103	22	53	12	4.28	8.7	164	165	27	0.78	21	97	17.4	106	3.1	1.001	0.9	15.39	7.3	73	3.4
64446	104872	5180	2247	4.3	43	47	1	3	3	2	2	2	75	168.9	126	92	4.66	5.534	2.375	137	4.4	91.94	22	7	2	2	2	26.3	84	18	46	14	5	9.5	146	214	25	1.04	39	136	24.4	106	3.6	1.162	0.8	13.68	7	70	6
66781	11633.3	3742	2583	4.4	44	68	1	2	4	2	2	2	82.6	161.3	130	62	8.33	4.913	2.35	140	4	77.79	57	4	2	2	2	31.7	150	37	49	9	3.21	9.4	82	190	24	0.88	98	74	13.3	106	4.1	1.324	0.6	10.26	7.5	75	6.3
63387	25989.2	3898	2969	4.4	44	20	1	4	4	2	2	2	66.1	176.4	128	80	4.5	3.801	2.4	141	4.2	116.69	22	1	2	2	2	21.2	81	27	101	16	5.71	9.6	259	147	26	1.32	16	74	13.3	106	4.7	1.518	0.6	10.26	7.4	74	6.1
67406	37047.2	4474	3215	4.4	44	48	1	1	5	1	2	2	63.1	162.7	112	70	6.38	6.025	2.325	141	3.8	83.98	16	15	2	2	2	23.8	115	24	56	20	7.14	9.3	136	233	24	0.95	18	94	16.8	106	2.7	0.872	1.7	29.07	7.1	71	9.3
64359	26556.7	4735	4274	4.4	44	24	1	4	4	2	2	2	68.7	171.5	110	64	5	4.086	2.325	139	4	80.44	18	2	2	2	2	23.4	90	19	45	11	3.93	9.3	279	158	26	0.91	7	66	11.8	106	4.5	1.453	0.6	10.26	7	70	5.6
71757	15747.1	4851	4425	4.4	44	23	1	5	5	2	2	2	77.6	187.7	114	68	5.27	4.422	2.35	140	3.9	76.02	35	8	2	2	2	22	95	22	53	12	4.28	9.4	43	171	27	0.86	18	77	13.8	106	4.2	1.356	0.8	13.68	7.9	79	7
64567	39871.8	5656	4918	4.4	44	37	1	2	5	2	2	2	76.9	182.5	110	66	5.77	5.56	2.375	141	5.2	76.02	30	15	2	2	2	23.1	104	27	58	16	5.71	9.5	89	215	27	0.86	21	86	15.4	106	4.3	1.388	0.7	11.97	6.7	67	6.4
69042	43605.3	3966	3349	4.5	45	33	1	2	3	1	2	2	77.2	160.6	124	76	4.88	5.224	2.4	136	4.5	91.94	60	7	2	2	2	29.9	88	31	63	18	6.43	9.6	122	202	23	1.04	29	43	7.7	106	4.4	1.421	0.6	10.26	7.4	74	6.3
64728	42632.2	6008	5203	4.5	45	23	1	2	3	2	2	2	77.1	197.2	126	70	3.61	3.543	2.325	140	4	87.52	20	5	2	2	2	19.8	65	22	43	13	4.64	9.3	175	137	28	0.99	9	142	25.4	106	4	1.292	1	17.1	7.5	75	5.5
62208	41216.9	5973	4649	4.6	46	38	1	2	4	2	2	2	63.2	168.7	106	60	4.77	5.198	2.425	139	4	68.07	32	7	2	2	2	22.2	86	28	59	12	4.28	9.7	96	201	29	0.77	9	117	21	106	3.6	1.162	1	17.1	7.2	72	4.5
70687	169684	4286	2806	4.7	47	59	1	3	5	2	2	2	78.4	175.3	150	86	5.94	6.103	2.425	134	3.2	88.4	21	14	2	2	2	25.5	107	24	63	10	3.57	9.7	75	236	26	1	23	94	16.8	106	2.9	0.936	0.8	13.68	7.3	73	5.3
68693	126020	5974	5107	4.8	48	28	1	3	4	2	2	2	80.9	177.1	134	72	5.05	4.655	2.375	140	3.8	79.56	20	15	2	2	2	25.8	91	19	57	13	4.64	9.5	148	180	27	0.9	7	150	26.9	106	3	0.969	2.2	37.62	7.2	72	6
71105	9371.56	2569	2282	4.2	42	66	2	2	2	1	1	2	47.7	150.1	134	70	5.16	5.12	2.35	140	4.1	61	18	14	1	2	2	21.2	93	18	68	12	4.28	9.4	45	198	29	0.69	13	55	9.9	107	4.3	1.388	1.1	18.81	6.4	64	4.6
70737	40200.1	5501	4471	4.4	44	28	1	2	4	2	1	2	83	171.1	132	72	4.55	5.379	2.35	137	3.8	72.49	16	1	1	2	2	28.4	82	18	57	13	4.64	9.4	112	208	25	0.82	19	104	18.6	107	4.4	1.421	0.8	13.68	7.3	73	4
68859	86035.7	5464	4512	4	40	39	2	3	4	1	1	2	88.2	177.8	102	62	4.16	4.319	2.3	138	3.9	63.65	17	14	2	2	2	27.9	75	24	90	5	1.79	9.2	86	167	26	0.72	21	46	8.2	107	2.6	0.84	0.4	6.84	6.4	64	5.3
62390	14697.9	3856	3113	4.8	48	25	2	5	5	2	1	2	52	166.9	102	64	4.94	4.655	2.3	141	3.7	49.5	15	8	2	2	2	18.7	89	20	49	8	2.86	9.2	38	180	25	0.56	11	143	25.6	107	3.9	1.259	1.2	20.52	7.3	73	3.4
70264	11965.4	3386	3315	4.9	49	23	2	5	5	2	1	2	49.3	162.4	100	56	4.72	3.284	2.35	138	3.7	51.27	22	#NULL!	2	2	2	18.7	85	26	50	10	3.57	9.4	43	127	24	0.58	33	124	22.2	107	4.5	1.453	1.2	20.52	8	80	4
69656	8122.48	3080	1603	3.9	39	62	1	4	1	2	1	2	86.1	176.7	114	68	6.49	4.344	2.175	141	4.1	119.34	20	14	2	2	2	27.6	117	17	63	22	7.85	8.7	176	168	24	1.35	12	58	10.4	107	3.4	1.098	0.5	8.55	6.7	67	5.6
68028	16150.1	1935	1665	4.4	44	66	2	4	3	2	1	2	70	151.4	120	50	4.66	4.965	2.45	141	4.2	173.26	17	9	2	2	2	30.5	84	25	131	38	13.57	9.8	139	192	22	1.96	34	80	14.3	107	4.7	1.518	0.4	6.84	7.6	76	10.5
70489	36330	5040	4161	4.7	47	40	1	2	5	2	1	2	93.6	175.8	130	76	5.61	5.715	2.4	143	3.9	68.07	26	7	2	2	2	30.3	101	27	45	7	2.5	9.6	241	221	24	0.77	58	87	15.6	107	3.3	1.066	0.6	10.26	7.3	73	5.5
69373	119074	3972	3607	4.1	41	20	2	3	4	2	2	2	69.1	171.2	96	50	4.33	4.138	2.3	136	3.9	68.07	15	2	1	2	2	23.6	78	21	58	8	2.86	9.2	86	160	23	0.77	5	101	18.1	107	3.9	1.259	0.5	8.55	6.9	69	4.2
63339	16391.6	2656	2491	4.3	43	41	2	5	5	2	2	2	55.3	149.9	128	72	5.22	4.008	2.2	139	3.7	75.14	20	14	1	2	2	24.6	94	20	22	8	2.86	8.8	95	155	26	0.85	6	106	19	107	4	1.292	0.7	11.97	6.5	65	4.8
65649	27145.2	4673	3912	4.4	44	37	2	4	5	2	2	2	76.6	172.1	120	68	4.66	5.017	2.35	140	4	78.68	14	14	1	2	2	25.9	84	18	49	9	3.21	9.4	118	194	25	0.89	16	141	25.3	107	3.9	1.259	0.7	11.97	7	70	4.6
67545	125718	3807	3219	4.5	45	22	2	3	3	2	2	2	54.5	162.2	94	66	4.27	3.957	2.3	139	3.9	53.92	13	4	1	2	2	20.7	77	14	44	10	3.57	9.2	101	153	26	0.61	8	98	17.6	107	4.2	1.356	0.6	10.26	5.5	55	3.8
69661	11507.1	2704	1993	3	30	57	2	5	1	2	2	2	49.4	149.5	122	80	4.05	3.31	1.725	102	2.4	45.08	16	3	1	2	2	22.1	73	15	51	12	4.28	6.9	103	128	20	0.51	12	38	6.8	107	2.6	0.84	0.5	8.55	5.2	52	4.2
67474	18161.2	4476	3668	4.2	42	38	1	4	4	2	2	2	111.6	179.6	#NULL!	#NULL!	5.61	6.284	2.35	139	3.9	114.04	24	12	1	2	2	34.6	101	18	51	13	4.64	9.4	138	243	25	1.29	31	53	9.5	107	3.9	1.259	0.8	13.68	7.5	75	6.6
68496	17721.6	3767	2842	4.3	43	56	1	4	2	1	2	2	109.7	181.9	114	66	4.33	4.112	2.525	137	4	91.94	23	2	1	2	2	33.2	78	29	71	15	5.36	10.1	208	159	21	1.04	22	95	17	107	3.1	1.001	0.6	10.26	7.4	74	2.8
70908	76506.5	6327	4929	4.4	44	25	1	3	5	2	2	2	75.4	183.6	92	44	4.33	3.905	2.35	139	3.5	80.44	15	7	1	2	2	22.4	78	22	72	13	4.64	9.4	113	151	27	0.91	12	87	15.6	107	3.7	1.195	0.7	11.97	6.8	68	5.8
69236	18945.1	5370	4405	4.6	46	33	1	3	4	1	2	2	94.8	172.4	126	82	4.55	5.379	2.3	141	3.7	83.1	38	4	1	2	2	31.9	82	28	53	9	3.21	9.2	187	208	27	0.94	31	68	12.2	107	3.1	1.001	0.5	8.55	7.3	73	5.4
67052	29232.9	4759	3776	4.9	49	56	1	3	2	1	2	2	98.5	180.4	150	96	5.94	4.913	2.725	139	5	125.53	27	2	1	2	2	30.3	107	21	42	23	8.21	10.9	94	190	25	1.42	37	78	14	107	6.6	2.131	0.4	6.84	7.3	73	6.7
62595	14954.5	3694	3061	4.7	47	28	2	5	4	2	2	2	63.3	163.1	94	56	4.16	5.379	2.45	139	3.4	70.72	13	14	2	2	2	23.8	75	19	52	15	5.36	9.8	99	208	27	0.8	11	92	16.5	107	4.5	1.453	1.1	18.81	7.8	78	5.7
69257	23945.3	3651	3009	3.9	39	25	2	4	4	2	2	2	70.9	166.8	110	48	4.27	3.879	2.35	139	4.1	63.65	14	6	2	2	2	25.5	77	20	56	8	2.86	9.4	131	150	25	0.72	9	12	2.1	107	4.2	1.356	0.4	6.84	7.3	73	2.4
68993	19043.8	1862	1546	4	40	34	2	5	3	2	2	2	65.4	158.7	104	66	4.44	5.819	2.275	138	4	43.32	47	2	2	2	2	26	80	37	61	12	4.28	9.1	63	225	26	0.49	10	143	25.6	107	4.2	1.356	0.5	8.55	7.8	78	2.7
62690	19062.7	3733	2619	4	40	26	2	4	4	2	2	2	108	174.6	108	62	4.72	4.163	2.275	135	3.9	67.18	21	99	2	2	2	35.4	85	25	50	10	3.57	9.1	487	161	22	0.76	20	88	15.8	107	3.7	1.195	0.5	8.55	6.7	67	5.1
69862	76005.9	4433	2285	4	40	35	2	3	5	2	2	2	76.3	163.3	124	70	4.5	4.526	2.275	137	4.3	62.76	19	15	2	2	2	28.6	81	21	60	15	5.36	9.1	62	175	20	0.71	48	105	18.8	107	3.2	1.033	0.5	8.55	5.3	53	4.6
66266	28677.2	4061	3257	4.1	41	28	2	4	3	2	2	2	85.5	164.6	142	74	4.05	6.129	2.45	138	3.9	55.69	31	9	2	2	2	31.6	73	22	50	8	2.86	9.8	70	237	22	0.63	9	94	16.8	107	3.7	1.195	0.4	6.84	7.6	76	3.5
63344	48004.2	3072	2695	4.2	42	26	2	1	5	2	2	2	50.4	154.9	94	56	4.94	3.362	2.325	139	3.7	43.32	20	15	2	2	2	21	89	20	73	7	2.5	9.3	115	130	26	0.49	10	125	22.4	107	4.1	1.324	0.6	10.26	6.7	67	4
71526	18083.9	2932	2477	4.3	43	39	2	5	5	1	2	2	47.6	159.3	98	64	5.72	4.422	2.4	140	3.6	61.88	17	15	2	2	2	18.8	103	20	66	13	4.64	9.6	74	171	28	0.7	14	71	12.7	107	3.7	1.195	0.6	10.26	7.7	77	4.1
71237	36868.4	4112	3170	4.3	43	43	2	3	4	1	2	2	78.5	167.7	110	72	5.27	5.534	2.325	139	4.3	60.11	11	13	2	2	2	27.9	95	16	48	7	2.5	9.3	101	214	24	0.68	16	37	6.6	107	3.1	1.001	0.2	3.42	7.3	73	3.4
71107	65990.4	4740	4236	4.3	43	34	2	3	5	2	2	2	62.6	167.5	110	60	4.39	3.905	2.35	139	4	86.63	23	10	2	2	2	22.3	79	25	41	11	3.93	9.4	102	151	23	0.98	12	68	12.2	107	3.9	1.259	0.6	10.26	7	70	4.3
64733	50822.5	3321	2938	4.4	44	30	2	2	5	2	2	2	72.7	159	96	58	5.16	4.5	2.3	141	4	50.39	12	8	2	2	2	28.8	93	19	66	10	3.57	9.2	92	174	29	0.57	11	84	15	107	3.9	1.259	2.3	39.33	7.1	71	3.3
65256	92292.7	3796	3022	4.5	45	36	2	5	5	1	2	2	57.2	163.8	114	84	4.33	4.37	2.35	139	3.4	77.79	13	15	2	2	2	21.3	78	21	36	9	3.21	9.4	101	169	26	0.88	11	44	7.9	107	3	0.969	0.6	10.26	7.1	71	3.4
65288	37707.7	3953	3355	4.5	45	41	2	1	5	2	2	2	66.8	164.9	104	64	4.77	6.051	2.3	139	3.8	68.95	18	14	2	2	2	24.6	86	22	50	12	4.28	9.2	69	234	24	0.78	10	45	8.1	107	4.1	1.324	0.5	8.55	7.3	73	3.4
65566	88741.4	4186	3088	4.6	46	30	2	3	5	2	2	2	87.7	172.1	104	66	4.55	4.448	2.375	138	3.8	72.49	14	8	2	2	2	29.6	82	17	64	10	3.57	9.5	112	172	23	0.82	9	28	5	107	4	1.292	0.7	11.97	7.3	73	3.1
70052	12195.6	2794	2745	4.7	47	28	2	5	5	2	2	2	42.1	153.2	116	76	4.66	3.853	2.325	138	3.5	55.69	14	5	2	2	2	17.9	84	20	53	8	2.86	9.3	96	149	26	0.63	7	160	28.7	107	3.7	1.195	0.8	13.68	7.2	72	3.8
70710	30575.8	2273	1931	3.8	38	57	2	2	4	2	2	2	72.1	150.7	90	54	5.16	5.56	2.175	142	4.1	66.3	16	3	2	2	2	31.7	93	20	63	12	4.28	8.7	102	215	23	0.75	13	46	8.2	107	4.1	1.324	0.4	6.84	6.7	67	4.6
71413	28964.3	4187	3458	3.9	39	40	1	2	4	2	2	2	80.7	167.7	116	56	5.27	6.051	2.3	138	4.3	83.1	28	3	2	2	2	28.7	95	21	99	11	3.93	9.2	86	234	23	0.94	28	96	17.2	107	4.5	1.453	0.5	8.55	7.1	71	5.6
70123	11824.2	2857	2163	4	40	45	2	5	3	2	2	2	69.8	162.8	146	88	6.05	6.465	2.25	137	3.7	67.18	19	77	2	2	2	26.3	109	15	88	11	3.93	9	111	250	25	0.76	30	74	13.3	107	3.1	1.001	0.5	8.55	7.3	73	5.2
64789	7645.78	4114	2353	4.1	41	67	1	4	5	1	2	2	109.9	188.5	146	76	6.94	6.232	2.2	140	4	77.79	22	15	2	2	2	30.9	125	22	61	9	3.21	8.8	224	241	25	0.88	18	86	15.4	107	3.2	1.033	1.1	18.81	6.9	69	7
63323	17522	3478	2865	4.2	42	48	2	5	5	2	2	2	49.8	160.6	122	76	4.72	4.939	2.275	136	3.7	72.49	13	15	2	2	2	19.3	85	17	27	12	4.28	9.1	125	191	24	0.82	16	209	37.4	107	4	1.292	0.6	10.26	7.1	71	6
65223	26556.7	5697	5021	4.2	42	20	1	4	4	2	2	2	113.3	173.1	116	58	4.83	3.517	2.35	142	3.6	112.27	18	99	2	2	2	37.8	87	24	86	13	4.64	9.4	558	136	24	1.27	15	34	6.1	107	3.8	1.227	0.7	11.97	7	70	8
70703	166235	3314	1646	4.3	43	57	2	3	4	2	2	2	58.7	159.7	140	32	4.39	5.586	2.35	138	3.8	53.04	16	8	2	2	2	23	79	22	53	11	3.93	9.4	70	216	22	0.6	23	95	17	107	4.5	1.453	0.6	10.26	8	80	6.4
69866	13337.3	3519	2710	4.3	43	63	1	5	1	2	2	2	79.5	177	126	84	6.33	4.319	2.4	139	3.8	84.86	13	1	2	2	2	25.4	114	22	74	11	3.93	9.6	260	167	27	0.96	22	66	11.8	107	4.6	1.485	0.6	10.26	7.4	74	6.6
64998	145379	5995	4413	4.3	43	54	1	3	5	2	2	2	120.4	190.8	132	96	6.27	3.879	2.25	139	3.7	76.02	30	9	2	2	2	33.1	113	31	84	17	6.07	9	368	150	22	0.86	22	120	21.5	107	4	1.292	0.8	13.68	6.8	68	6.8
67386	28156.2	2680	2046	4.4	44	46	2	2	1	2	2	2	67.4	152.6	#NULL!	#NULL!	4.5	6.258	2.425	138	3.8	56.58	33	77	2	2	2	28.9	81	22	98	10	3.57	9.7	66	242	22	0.64	83	82	14.7	107	4.5	1.453	0.3	5.13	7.6	76	4.6
63401	166438	3359	2938	4.4	44	49	2	3	3	2	2	2	53.1	159.1	112	76	4.39	5.741	2.275	138	3.5	63.65	11	8	2	2	2	21	79	17	33	7	2.5	9.1	54	222	27	0.72	9	97	17.4	107	4	1.292	0.9	15.39	6.9	69	4.2
62314	7639.75	3489	2622	4.4	44	61	1	4	3	2	2	2	98.5	169.6	94	72	13.43	4.37	2.45	137	4.4	98.12	38	3	2	2	2	34.2	242	20	111	18	6.43	9.8	97	169	23	1.11	44	90	16.1	107	3.2	1.033	0.6	10.26	7.3	73	7
67839	9824.7	3611	2856	4.4	44	61	1	5	5	2	2	2	#NULL!	#NULL!	110	74	3.83	5.224	2.4	138	5	91.05	23	15	2	2	2	#NULL!	69	24	63	14	5	9.6	164	202	25	1.03	29	87	15.6	107	3.8	1.227	0.6	10.26	7.4	74	5.5
69728	20986.6	4484	3261	4.4	44	35	1	5	5	1	2	2	67.5	168.6	114	80	4.33	2.845	2.375	136	4.1	80.44	26	14	2	2	2	23.7	78	22	58	9	3.21	9.5	93	110	25	0.91	14	55	9.9	107	4.3	1.388	0.5	8.55	6.9	69	7.5
66996	25827.4	4210	2808	4.5	45	22	1	4	3	2	2	2	71.3	173.3	98	62	4.55	3.569	2.325	136	4.5	102.54	15	14	2	2	2	23.7	82	17	55	10	3.57	9.3	428	138	28	1.16	12	93	16.7	107	3.5	1.13	1.3	22.23	7.2	72	6.1
67204	20233.2	4376	3898	4.5	45	22	1	4	5	2	2	2	84.1	168.3	100	72	4.5	6.181	2.35	140	4.4	70.72	18	6	2	2	2	29.7	81	19	49	10	3.57	9.4	113	239	26	0.8	18	217	38.9	107	4	1.292	1.2	20.52	7.3	73	5.8
64015	46792.7	4429	3569	4.5	45	32	1	1	4	2	2	2	82.3	168.5	122	84	4.33	4.112	2.325	139	3.9	98.12	38	14	2	2	2	29	78	38	45	14	5	9.3	182	159	26	1.11	76	90	16.1	107	4	1.292	0.6	10.26	7.5	75	5.1
62393	48709.7	5048	3850	4.5	45	20	1	1	3	2	2	2	78.9	170.5	108	76	4.5	3.931	2.25	142	4	78.68	16	7	2	2	2	27.1	81	20	92	6	2.14	9	316	152	27	0.89	13	77	13.8	107	3.2	1.033	0.6	10.26	6.9	69	6.3
66135	12561.2	4758	3920	4.6	46	24	1	4	4	2	2	2	82.7	169.4	126	90	4.77	5.922	2.325	137	3.6	91.94	26	5	2	2	2	28.8	86	26	60	7	2.5	9.3	208	229	25	1.04	36	69	12.4	107	4.1	1.324	0.6	10.26	8.3	83	7.8
62588	146293	5937	4932	4.7	47	21	1	3	4	2	2	2	73	187.6	132	70	4.5	3.491	2.375	139	4	80.44	11	1	2	2	2	20.7	81	18	85	7	2.5	9.5	114	135	25	0.91	12	267	47.8	107	3.9	1.259	0.8	13.68	7.2	72	5.7
71911	43039.8	4803	3800	4.8	48	27	1	1	5	2	2	2	96.7	175.8	122	76	5	5.715	2.275	138	4.2	95.47	20	14	2	2	2	31.3	90	19	52	15	5.36	9.1	197	221	28	1.08	22	87	15.6	107	3.3	1.066	1	17.1	7.7	77	6.2
62184	15236.3	3748	3156	5	50	26	1	4	3	2	2	2	68.9	176.6	120	70	4.39	4.836	2.5	141	4.1	91.05	17	15	2	2	2	22.1	79	24	66	13	4.64	10	193	187	27	1.03	14	167	29.9	107	3	0.969	1.1	18.81	7.7	77	5.4
66056	22943.6	3882	3241	5	50	57	2	4	3	2	2	2	65.8	175.1	154	78	4.44	7.836	2.625	136	4	75.14	13	10	2	2	2	21.5	80	15	54	15	5.36	10.5	46	303	27	0.85	10	100	17.9	107	4.6	1.485	1.3	22.23	7.7	77	3.4
64337	43561.4	5158	3707	5	50	21	1	3	4	1	2	2	94.7	181.7	#NULL!	#NULL!	4.61	3.595	2.475	139	3.8	103.43	19	3	2	2	2	28.7	83	21	84	13	4.64	9.9	247	139	27	1.17	16	180	32.2	107	2.7	0.872	2	34.2	7.5	75	7.7
65022	14155.6	4133	3586	4.3	43	29	2	5	5	2	1	2	57.2	162.4	114	68	5	5.25	2.275	137	3.6	64.53	20	15	1	2	2	21.7	90	27	47	10	3.57	9.1	235	203	25	0.73	29	107	19.2	108	3.7	1.195	0.9	15.39	7.2	72	4
64532	13947.6	3550	2833	4	40	43	2	4	5	2	1	2	81.3	171.2	114	84	5	3.491	2.275	139	4.1	76.02	15	15	1	2	2	27.7	90	24	55	12	4.28	9.1	129	135	25	0.86	13	52	9.3	108	3.8	1.227	0.7	11.97	7.3	73	4.6
66623	7804.78	2641	1798	4.1	41	62	1	5	4	1	1	2	78.7	171.9	126	62	13.38	3.595	2.325	138	5.2	84.86	11	12	1	2	2	26.6	241	14	63	19	6.78	9.3	47	139	26	0.96	12	53	9.5	108	3.4	1.098	0.4	6.84	7.4	74	3.9
65546	24265.3	3163	2802	4.2	42	22	2	4	4	2	1	2	74.1	169.4	104	62	5.66	4.138	2.525	153	4.1	76.02	9	6	2	2	2	25.8	102	17	64	13	4.64	10.1	109	160	26	0.86	10	48	8.6	108	4.6	1.485	0.4	6.84	7.8	78	5.2
63796	19274.9	3779	3146	4.4	44	36	2	5	5	2	1	2	51.7	155.4	126	80	4.27	6.905	2.575	137	4.1	67.18	48	10	2	2	2	21.4	77	36	67	11	3.93	10.3	82	267	29	0.76	58	81	14.5	108	4.5	1.453	0.4	6.84	6.6	66	3.9
65863	15849.3	3124	2816	4.7	47	33	2	5	5	2	1	2	52.1	162.7	106	72	4.88	4.603	2.4	138	3.4	43.32	13	8	2	2	2	19.7	88	21	58	7	2.5	9.6	39	178	24	0.49	11	126	22.6	108	3.9	1.259	0.9	15.39	7.4	74	4.9
71137	14771.3	4732	3954	4.2	42	61	1	1	4	1	1	2	67.6	169	122	74	5.11	3.75	2.375	144	3.3	76.91	17	1	2	2	2	23.7	92	19	76	7	2.5	9.5	65	145	24	0.87	17	80	14.3	108	3	0.969	0.5	8.55	6.5	65	3.7
69759	32838.1	5154	3359	4.2	42	51	1	3	4	2	1	2	72.6	174.2	102	78	4.94	4.241	2.35	142	4	100.78	12	1	2	2	2	23.9	89	20	66	12	4.28	9.4	154	164	24	1.14	17	127	22.7	108	4	1.292	0.6	10.26	6.9	69	5.6
66923	17855.1	3143	2467	4.8	48	47	2	5	5	2	1	2	74.3	165.2	114	84	5.61	4.112	2.425	143	4.6	68.07	20	15	2	2	2	27.2	101	20	29	22	7.85	9.7	61	159	25	0.77	13	36	6.4	108	4.1	1.324	0.5	8.55	7.8	78	2
65011	19321.2	4820	3794	4.8	48	33	1	4	2	2	1	2	88.3	186.9	136	70	4.77	3.905	2.425	137	3.3	87.52	16	6	2	2	2	25.3	86	32	56	9	3.21	9.7	296	151	24	0.99	46	59	10.6	108	3.4	1.098	0.5	8.55	8.3	83	5.9
64079	42416	2966	2527	3.9	39	25	2	2	4	2	2	2	86.2	158.7	128	64	7.44	5.379	2.325	137	4	59.23	21	9	1	2	2	34.2	134	25	68	7	2.5	9.3	139	208	25	0.67	9	25	4.5	108	3.4	1.098	0.4	6.84	6.7	67	6.1
63388	19427	3088	2463	4.1	41	44	2	4	5	2	2	2	86.7	160.3	124	70	4.55	4.655	2.25	144	3.9	76.91	17	4	1	2	2	33.7	82	21	54	15	5.36	9	146	180	25	0.87	19	67	12	108	3.9	1.259	0.4	6.84	7.2	72	5.6
65119	66707.5	4294	3298	4.3	43	31	2	3	5	1	2	2	76	167.6	88	58	5.16	4.422	2.3	139	4.2	77.79	15	8	1	2	2	27.1	93	19	66	12	4.28	9.2	76	171	26	0.88	8	83	14.9	108	5	1.615	0.8	13.68	7	70	3.7
62425	86275.4	4827	3771	4.3	43	30	2	3	5	2	2	2	66.1	172.4	#NULL!	#NULL!	4.88	4.37	2.25	138	3.6	51.27	19	15	1	2	2	22.2	88	21	37	6	2.14	9	79	169	22	0.58	11	63	11.3	108	3.8	1.227	0.4	6.84	7	70	2.9
70457	17484.4	2706	2307	4.4	44	40	2	5	5	2	2	2	47	157.2	158	96	6.61	4.655	2.425	139	3.4	55.69	17	15	1	2	2	19	119	22	57	16	5.71	9.7	34	180	28	0.63	19	114	20.4	108	4.5	1.453	1	17.1	7.4	74	4.8
69813	28369.1	2950	2295	4.5	45	30	2	4	4	2	2	2	84.9	155.6	112	58	4.88	4.293	2.275	141	4.7	66.3	14	9	1	2	2	35.1	88	18	68	10	3.57	9.1	179	166	25	0.75	19	34	6.1	108	3.8	1.227	0.9	15.39	7	70	2.8
69112	18556.5	3422	3183	4.5	45	23	2	5	4	2	2	2	54.4	165.1	106	54	4.83	3.62	2.425	139	3.8	61	13	3	1	2	2	20	87	14	51	10	3.57	9.7	109	140	23	0.69	10	131	23.5	108	4.5	1.453	1.2	20.52	7.1	71	5
62374	33530.4	3837	2937	4.5	45	31	2	3	4	2	2	2	65.3	168	122	72	4.44	5.405	2.325	141	3.6	68.95	11	4	1	2	2	23.1	80	16	50	9	3.21	9.3	56	209	26	0.78	15	101	18.1	108	4.9	1.582	0.8	13.68	7	70	4.9
71113	12980.4	2902	2235	4.7	47	26	2	5	5	2	2	2	49.3	153.1	108	64	4.61	5.353	2.325	137	4.2	73.37	14	15	1	2	2	21	83	21	43	14	5	9.3	103	207	24	0.83	8	76	13.6	108	4.8	1.55	0.8	13.68	7.8	78	4
70964	27824.2	3842	2665	4.8	48	35	2	3	5	1	2	2	61.9	160.9	114	84	4.5	5.741	2.35	142	3.1	62.76	11	4	1	2	2	23.9	81	20	31	4	1.43	9.4	76	222	23	0.71	11	52	9.3	108	2.8	0.904	0.5	8.55	7.4	74	3.5
70443	33777.1	2228	1855	3.7	37	52	2	2	5	2	2	2	86.5	153.1	118	64	6.49	3.439	2.225	139	3.8	62.76	12	8	1	2	2	36.9	117	17	57	14	5	8.9	63	133	24	0.71	12	49	8.8	108	4	1.292	0.5	8.55	7.6	76	4.9
68063	28128.1	4468	3316	4.1	41	51	1	3	3	2	2	2	57.1	165.9	128	70	5.05	4.784	2.25	142	4	84.86	19	1	1	2	2	20.7	91	19	56	10	3.57	9	80	185	26	0.96	20	61	10.9	108	4.4	1.421	0.4	6.84	6.7	67	4
68484	10859	4620	3800	4.4	44	47	1	5	4	2	2	2	76.3	170	122	82	6.94	5.198	2.25	138	3.5	71.6	74	5	1	2	2	26.4	125	73	78	9	3.21	9	130	201	25	0.81	489	152	27.2	108	3.3	1.066	0.7	11.97	7.6	76	6.5
65299	99078.8	5704	4621	4.4	44	29	1	3	4	2	2	2	77.5	184.7	122	54	6.11	3.517	2.275	140	4.4	81.33	17	10	1	2	2	22.7	110	18	36	13	4.64	9.1	145	136	24	0.92	12	72	12.9	108	3.4	1.098	0.8	13.68	6.8	68	5.1
64037	13740.3	5961	4806	4.4	44	28	1	5	5	2	2	2	93.6	179.5	120	80	4.77	4.681	2.3	138	3.8	79.56	23	15	1	2	2	29.1	86	21	62	11	3.93	9.2	96	181	23	0.9	12	62	11.1	108	4.2	1.356	0.6	10.26	6.8	68	5.5
67722	106746	5353	4392	4.7	47	20	1	3	4	2	2	2	74.5	176.6	108	70	5	4.215	2.375	137	3.9	85.75	15	1	1	2	2	23.9	90	17	61	13	4.64	9.5	119	163	24	0.97	10	91	16.3	108	3.4	1.098	0.6	10.26	7.1	71	6.4
65663	53172.5	4016	3371	4.3	43	24	2	3	3	2	2	2	75.7	157.8	114	60	5.77	5.663	2.375	138	4	46.85	14	5	2	2	2	30.4	104	12	51	6	2.14	9.5	89	219	25	0.53	13	107	19.2	108	3.5	1.13	0.4	6.84	7	70	4.8
65084	17535.2	3789	3112	3.5	35	26	2	4	4	2	2	2	71.9	159.4	112	72	4.83	4.603	2.325	138	3.9	67.18	12	5	2	2	2	28.3	87	18	51	8	2.86	9.3	112	178	22	0.76	15	29	5.2	108	2.8	0.904	0.5	8.55	6.7	67	4.6
64170	19353.6	2793	2529	3.8	38	22	2	4	3	2	2	2	90.2	160.2	138	90	4.5	4.319	2.325	139	4	68.07	23	6	2	2	2	35.1	81	23	105	3	1.07	9.3	61	167	27	0.77	13	49	8.8	108	3.7	1.195	0.5	8.55	7.3	73	5.1
67015	13843.2	3069	2343	4.2	42	22	2	4	4	2	2	2	72.5	165.8	114	66	4.61	4.836	2.4	139	3.5	67.18	19	7	2	2	2	26.4	83	23	64	12	4.28	9.6	179	187	25	0.76	10	49	8.8	108	4	1.292	0.7	11.97	7	70	6.1
70975	123645	3425	2867	4.2	42	22	2	3	5	2	2	2	77.3	155.7	94	66	4.66	5.017	2.275	138	3.8	49.5	23	4	2	2	2	31.9	84	20	74	10	3.57	9.1	64	194	25	0.56	30	152	27.2	108	4.4	1.421	0.7	11.97	6.8	68	5.6
69930	115858	3773	2869	4.2	42	27	2	3	5	2	2	2	83.2	166.6	114	72	4.33	5.043	2.225	139	3.9	55.69	16	9	2	2	2	30	78	19	66	12	4.28	8.9	148	195	25	0.63	23	148	26.5	108	3.9	1.259	0.9	15.39	7.2	72	5.2
62701	31766.4	3382	2807	4.3	43	29	2	2	4	1	2	2	76.1	159.5	92	58	5.27	5.301	2.275	138	3.7	54.81	11	8	2	2	2	29.9	95	16	53	5	1.79	9.1	67	205	26	0.62	7	61	10.9	108	3.3	1.066	1	17.1	7.6	76	3.4
66497	16918.9	3403	3179	4.3	43	25	2	4	2	1	2	2	77.2	152	106	64	5	4.448	2.3	137	3.9	66.3	14	4	2	2	2	33.4	90	20	52	10	3.57	9.2	77	172	22	0.75	8	83	14.9	108	3.1	1.001	0.5	8.55	7.4	74	3.8
63856	22808.1	3408	3007	4.3	43	20	2	4	4	2	2	2	55.1	171.5	#NULL!	#NULL!	4.55	6.103	2.425	138	4	61.88	14	1	2	2	2	18.7	82	22	44	5	1.79	9.7	76	236	25	0.7	19	94	16.8	108	4.9	1.582	0.8	13.68	7.6	76	3.4
69131	22487.8	3445	2885	4.3	43	25	2	5	3	2	2	2	60.8	159.8	106	54	4.5	4.37	2.325	136	4	55.69	17	5	2	2	2	23.8	81	19	49	8	2.86	9.3	45	169	22	0.63	10	127	22.7	108	4	1.292	0.5	8.55	7.4	74	4.1
70987	132157	3473	3084	4.3	43	22	2	3	5	2	2	2	59.1	158.3	122	66	4.61	4.784	2.375	139	4.5	65.42	19	15	2	2	2	23.6	83	21	53	13	4.64	9.5	114	185	25	0.74	18	114	20.4	108	4	1.292	0.7	11.97	7.6	76	6.2
71211	23822	2650	2268	4.4	44	32	2	5	4	2	2	2	63.3	160.5	112	74	4.83	4.422	2.3	140	3.7	45.08	13	6	2	2	2	24.6	87	16	58	6	2.14	9.2	194	171	25	0.51	33	75	13.4	108	2.2	0.71	0.4	6.84	7	70	4.5
62674	29596.2	4002	3158	4.7	47	33	2	3	5	2	2	2	59.7	166.5	106	70	5.05	6.568	2.375	138	4.1	71.6	16	6	2	2	2	21.5	91	21	29	11	3.93	9.5	73	254	26	0.81	5	88	15.8	108	4	1.292	0.9	15.39	7.1	71	3.2
68648	86011.4	5150	4483	4.8	48	30	2	3	5	2	2	2	67.1	181.3	106	64	4.77	4.991	2.425	140	3.8	69.84	20	14	2	2	2	20.4	86	20	60	13	4.64	9.7	66	193	27	0.79	14	162	29	108	4.2	1.356	1.1	18.81	7.5	75	5
63551	130159	3637	2614	3.9	39	54	2	3	3	2	2	2	77.8	164.9	126	76	4.88	3.543	2.3	140	3.7	70.72	19	15	2	2	2	28.6	88	20	67	9	3.21	9.2	103	137	23	0.8	13	83	14.9	108	3	0.969	0.6	10.26	6.3	63	5.8
63850	140222	3446	2886	4	40	49	2	3	4	2	2	2	78.6	164.8	114	62	4.5	4.965	2.275	136	4.2	58.34	15	10	2	2	2	28.9	81	18	34	11	3.93	9.1	79	192	22	0.66	15	101	18.1	108	3.7	1.195	0.4	6.84	6.9	69	4
67694	9238.7	3166	2319	4.1	41	62	1	4	2	2	2	2	78.9	159.9	#NULL!	#NULL!	5.27	4.655	2.375	136	4.4	79.56	42	12	2	2	2	30.9	95	50	82	12	4.28	9.5	80	180	22	0.9	50	101	18.1	108	3.5	1.13	0.6	10.26	7.9	79	7.1
67713	169284	3458	2411	4.3	43	62	1	3	5	2	2	2	90.3	171.8	144	68	10.44	3.879	2.3	136	4.1	121.99	32	10	2	2	2	30.6	188	30	53	17	6.07	9.2	72	150	21	1.38	26	58	10.4	108	4.5	1.453	0.5	8.55	6.7	67	5.1
71898	15896.1	2448	1810	4.4	44	65	2	1	4	2	2	2	70.3	154.7	152	76	6.16	4.215	2.4	140	3.9	66.3	29	9	2	2	2	29.4	111	27	54	13	4.64	9.6	249	163	26	0.75	30	105	18.8	108	4.4	1.421	0.7	11.97	7.2	72	6.7
65373	160454	4109	3354	4.4	44	45	2	3	5	2	2	2	79.7	174.7	100	74	5	6.698	2.4	138	3.9	68.07	16	15	2	2	2	26.1	90	24	76	7	2.5	9.6	74	259	24	0.77	11	46	8.2	108	4.1	1.324	0.5	8.55	7.7	77	4.2
68625	49034.4	5613	4190	4.4	44	24	1	1	4	2	2	2	71.6	168.3	110	58	5.05	4.913	2.375	138	4.4	53.04	21	77	2	2	2	25.3	91	18	33	8	2.86	9.5	48	190	24	0.6	18	103	18.4	108	4.2	1.356	0.7	11.97	7.5	75	5
68901	112121	4233	2962	4.5	45	47	2	3	5	2	2	2	67.7	172.6	124	76	4.77	4.319	2.325	139	4.1	65.42	10	15	2	2	2	22.7	86	14	49	17	6.07	9.3	60	167	24	0.74	13	62	11.1	108	3.3	1.066	0.4	6.84	6.6	66	2.6
63847	155918	3870	3304	4.6	46	58	1	3	3	2	2	2	71.6	159.7	128	88	5.05	5.87	2.4	141	4.1	77.79	19	6	2	2	2	28.1	91	21	60	8	2.86	9.6	53	227	26	0.88	11	78	14	108	4.3	1.388	0.7	11.97	7.7	77	4.7
68722	33170.2	4812	4021	4.6	46	40	1	2	2	2	2	2	83	173.6	126	68	5.61	3.284	2.425	139	3.6	92.82	40	7	2	2	2	27.5	101	29	81	8	2.86	9.7	94	127	26	1.05	26	120	21.5	108	2.6	0.84	0.7	11.97	7	70	6
70162	21326.3	5023	4242	4.7	47	34	1	4	4	2	2	1	97.1	178.5	148	98	6.16	4.939	2.425	137	4	104.31	43	7	2	2	2	30.5	111	44	54	8	2.86	9.7	289	191	21	1.18	161	118	21.1	108	4.1	1.324	0.7	11.97	7.7	77	9
66766	103562	4519	3552	4.8	48	39	1	3	2	2	2	2	72.1	195.8	112	68	4.66	4.37	2.375	137	3.8	97.24	26	14	2	2	2	18.8	84	22	70	9	3.21	9.5	120	169	27	1.1	17	148	26.5	108	3.3	1.066	0.7	11.97	7.4	74	5
63926	21013.4	3603	3091	4.9	49	34	1	4	4	2	2	1	96.3	181.4	160	94	5.27	5.275	2.45	139	4.3	114.92	27	5	2	2	2	29.3	95	24	79	16	5.71	9.8	423	204	25	1.3	72	87	15.6	108	3.4	1.098	0.7	11.97	7.6	76	6.8
65956	89821.1	6930	5447	4.9	49	37	1	3	4	1	2	2	87.6	186.9	#NULL!	#NULL!	4.66	6.465	2.5	137	3.9	99.89	29	12	2	2	2	25.1	84	23	69	26	9.28	10	127	250	24	1.13	26	66	11.8	108	4.6	1.485	0.7	11.97	8	80	7.1
64461	25578.3	4010	2830	4.2	42	34	2	3	4	2	1	2	92.4	159.8	112	68	5	5.922	2.2	136	3.5	61	11	1	1	2	2	36.2	90	18	63	14	5	8.8	71	229	23	0.69	15	30	5.4	109	3.5	1.13	0.4	6.84	7.7	77	5.6
67087	14516.1	3370	2962	4.5	45	27	2	4	4	1	1	2	69.2	159.8	112	76	4.66	4.034	2.35	140	3.6	56.58	19	6	1	2	2	27.1	84	22	57	6	2.14	9.4	134	156	25	0.64	17	90	16.1	109	3.2	1.033	0.5	8.55	7.5	75	4.4
63983	97410.3	3750	2771	4.3	43	31	1	3	2	2	1	2	80	172	122	68	4.94	5.431	2.3	143	3.9	68.07	21	5	1	2	2	27	89	21	77	5	1.79	9.2	139	210	28	0.77	57	93	16.7	109	4.2	1.356	0.7	11.97	6.9	69	6.4
67708	23047.6	3788	2185	4.4	44	49	1	3	2	2	1	2	107.8	184.1	118	78	5.88	5.275	2.425	140	4.3	68.07	25	6	1	2	2	31.8	106	22	94	11	3.93	9.7	111	204	24	0.77	36	91	16.3	109	4.5	1.453	0.5	8.55	7.1	71	7.7
68273	64021.4	6331	5248	4.5	45	31	1	3	5	2	1	2	93.6	183.5	120	78	4.88	5.224	2.35	140	3.9	82.21	20	5	1	2	1	27.8	88	24	65	17	6.07	9.4	163	202	27	0.93	22	113	20.2	109	3.8	1.227	0.9	15.39	7	70	6.2
65812	16100.1	4842	3882	4.7	47	30	1	5	5	2	1	2	69.9	178.7	120	84	4.72	4.732	2.375	140	4	65.42	19	6	1	2	2	21.9	85	17	74	14	5	9.5	129	183	27	0.74	13	241	43.2	109	3.7	1.195	0.8	13.68	7.1	71	4.2
65928	18357.7	4787	3693	4.1	41	39	2	3	4	2	1	2	89.1	173.9	124	66	5.66	4.112	2.325	139	3.6	69.84	17	6	2	2	2	29.5	102	14	66	11	3.93	9.3	67	159	21	0.79	15	72	12.9	109	4	1.292	0.3	5.13	6.8	68	3.9
63532	23704.4	4732	4033	4.1	41	54	1	4	3	2	1	2	108.2	178.6	156	94	13.66	3.077	2.325	140	4.1	74.26	24	12	2	2	2	33.9	246	18	90	12	4.28	9.3	169	119	22	0.84	22	43	7.7	109	4	1.292	0.3	5.13	7.1	71	3.9
63771	34306.5	4647	3463	4.2	42	43	1	3	4	1	1	2	119.1	172.7	#NULL!	#NULL!	5.94	4.655	2.325	139	4.2	98.12	54	7	2	2	2	39.9	107	40	77	14	5	9.3	149	180	22	1.11	234	49	8.8	109	3.6	1.162	0.7	11.97	6.7	67	7.1
66524	23155.6	4554	3646	4.3	43	51	1	3	3	2	1	2	78.9	174.1	112	54	19.93	7.474	2.4	133	3.9	83.98	23	7	2	2	2	26	359	22	146	17	6.07	9.6	86	289	25	0.95	34	125	22.4	109	4.4	1.421	0.9	15.39	7.6	76	7
70950	34961.6	4762	3477	4.3	43	50	1	2	4	2	1	2	69.9	172.6	108	52	4.66	6.336	2.375	138	4	81.33	18	2	2	2	2	23.5	84	16	71	16	5.71	9.5	89	245	27	0.92	21	94	16.8	109	3.2	1.033	0.7	11.97	7.3	73	6.2
70331	36437.9	4441	3611	4.4	44	52	1	1	1	1	1	2	96.2	172.2	120	74	7.38	5.379	2.3	135	3.9	69.84	21	4	2	2	2	32.4	133	22	59	13	4.64	9.2	131	208	23	0.79	18	85	15.2	109	4.7	1.518	0.4	6.84	6.9	69	6.9
68790	38857.9	3857	3287	4.6	46	55	2	3	4	2	1	2	84.2	168.5	116	72	4.66	6.698	2.3	136	3.8	64.53	16	3	2	2	2	29.7	84	20	48	14	5	9.2	111	259	24	0.73	12	47	8.4	109	2.9	0.936	0.9	15.39	7.4	74	5.6
70939	41765.2	3947	3499	4	40	28	2	2	2	2	2	2	77.5	160.8	112	60	4.5	4.474	2.3	140	4	73.37	14	14	1	2	2	30	81	24	49	8	2.86	9.2	145	173	25	0.83	10	72	12.9	109	3.4	1.098	0.9	15.39	6.6	66	4.5
64391	42296.4	5203	3938	4.3	43	26	2	2	5	2	2	2	68.6	177.8	104	64	4.61	3.646	2.35	138	3.8	69.84	15	6	1	2	2	21.7	83	22	103	13	4.64	9.4	75	141	28	0.79	13	66	11.8	109	4	1.292	0.6	10.26	6.7	67	4.2
64349	11965.4	4141	3308	4.6	46	24	2	5	5	2	2	2	54.6	170.4	90	64	4.72	3.207	2.3	137	3.4	61	14	#NULL!	1	2	2	18.8	85	18	45	11	3.93	9.2	78	124	24	0.69	9	140	25.1	109	3.8	1.227	1.2	20.52	7.4	74	3.6
64194	10598.3	3163	2481	4.3	43	63	2	4	5	2	2	2	81.6	164.5	#NULL!	#NULL!	6	4.784	2.325	144	3.8	82.21	18	15	1	2	2	30.2	108	25	82	13	4.64	9.3	123	185	27	0.93	13	47	8.4	109	4	1.292	0.7	11.97	6.7	67	4.1
71094	139254	3372	2376	4.3	43	51	2	3	4	2	2	2	67.1	165.9	130	68	4.61	4.138	2.25	136	3.9	65.42	14	9	1	2	2	24.4	83	18	59	19	6.78	9	62	160	22	0.74	8	64	11.5	109	3.7	1.195	0.2	3.42	6.3	63	3.8
62916	38922.1	4493	3796	4.3	43	22	1	1	4	2	2	2	94.8	172.8	#NULL!	#NULL!	4.5	4.5	2.275	133	3.3	73.37	27	4	1	2	2	31.7	81	30	65	11	3.93	9.1	121	174	21	0.83	32	73	13.1	109	4.1	1.324	0.4	6.84	7.5	75	4.4
70972	5997.53	3511	2776	4.5	45	61	1	4	4	2	2	2	93.3	174.9	126	64	5.16	5.094	2.35	141	4.2	106.96	21	77	1	2	2	30.5	93	22	51	11	3.93	9.4	154	197	25	1.21	22	59	10.6	109	3.7	1.195	0.6	10.26	7.9	79	6.7
70186	19320.8	4259	3717	4.5	45	48	1	4	5	2	2	2	101.9	174.3	130	78	5.38	4.913	2.25	139	3.7	83.98	15	14	1	2	2	33.5	97	20	88	12	4.28	9	114	190	27	0.95	28	56	10	109	3.7	1.195	0.5	8.55	7.2	72	6.5
64163	12778.1	3153	2539	4.6	46	48	1	5	5	2	2	2	82.4	164.9	130	90	5.05	4.939	2.45	136	4.1	76.91	35	15	1	2	2	30.3	91	28	105	9	3.21	9.8	99	191	26	0.87	18	106	19	109	3.3	1.066	0.8	13.68	8.2	82	7
68672	134864	5056	3611	4.6	46	46	1	3	3	2	2	2	81.7	182.7	126	64	4.5	5.172	2.35	141	4.1	72.49	19	3	1	2	2	24.5	81	24	81	4	1.43	9.4	120	200	30	0.82	19	81	14.5	109	3.7	1.195	0.5	8.55	6.9	69	6.9
71272	92128.2	5324	4697	5	50	30	1	3	5	2	2	2	76.9	173.2	104	68	4.33	4.06	2.35	139	3.7	92.82	18	8	1	2	2	25.6	78	23	67	19	6.78	9.4	152	157	26	1.05	11	55	9.9	109	3.2	1.033	0.8	13.68	6.9	69	6.2
65939	17207.6	3103	2594	3.9	39	20	2	4	4	2	2	2	70.5	160.7	106	52	4.77	2.095	2.325	140	4.1	61	14	3	2	2	2	27.3	86	19	83	4	1.43	9.3	74	81	23	0.69	18	58	10.4	109	3.6	1.162	0.5	8.55	6.9	69	5.3
69816	22894.1	3911	3397	3.9	39	20	2	4	3	2	2	2	92.5	163.1	106	62	4.55	4.681	2.4	139	4.3	51.27	16	12	2	2	2	34.8	82	25	78	7	2.5	9.6	504	181	21	0.58	14	40	7.2	109	4.5	1.453	0.3	5.13	7.2	72	4.7
64447	33663.5	4442	3259	4.1	41	41	2	3	3	2	2	2	74.1	173.2	114	74	5	4.732	2.3	139	3.8	70.72	11	4	2	2	2	24.7	90	15	46	7	2.5	9.2	68	183	22	0.8	13	58	10.4	109	2.7	0.872	0.5	8.55	6.7	67	4.3
70514	54246.9	3211	2978	4.2	42	22	2	3	4	2	2	2	81.4	156.3	108	50	5.27	3.776	2.375	139	4.2	56.58	21	1	2	2	2	33.3	95	33	76	9	3.21	9.5	727	146	24	0.64	11	64	11.5	109	2.2	0.71	0.8	13.68	7.6	76	6.5
67007	19528	3302	2532	4.2	42	40	2	5	4	2	2	2	57.8	157	110	56	4.05	5.172	2.25	137	3.8	61	22	9	2	2	2	23.4	73	20	65	7	2.5	9	75	200	23	0.69	41	68	12.2	109	3.2	1.033	0.5	8.55	7.3	73	5.3
64722	37187.4	3153	2671	4.4	44	33	2	1	1	2	2	2	57.5	151.8	120	60	5.05	4.189	2.25	137	3.8	44.2	13	7	2	2	2	25	91	13	91	10	3.57	9	49	162	23	0.5	22	61	10.9	109	3.8	1.227	0.5	8.55	7.7	77	3.4
69159	36356.6	3295	2645	4.4	44	22	2	2	5	2	2	2	68.9	159.7	112	60	4.39	4.732	2.325	137	3.6	61.88	15	3	2	2	2	27	79	15	60	18	6.43	9.3	41	183	18	0.7	15	53	9.5	109	1.9	0.614	0.4	6.84	7	70	4.4
64014	25260.3	3639	3326	4.5	45	20	2	4	4	2	2	2	57.7	173.5	114	72	6.22	3.646	2.3	138	3.5	58.34	10	6	2	2	2	19.2	112	19	24	8	2.86	9.2	74	141	24	0.66	15	122	21.9	109	3.6	1.162	0.5	8.55	6.7	67	3.5
67191	32603.6	3375	3047	4.6	46	33	2	3	2	2	2	2	67.4	154.5	110	64	5	6.387	2.325	139	3.7	61	40	6	2	2	2	28.2	90	24	46	8	2.86	9.3	83	247	26	0.69	18	115	20.6	109	3.4	1.098	0.8	13.68	7.7	77	4
64792	37277.2	3409	2903	4.7	47	40	2	1	4	2	2	2	62.6	160.3	122	72	5	7.034	2.4	135	3.6	59.23	41	14	2	2	2	24.4	90	37	51	7	2.5	9.6	91	272	21	0.67	26	25	4.5	109	3.2	1.033	0.8	13.68	7.7	77	4.4
63298	17037.6	3719	3665	4.8	48	22	2	5	5	2	2	2	46.9	155.5	104	66	5.05	4.293	2.35	137	3.7	72.49	10	15	2	2	2	19.4	91	15	59	9	3.21	9.4	104	166	25	0.82	10	130	23.3	109	4.3	1.388	1.2	20.52	7.3	73	4.6
65176	18737.2	2885	2382	3.7	37	45	2	4	4	1	2	2	104.8	155	120	84	7.88	5.948	2.4	141	3.8	68.07	19	10	2	2	2	43.6	142	17	92	7	2.5	9.6	77	230	26	0.77	24	38	6.8	109	4	1.292	0.4	6.84	7	70	5.9
64977	17625.5	3220	2029	3.9	39	63	2	4	3	2	2	2	65.6	158.1	#NULL!	#NULL!	6	7.267	2.325	139	3.8	66.3	18	2	2	2	2	26.2	108	25	105	20	7.14	9.3	61	281	20	0.75	73	103	18.4	109	4.2	1.356	0.9	15.39	7.5	75	8
67586	17728.1	2801	2476	4	40	54	2	4	2	2	2	2	116.5	170.7	120	80	3.72	3.388	2.375	139	3.7	120.22	17	2	2	2	2	40	67	19	66	7	2.5	9.5	91	131	21	1.36	54	61	10.9	109	4.1	1.324	0.4	6.84	7.2	72	5.1
68646	34404.6	3711	2835	4	40	45	2	1	2	2	2	2	57.6	159.3	98	58	4.55	4.034	2.25	136	3.8	59.23	16	4	2	2	2	22.7	82	26	49	9	3.21	9	71	156	24	0.67	15	91	16.3	109	3.6	1.162	0.8	13.68	6.5	65	4.9
67370	20543.8	3971	3284	4	40	41	1	5	4	2	2	2	54.3	168.7	126	88	4.72	5.379	2.15	136	3.7	89.28	18	15	2	2	2	19.1	85	18	43	13	4.64	8.6	95	208	25	1.01	12	35	6.3	109	4.1	1.324	0.8	13.68	6.8	68	6.9
65399	18840	4608	3530	4	40	59	1	4	4	2	2	2	68	165.7	126	74	7.49	4.681	2.275	140	3.7	65.42	24	15	2	2	2	24.8	135	21	81	14	5	9.1	82	181	18	0.74	17	76	13.6	109	4.2	1.356	0.4	6.84	6.7	67	4.9
67165	35160.7	3477	2468	4.1	41	46	2	3	4	2	2	2	66.3	155.9	150	84	4.55	4.784	2.35	140	3.8	53.92	18	2	2	2	2	27.3	82	20	50	10	3.57	9.4	42	185	19	0.61	42	142	25.4	109	3.6	1.162	1.3	22.23	6.7	67	8.5
70304	138551	3646	2576	4.1	41	65	2	3	3	1	2	1	75.5	165.8	108	68	4.77	5.017	2.3	138	4.1	55.69	13	7	2	2	2	27.5	86	14	32	12	4.28	9.2	65	194	27	0.63	10	93	16.7	109	4.2	1.356	0.5	8.55	6	60	3.1
69692	29985.8	4016	2622	4.1	41	50	1	4	2	2	2	1	62.3	165.5	138	82	4.44	4.37	2.325	142	3.7	84.86	21	5	2	2	2	22.7	80	23	40	10	3.57	9.3	289	169	24	0.96	23	88	15.8	109	3.9	1.259	0.5	8.55	6.4	64	3.9
71698	133283	4144	2945	4.1	41	46	2	3	5	2	2	2	71.5	171.5	112	66	5.44	5.043	2.275	136	4.3	61	18	14	2	2	2	24.3	98	23	63	13	4.64	9.1	47	195	24	0.69	20	112	20.1	109	3.4	1.098	0.7	11.97	7.2	72	5
70635	131591	2536	2016	4.2	42	68	2	3	3	1	2	2	88.5	156.6	126	72	6.05	4.913	2.3	141	3.8	60.11	20	12	2	2	2	36.1	109	20	69	10	3.57	9.2	54	190	27	0.68	17	107	19.2	109	4	1.292	0.7	11.97	7.6	76	5.7
64972	8219.09	1989	1579	4.3	43	61	1	5	3	2	2	2	57.2	157.1	112	76	4.22	3.051	2.3	140	4	89.28	19	1	2	2	2	23.2	76	16	52	14	5	9.2	74	118	26	1.01	19	77	13.8	109	4.5	1.453	1.4	23.94	7.1	71	6.5
69618	133989	3433	2702	4.4	44	64	2	3	3	2	2	2	67.6	163.1	142	80	5	4.836	2.5	139	3.3	66.3	14	4	2	2	2	25.4	90	15	48	16	5.71	10	68	187	28	0.75	11	90	16.1	109	3.1	1.001	0.6	10.26	7	70	3.9
65745	70155.8	5626	4329	4.4	44	27	1	3	4	2	2	2	90.9	180	100	64	5	4.138	2.4	139	3.9	91.94	30	15	2	2	2	28.1	90	23	33	10	3.57	9.6	200	160	26	1.04	13	67	12	109	4	1.292	0.8	13.68	6.9	69	7.1
62269	15404.5	3645	3134	4.5	45	29	1	4	2	2	2	2	68.4	173.1	132	90	4.44	3.439	2.3	142	4	95.47	15	1	2	2	2	22.8	80	24	68	7	2.5	9.2	495	133	29	1.08	20	116	20.8	109	4.5	1.453	0.6	10.26	7	70	6.9
63283	19387.6	3776	3028	4.5	45	36	1	5	4	2	2	2	78.8	161.6	112	74	5.38	6.491	2.375	140	4.4	68.95	53	15	2	2	2	30.2	97	32	68	9	3.21	9.5	248	251	25	0.78	38	59	10.6	109	3.3	1.066	0.5	8.55	7.2	72	5.5
63106	32838.1	4344	3855	4.5	45	50	1	3	2	2	2	2	82.8	172.2	122	88	4.94	5.12	2.325	141	3.9	99.01	20	3	2	2	2	27.9	89	19	36	11	3.93	9.3	127	198	30	1.12	18	132	23.6	109	3.4	1.098	1	17.1	6.7	67	6.5
69633	44071.2	4457	3554	4.5	45	38	1	1	4	2	2	2	86.6	167.7	130	90	4.55	3.957	2.35	140	3.8	84.86	23	15	2	2	2	30.8	82	19	57	9	3.21	9.4	86	153	26	0.96	22	80	14.3	109	4.2	1.356	0.9	15.39	6.6	66	5
68185	27369.4	5526	4892	4.5	45	29	1	3	4	2	2	2	69.2	186.6	112	74	2.89	5.663	2.45	141	4	74.26	16	4	2	2	2	19.9	52	22	97	7	2.5	9.8	197	219	29	0.84	21	180	32.2	109	4.7	1.518	0.9	15.39	7.6	76	6.6
65462	149986	4145	2780	4.6	46	49	2	3	5	2	2	2	61.1	164.5	112	78	4.5	5.224	2.375	140	3.6	83.1	13	9	2	2	2	22.6	81	17	53	12	4.28	9.5	44	202	25	0.94	9	77	13.8	109	3.7	1.195	0.5	8.55	6.7	67	4.2
64077	30783.1	4976	3838	4.6	46	45	1	4	3	2	2	2	84.3	177.9	120	66	5.88	3.336	2.425	143	4.6	93.7	23	12	2	2	2	26.6	106	29	54	6	2.14	9.7	226	129	30	1.06	15	86	15.4	109	3.7	1.195	1.7	29.07	7.2	72	6
67698	129559	3914	2957	4.7	47	63	2	3	4	1	2	2	57.9	168.8	108	70	4.77	5.819	2.45	139	4.6	78.68	11	9	2	2	2	20.3	86	15	69	13	4.64	9.8	81	225	25	0.89	14	139	24.9	109	4.8	1.55	0.5	8.55	6.7	67	3.8
63317	18370	4194	3837	4.7	47	32	1	5	3	2	2	2	77.5	173.9	110	68	5.05	4.319	2.375	136	4	86.63	20	5	2	2	2	25.6	91	26	42	9	3.21	9.5	203	167	26	0.98	22	83	14.9	109	3.6	1.162	1	17.1	7.6	76	6.6
64469	17730.8	4494	3759	4.7	47	47	1	4	5	2	2	2	84.8	178.8	116	72	4.72	4.836	2.35	140	4.1	90.17	28	8	2	2	2	26.5	85	25	65	15	5.36	9.4	244	187	27	1.02	62	88	15.8	109	4.1	1.324	0.9	15.39	7.4	74	4.8
69724	28918	5362	4078	5.1	51	58	1	3	2	1	2	1	77.6	176.6	116	74	4.66	4.939	2.475	137	4.3	63.65	15	5	2	2	2	24.9	84	21	82	8	2.86	9.9	59	191	24	0.72	13	140	25.1	109	3.2	1.033	1	17.1	7.3	73	5
68065	116714	3754	3257	4.7	47	20	2	3	4	1	1	2	61.7	156.3	118	82	5.16	4.732	2.4	139	3.9	76.02	12	3	1	2	2	25.3	93	15	50	13	4.64	9.6	81	183	24	0.86	14	76	13.6	110	3	0.969	0.5	8.55	7	70	4.5
70384	24110.3	4409	3696	4.2	42	25	1	4	4	2	1	2	63.8	180.2	126	80	4.11	2.276	2.3	138	3.9	80.44	21	6	1	2	2	19.6	74	26	44	7	2.5	9.2	234	88	23	0.91	27	113	20.2	110	3.5	1.13	1.3	22.23	7.7	77	4.9
70938	53793.2	5375	4144	4.7	47	49	1	1	2	2	1	2	82.6	170.3	106	66	4.77	5.379	2.425	139	3.7	106.96	23	8	1	2	2	28.5	86	23	55	16	5.71	9.7	264	208	25	1.21	19	119	21.3	110	3.3	1.066	0.7	11.97	7.5	75	5.6
70458	26765.1	3479	3181	3.7	37	35	2	4	2	1	1	2	56.2	160.2	116	64	5.88	5.301	2.225	138	3.5	49.5	12	10	2	2	2	21.9	106	18	58	5	1.79	8.9	67	205	24	0.56	14	61	10.9	110	3.1	1.001	0.6	10.26	7	70	4
63331	64245.7	4410	3856	3.9	39	31	2	3	4	1	1	2	160.8	178	134	76	10.55	4.189	2.25	135	3.8	61.88	35	6	2	2	2	50.8	190	73	55	10	3.57	9	64	162	25	0.7	41	58	10.4	110	3.1	1.001	0.5	8.55	7.6	76	5.1
70555	17706.8	3559	3020	4.1	41	22	2	5	5	2	1	2	71.1	156.4	114	62	5.11	4.784	2.325	136	3.9	56.58	14	12	2	2	2	29.1	92	21	49	11	3.93	9.3	116	185	24	0.64	9	84	15	110	4.9	1.582	0.4	6.84	7.1	71	4.6
69024	12074.4	3383	2736	3.5	35	65	1	4	5	2	1	1	72.5	166.2	130	70	5.88	4.319	2.375	134	3.9	67.18	50	4	2	2	2	26.2	106	67	96	10	3.57	9.5	127	167	24	0.76	275	124	22.2	110	4.9	1.582	0.6	10.26	7.1	71	5.6
71339	39804.1	3494	2441	4.4	44	69	2	3	2	2	1	2	75.4	168	132	84	4.5	7.629	2.45	138	3.6	53.04	19	5	2	2	2	26.7	81	20	67	13	4.64	9.8	53	295	25	0.6	13	78	14	110	4.3	1.388	0.7	11.97	6.9	69	4.7
68651	88079	4184	3443	3.9	39	32	2	3	5	2	2	2	81.7	171.2	106	50	4.72	5.508	2.3	141	3.9	56.58	21	15	1	2	2	27.9	85	28	65	6	2.14	9.2	76	213	26	0.64	10	72	12.9	110	3.9	1.259	0.7	11.97	7.1	71	6.2
70817	33640.1	2524	2388	4.1	41	21	2	2	4	2	2	2	59.6	162.3	108	42	4.83	4.81	2.3	140	3.8	65.42	21	8	1	2	2	22.6	87	38	94	10	3.57	9.2	74	186	24	0.74	12	25	4.5	110	4.7	1.518	0.7	11.97	7.6	76	3.8
68690	51248.3	3629	3173	4.2	42	29	2	5	3	2	2	2	116.2	166.3	102	62	4.05	4.707	2.25	139	3.7	50.39	23	7	1	2	2	42	73	18	48	10	3.57	9	108	182	21	0.57	36	50	9	110	3.9	1.259	0.5	8.55	7.3	73	5.8
71296	28808.7	3333	2905	4.3	43	32	2	3	3	2	2	2	81.9	155.6	100	70	4.77	6.31	2.275	138	4	54.81	23	4	1	2	2	33.8	86	22	56	9	3.21	9.1	35	244	22	0.62	50	120	21.5	110	3.6	1.162	1.2	20.52	7.3	73	6.1
71117	26857.2	3361	2712	4.4	44	32	2	4	4	2	2	2	58.9	168.9	110	84	5.22	3.646	2.35	142	4.3	62.76	14	2	1	2	2	20.6	94	23	60	8	2.86	9.4	256	141	29	0.71	17	76	13.6	110	3.6	1.162	0.7	11.97	7.1	71	3.4
71039	85815	3994	3384	4.5	45	30	2	3	5	2	2	2	95.3	168.4	122	70	4.72	4.836	2.35	140	3.8	53.92	12	15	1	2	2	33.6	85	17	39	11	3.93	9.4	67	187	24	0.61	10	108	19.3	110	3.9	1.259	0.5	8.55	7.6	76	4.6
70281	20053.7	4009	3495	4.7	47	30	2	5	4	2	2	2	70	166.9	124	64	5.44	4.707	2.4	138	3.3	66.3	15	7	1	2	2	25.1	98	19	41	8	2.86	9.6	79	182	24	0.75	17	39	7	110	4.2	1.356	0.5	8.55	7.7	77	5
65403	35666.1	3369	2523	4	40	52	1	3	1	1	2	2	113.9	170.9	122	70	4.72	3.491	2.25	138	4	63.65	27	3	1	2	2	39	85	22	51	14	5	9	136	135	23	0.72	27	41	7.3	110	3.2	1.033	0.5	8.55	6.8	68	4.8
67776	20829.1	4304	3098	4.1	41	54	1	1	1	2	2	2	81.3	162.3	152	70	5.83	5.767	2.325	138	4	59.23	15	7	1	2	2	30.9	105	18	84	6	2.14	9.3	76	223	27	0.67	31	116	20.8	110	3.7	1.195	0.7	11.97	7.1	71	4.9
64203	16475.4	6121	5031	4.1	41	35	1	3	2	2	2	2	84.1	172.9	126	72	5.05	4.551	2.275	140	4.4	53.92	35	2	1	2	2	28.1	91	30	46	13	4.64	9.1	136	176	25	0.61	24	66	11.8	110	4	1.292	0.6	10.26	6.8	68	4.5
70145	28216.5	3022	2180	4.2	42	49	2	4	4	1	2	2	86.2	163.6	108	74	5.11	4.474	2.525	143	3.3	93.7	14	6	1	2	2	32.2	92	19	45	11	3.93	10.1	154	173	28	1.06	12	71	12.7	110	3.4	1.098	0.4	6.84	7.2	72	6.5
67481	10662.2	2396	1959	4.3	43	69	2	2	4	1	2	2	59.6	165.3	112	72	6.27	5.922	2.3	143	4	69.84	12	3	1	2	2	21.8	113	18	79	11	3.93	9.2	119	229	26	0.79	11	90	16.1	110	4.1	1.324	0.6	10.26	6.8	68	4.6
64956	28421.7	5177	3955	4.4	44	35	1	4	4	2	2	1	93.9	179	120	70	8.38	3.465	2.4	141	4	129.95	26	15	1	2	2	29.3	151	27	54	10	3.57	9.6	368	134	27	1.47	35	91	16.3	110	3.1	1.001	0.7	11.97	6.9	69	5.8
64633	110096	6554	5387	4.9	49	27	1	3	5	2	2	2	81.9	176.9	124	66	5	5.224	2.4	141	3.8	83.98	33	10	1	2	2	26.2	90	27	52	13	4.64	9.6	97	202	24	0.95	29	97	17.4	110	3.9	1.259	0.8	13.68	7.3	73	5.3
63912	11789.5	5333	4482	5	50	28	1	5	5	2	2	2	78.2	178.5	122	74	4.5	5.301	2.425	139	3.4	101.66	17	5	1	2	2	24.5	81	21	49	16	5.71	9.7	169	205	26	1.15	15	72	12.9	110	3.9	1.259	0.7	11.97	7.4	74	5
66599	73915.9	3685	2965	3.6	36	31	2	3	3	2	2	2	110.5	169.1	112	72	5.33	5.793	2.175	137	3.9	50.39	15	7	2	2	2	38.6	96	17	49	5	1.79	8.7	45	224	21	0.57	9	105	18.8	110	3.1	1.001	0.4	6.84	6.4	64	4.1
65991	121364	3495	2925	4	40	26	2	3	4	2	2	2	60.2	164.4	120	66	4.27	4.758	2.275	140	3.8	77.79	14	6	2	2	2	22.3	77	16	40	12	4.28	9.1	78	184	22	0.88	12	85	15.2	110	3.6	1.162	0.4	6.84	6.7	67	3
67118	93150.3	3983	3253	4	40	33	2	3	4	2	2	2	81.5	161.8	114	68	4.88	4.241	2.2	140	3.7	68.95	16	6	2	2	1	31.1	88	21	50	7	2.5	8.8	73	164	26	0.78	12	56	10	110	3.4	1.098	0.5	8.55	6.9	69	4.6
67546	40301.5	3377	2961	4.1	41	30	2	2	4	1	2	2	74.2	159	108	60	5.72	4.5	2.3	140	4	43.32	14	7	2	2	2	29.4	103	16	69	9	3.21	9.2	95	174	23	0.49	21	41	7.3	110	3.7	1.195	0.4	6.84	7	70	4.7
66603	30093.1	3336	2806	4.2	42	34	2	3	3	1	2	2	70.4	160.4	114	68	4.55	6.258	2.325	137	3.7	63.65	36	3	2	2	2	27.4	82	29	47	11	3.93	9.3	93	242	26	0.72	23	95	17	110	3.9	1.259	0.6	10.26	7.3	73	5
64680	21908.9	2256	1854	4.3	43	35	2	5	5	2	2	2	49.8	143.9	100	72	4.88	4.577	2.45	139	3.3	40.66	21	14	2	2	2	24	88	25	61	7	2.5	9.8	59	177	25	0.46	22	51	9.1	110	3.2	1.033	0.2	3.42	7.4	74	4
63626	59007.3	3946	3447	4.4	44	39	2	3	4	2	2	2	60.7	164.9	112	68	6.11	4.681	2.375	138	3.8	65.42	13	8	2	2	2	22.3	110	20	45	8	2.86	9.5	68	181	25	0.74	11	47	8.4	110	3.4	1.098	0.5	8.55	7.3	73	3.3
66384	18154.8	4802	3618	4.5	45	38	2	3	3	2	2	2	61.4	162.9	164	84	5.44	4.655	2.325	139	3.3	65.42	14	6	2	2	2	23.1	98	18	43	8	2.86	9.3	44	180	27	0.74	10	110	19.7	110	2.7	0.872	0.7	11.97	6.9	69	4.2
69055	56251.2	3901	3219	4.6	46	28	2	2	4	2	2	2	49.7	159.4	110	62	4.39	5.069	2.375	141	3.7	66.3	17	7	2	2	2	19.6	79	21	56	11	3.93	9.5	68	196	23	0.75	8	10	1.8	110	4.4	1.421	0.5	8.55	7.2	72	3.7
68836	4413.31	3478	2326	3.7	37	60	1	4	5	2	2	2	104.2	174.5	128	74	5.22	4.732	2.175	139	3.8	101.66	30	15	2	2	2	34.2	94	30	75	12	4.28	8.7	763	183	25	1.15	21	67	12	110	3.5	1.13	0.5	8.55	7.4	74	5.3
63385	16055.4	2736	2149	3.9	39	62	2	4	4	2	2	2	86.8	161.5	144	84	5.16	6.853	2.3	140	4	59.23	18	5	2	2	2	33.3	93	24	82	10	3.57	9.2	38	265	24	0.67	60	103	18.4	110	3.9	1.259	0.9	15.39	6.8	68	3.4
66896	9234.29	2752	2363	4	40	64	1	4	2	2	2	2	76.8	167.2	154	70	5.11	4.732	2.375	140	3.4	79.56	10	3	2	2	2	27.5	92	15	56	11	3.93	9.5	122	183	29	0.9	16	110	19.7	110	3.4	1.098	0.6	10.26	7.7	77	8.3
64227	24681.2	2973	2405	4	40	59	2	2	4	2	2	2	61.3	151.2	114	68	4.94	6.517	2.35	140	3.8	54.81	31	3	2	2	2	26.8	89	30	97	12	4.28	9.4	35	252	25	0.62	23	63	11.3	110	3.9	1.259	0.9	15.39	7	70	4.2
71061	37296.3	4805	3939	4	40	54	1	1	4	2	2	2	90.5	172.6	122	74	5.22	4.655	2.3	137	3.9	78.68	23	9	2	2	2	30.4	94	24	94	16	5.71	9.2	114	180	27	0.89	38	77	13.8	110	3.4	1.098	0.8	13.68	6.9	69	6.4
70213	97410.3	5338	4325	4	40	35	1	3	4	2	2	2	89.1	177.9	120	80	5.33	3.569	2.2	138	3.5	83.98	17	14	2	2	2	28.2	96	15	68	8	2.86	8.8	124	138	26	0.95	22	66	11.8	110	3.1	1.001	0.7	11.97	7	70	5.7
70686	28477.3	2906	2420	4.1	41	48	2	4	5	2	2	2	122.5	164.1	#NULL!	#NULL!	4.88	4.422	2.3	140	4.4	61.88	9	15	2	2	2	45.5	88	16	86	11	3.93	9.2	59	171	27	0.7	10	70	12.5	110	3.7	1.195	1	17.1	7.5	75	6.1
68632	139412	3117	2546	4.1	41	65	2	3	5	1	2	2	78.9	153.3	108	76	4.72	5.482	2.3	139	3.8	50.39	27	15	2	2	2	33.6	85	22	97	12	4.28	9.2	73	212	24	0.57	21	63	11.3	110	3.6	1.162	0.8	13.68	7	70	5.4
67119	112543	4663	3324	4.1	41	46	2	3	5	2	2	2	85.9	162	124	78	5.55	5.715	2.4	139	3.9	62.76	15	6	2	2	2	32.7	100	15	60	12	4.28	9.6	72	221	22	0.71	18	138	24.7	110	5.2	1.679	0.3	5.13	6.9	69	4.6
62384	27682.9	4825	3950	4.1	41	40	1	3	3	1	2	2	91.1	172.9	122	84	5.33	4.913	2.2	136	3.6	97.24	21	7	2	2	2	30.5	96	31	59	11	3.93	8.8	68	190	21	1.1	146	93	16.7	110	3.3	1.066	0.6	10.26	6.5	65	6.2
68093	18752	5279	3793	4.1	41	47	1	5	2	2	2	2	83.2	172.4	132	92	5.11	4.551	2.25	138	4.3	76.91	20	9	2	2	2	28	92	17	63	10	3.57	9	213	176	25	0.87	19	64	11.5	110	3.3	1.066	1	17.1	6.8	68	6.3
64276	23507.3	3841	2814	4.2	42	50	1	1	2	2	2	2	73.4	159.3	106	76	4.88	5.017	2.35	140	3.8	87.52	36	1	2	2	2	28.9	88	27	88	19	6.78	9.4	149	194	26	0.99	35	90	16.1	110	4.3	1.388	0.4	6.84	7.2	72	5.2
69650	36151.5	3789	2409	4.3	43	48	1	3	2	2	2	2	62.6	173.5	102	68	5.22	5.146	2.475	140	4	81.33	20	2	2	2	2	20.8	94	20	77	12	4.28	9.9	69	199	22	0.92	19	119	21.3	110	4	1.292	0.4	6.84	7.1	71	4.7
66981	27921.3	3808	2762	4.3	43	42	1	3	4	2	2	2	126.6	172.9	100	68	5.72	4.655	2.375	136	4.3	90.17	37	4	2	2	2	42.3	103	24	64	12	4.28	9.5	152	180	24	1.02	30	77	13.8	110	4.9	1.582	0.5	8.55	6.6	66	5.6
68197	199712	4815	3917	4.4	44	59	1	3	3	2	2	2	98.6	175.8	130	74	5.5	4.655	2.35	140	4.3	80.44	21	14	2	2	2	31.9	99	21	50	15	5.36	9.4	162	180	25	0.91	21	129	23.1	110	3.2	1.033	1.1	18.81	7.2	72	6
66460	85461.5	5051	4203	4.4	44	37	1	3	5	2	2	2	64.8	169.1	110	88	5.27	6.362	2.375	141	4	61	24	15	2	2	2	22.7	95	22	49	17	6.07	9.5	69	246	27	0.69	14	95	17	110	4	1.292	0.9	15.39	7.9	79	7
65735	9484.55	2850	2273	4.5	45	69	2	2	4	1	2	2	79.4	160.3	154	78	5.33	4.396	2.375	142	3.8	49.5	20	6	2	2	2	30.9	96	17	74	15	5.36	9.5	66	170	24	0.56	24	93	16.7	110	5	1.615	0.6	10.26	6.5	65	3.3
66690	14845	3904	2958	4.5	45	65	1	1	1	2	2	2	86.2	166.9	116	70	5.16	5.767	2.275	139	4	76.91	39	4	2	2	2	30.9	93	35	62	19	6.78	9.1	253	223	27	0.87	21	172	30.8	110	3.6	1.162	1	17.1	7.3	73	5.3
68840	19019	4993	3812	4.5	45	31	1	4	4	2	2	2	88.4	182.7	116	68	4.44	3.439	2.45	139	4.1	98.12	15	7	2	2	2	26.5	80	18	58	10	3.57	9.8	114	133	26	1.11	17	173	31	110	4.5	1.453	1.2	20.52	7.1	71	4.8
71164	129657	4046	3358	4.6	46	48	1	3	4	2	2	2	89.2	169.4	120	68	5.27	5.379	2.35	136	3.8	85.75	17	14	2	2	2	31.1	95	22	52	14	5	9.4	123	208	23	0.97	19	116	20.8	110	2.9	0.936	0.8	13.68	7.1	71	5.2
67774	17390.2	6610	4941	4.6	46	34	1	3	4	1	2	2	75.4	178.3	118	64	4.55	4.474	2.4	139	3.4	81.33	24	8	2	2	2	23.7	82	19	44	15	5.36	9.6	77	173	22	0.92	19	93	16.7	110	4.2	1.356	0.7	11.97	7.3	73	5.7
66227	6706.75	2990	2036	4.7	47	66	1	5	1	2	2	2	68.1	162.1	108	78	6.77	5.87	2.4	140	4.3	65.42	25	5	2	2	2	25.9	122	23	50	13	4.64	9.6	133	227	27	0.74	10	79	14.1	110	3.5	1.13	0.7	11.97	7.3	73	4.1
64439	149225	5044	3941	4.7	47	53	1	3	4	2	2	2	87.4	182.3	126	84	5	7.344	2.45	138	4.3	93.7	34	15	2	2	2	26.3	90	27	73	14	5	9.8	105	284	27	1.06	37	107	19.2	110	2.9	0.936	0.8	13.68	7.8	78	7.6
67798	24558.2	5941	4023	4.7	47	51	1	2	4	2	2	2	73.2	178.2	128	88	5.11	4.319	2.35	131	4	86.63	17	7	2	2	2	23.1	92	22	58	10	3.57	9.4	93	167	22	0.98	13	213	38.1	110	3.5	1.13	1	17.1	6.7	67	5.6
69732	13173.3	4366	3646	4.8	48	33	1	5	5	2	2	2	78.9	166.9	124	80	5.77	5.741	2.35	140	3.7	71.6	33	5	2	2	2	28.3	104	26	55	12	4.28	9.4	149	222	25	0.81	51	151	27	110	3.3	1.066	1.3	22.23	7.4	74	6.4
66272	12544.8	2690	2268	4.1	41	29	2	5	4	1	1	2	67.3	152.8	118	70	4.94	6.362	2.275	137	3.8	68.07	18	5	1	2	2	28.8	89	17	69	8	2.86	9.1	104	246	22	0.77	20	30	5.4	111	3.5	1.13	0.5	8.55	7.7	77	4.5
70483	16168.9	4489	3674	4.5	45	20	1	5	3	2	1	2	119.2	175	148	82	5.61	4.603	2.3	137	3.7	99.89	33	10	1	2	2	38.9	101	28	48	7	2.5	9.2	154	178	21	1.13	28	55	9.9	111	2.9	0.936	0.5	8.55	7.4	74	10
66204	37031	3425	2746	3.9	39	33	2	4	5	1	1	2	126.2	167.4	140	86	4.94	3.905	2.325	141	4	81.33	13	14	2	2	2	45	89	14	58	9	3.21	9.3	101	151	26	0.92	17	21	3.8	111	3.5	1.13	0.3	5.13	7	70	4.9
62746	26781.4	4317	3347	4	40	38	2	2	4	2	1	2	76.8	164	116	76	4.61	4.034	2.15	139	3.5	52.16	14	77	2	2	2	28.6	83	20	50	10	3.57	8.6	71	156	21	0.59	8	40	7.2	111	3	0.969	0.7	11.97	7.2	72	2.8
69990	22203.3	4460	3594	4	40	23	2	4	5	2	1	2	101.6	181.1	124	66	4.61	3.155	2.25	138	3.8	56.58	29	2	2	2	2	31	83	22	57	11	3.93	9	72	122	25	0.64	37	79	14.1	111	4.2	1.356	0.8	13.68	6.7	67	3.2
71565	145244	3680	3448	4.1	41	24	2	3	5	2	1	2	65.3	160.6	106	66	5.05	5.043	2.325	138	4	62.76	22	8	2	2	2	25.3	91	19	61	12	4.28	9.3	117	195	24	0.71	22	45	8.1	111	3.9	1.259	0.4	6.84	7.2	72	4.7
69007	26078.9	2654	1855	3.8	38	55	1	2	2	2	1	2	137.3	168.5	144	76	6.94	4.034	2.1	140	4.3	70.72	17	3	2	2	2	48.4	125	19	87	8	2.86	8.4	91	156	27	0.8	23	61	10.9	111	3.6	1.162	0.6	10.26	6.7	67	6.4
69309	27176.1	3451	2623	3.9	39	45	2	5	4	2	1	1	58.8	169.7	96	62	4.44	5.172	2.175	138	4.2	51.27	14	1	2	2	2	20.4	80	21	72	4	1.43	8.7	35	200	27	0.58	7	21	3.8	111	3.3	1.066	0.3	5.13	5.7	57	1.5
70339	34134.9	3696	2570	3.9	39	55	2	3	5	2	1	2	#NULL!	#NULL!	#NULL!	#NULL!	4.33	7.629	2.225	141	3.5	67.18	19	4	2	2	2	#NULL!	78	22	52	9	3.21	8.9	46	295	23	0.76	74	160	28.7	111	3.3	1.066	0.5	8.55	6.1	61	7.9
63907	11582.7	2325	1686	4.1	41	60	1	4	5	2	1	1	102.2	174.3	134	68	5.66	5.637	2.35	139	3.3	123.76	18	14	2	2	2	33.6	102	19	50	14	5	9.4	165	218	29	1.4	29	115	20.6	111	2.1	0.678	0.7	11.97	7.6	76	7.7
66749	16841.7	3432	2517	4.3	43	56	2	4	3	1	1	2	84	165.1	154	72	4.88	6	2.45	144	3.8	87.52	18	2	2	2	2	30.8	88	17	95	14	5	9.8	86	232	25	0.99	18	110	19.7	111	3.5	1.13	0.7	11.97	7.7	77	7.4
65131	40864.3	4363	3649	4.4	44	24	1	5	3	2	1	2	89.3	173.6	118	48	6.16	4.474	2.375	141	3.7	77.79	28	5	2	2	2	29.6	111	28	59	9	3.21	9.5	61	173	21	0.88	18	61	10.9	111	4.1	1.324	0.5	8.55	7.9	79	6.8
70704	42703	3607	3019	3.9	39	35	2	2	3	2	2	2	108	160.7	106	74	4.72	4.732	2.3	137	4.3	75.14	30	14	1	2	2	41.8	85	24	76	13	4.64	9.2	67	183	23	0.85	26	42	7.5	111	4.3	1.388	0.4	6.84	7.8	78	5.1
68131	34195	3981	3230	4.5	45	39	2	1	4	1	2	2	59	161.3	110	70	4.44	7.008	2.375	140	3.9	65.42	23	9	1	2	2	22.7	80	25	58	8	2.86	9.5	83	271	25	0.74	11	65	11.6	111	4.1	1.324	0.4	6.84	7.2	72	3.1
69499	133683	4704	3497	4.5	45	42	2	3	5	2	2	2	70.7	181.6	116	82	4.94	5.301	2.35	139	3.9	57.46	20	15	1	2	2	21.4	89	22	42	7	2.5	9.4	78	205	26	0.65	19	145	26	111	3.3	1.066	1	17.1	6.9	69	4.2
69875	11824.2	4401	2844	3.8	38	45	2	5	2	2	2	2	62.2	163.3	112	68	5	6.025	2.15	138	4.1	53.92	14	15	1	2	2	23.3	90	17	49	14	5	8.6	107	233	26	0.61	7	60	10.7	111	3.1	1.001	0.6	10.26	7.1	71	4.5
69870	133509	3883	3223	4.1	41	68	1	3	5	2	2	2	82.3	173.8	144	84	5	3.982	2.3	142	4.3	96.36	21	15	1	2	2	27.2	90	21	79	24	8.57	9.2	100	154	26	1.09	26	81	14.5	111	3.1	1.001	0.8	13.68	6.9	69	6.2
62880	120111	2657	1945	4.3	43	64	2	3	5	2	2	2	68.6	161.2	128	56	5.55	5.353	2.3	137	3.1	89.28	18	7	1	2	2	26.4	100	17	66	13	4.64	9.2	77	207	28	1.01	15	75	13.4	111	4	1.292	0.3	5.13	6.8	68	5.4
64055	16414.6	2673	2194	4.5	45	59	2	4	3	2	2	2	93.7	154.8	132	54	6.66	7.422	2.35	139	3.9	64.53	23	4	1	2	2	39.1	120	24	88	12	4.28	9.4	67	287	22	0.73	38	103	18.4	111	4.2	1.356	1.2	20.52	8	80	7.5
70982	46193.2	3547	2978	4.5	45	44	1	2	2	2	2	2	83.4	170.5	124	64	5.22	5.508	2.4	140	4.7	83.1	29	4	1	2	2	28.7	94	24	65	10	3.57	9.6	88	213	26	0.94	29	111	19.9	111	2.8	0.904	0.6	10.26	7.2	72	5.8
62387	17598	5927	4400	4.5	45	23	1	4	3	2	2	2	79.9	180.5	110	56	4.61	4.293	2.4	139	3.7	85.75	26	3	1	2	2	24.5	83	19	48	10	3.57	9.6	234	166	23	0.97	14	175	31.3	111	3.7	1.195	2	34.2	7.4	74	5
63617	94631.4	6305	4942	4.5	45	29	1	3	5	2	2	2	83.3	189.4	120	72	4.88	3.905	2.35	140	3.9	92.82	17	8	1	2	2	23.2	88	16	52	12	4.28	9.4	52	151	30	1.05	10	175	31.3	111	3.7	1.195	1.2	20.52	6.9	69	4.9
69286	22378.7	4438	3526	4.6	46	39	1	5	5	2	2	2	81.3	177.2	122	80	5.33	5.612	2.325	137	3.8	74.26	17	15	1	2	2	25.9	96	18	55	12	4.28	9.3	147	217	25	0.84	12	51	9.1	111	3.7	1.195	0.7	11.97	7.1	71	4.8
64032	35786.7	4818	3544	4.6	46	46	1	1	4	2	2	2	91.1	184.5	116	78	4.83	5.146	2.275	140	4.4	77.79	46	8	1	2	2	26.8	87	22	74	18	6.43	9.1	395	199	25	0.88	21	102	18.3	111	3.8	1.227	1.1	18.81	7.1	71	6.2
66137	13397.9	3652	3306	4.7	47	20	1	5	4	2	2	2	74.4	170.4	122	56	5.55	4.37	2.4	140	3.7	81.33	13	15	1	2	2	25.6	100	15	54	7	2.5	9.6	91	169	28	0.92	11	74	13.3	111	3.5	1.13	0.5	8.55	7.4	74	5.6
66234	111984	5710	5052	4.7	47	26	1	3	5	2	2	2	99.3	178.6	128	94	4.83	4.862	2.45	141	4.2	83.1	29	6	1	2	2	31.1	87	25	36	18	6.43	9.8	195	188	26	0.94	16	90	16.1	111	3.3	1.066	0.4	6.84	6.2	62	5.6
67095	28918	6171	3655	4.7	47	50	1	3	4	1	2	2	87.5	192.5	96	72	4.27	5.301	2.525	139	4.4	83.1	20	5	1	2	2	23.6	77	22	54	20	7.14	10.1	100	205	24	0.94	19	94	16.8	111	4.3	1.388	0.8	13.68	7.5	75	5.2
68907	122441	3320	2722	4.3	43	26	2	3	5	2	2	2	80.4	158.4	118	66	5.38	4.784	2.275	137	4	67.18	40	6	2	2	2	32	97	29	55	12	4.28	9.1	81	185	22	0.76	24	59	10.6	111	4.2	1.356	0.5	8.55	7.2	72	5.9
63915	20209.1	3518	2737	3.9	39	40	2	3	4	2	2	1	105.3	169.5	108	70	8.77	3.905	2.25	135	4.5	61	33	7	2	2	2	36.7	158	24	70	9	3.21	9	46	151	25	0.69	33	69	12.4	111	4.8	1.55	0.5	8.55	7.6	76	5.9
69747	21886.9	2614	2345	4	40	34	2	4	5	2	2	2	96.5	166.7	116	60	5.16	3.879	2.325	137	3.6	58.34	21	5	2	2	2	34.7	93	23	76	12	4.28	9.3	273	150	22	0.66	16	78	14	111	3.1	1.001	0.6	10.26	6.9	69	3.8
69136	35470.2	3493	2513	4.2	42	36	2	1	4	2	2	2	62.3	153.5	106	64	4.77	4.888	2.275	139	4.1	47.74	21	13	2	2	2	26.4	86	20	55	12	4.28	9.1	100	189	23	0.54	19	52	9.3	111	3.4	1.098	0.5	8.55	6.9	69	3.3
67564	39042.7	3876	2931	4.3	43	43	2	1	4	2	2	2	90.2	169.8	128	80	4.88	5.25	2.375	138	4	62.76	15	15	2	2	2	31.3	88	15	65	8	2.86	9.5	56	203	23	0.71	14	87	15.6	111	3.9	1.259	0.6	10.26	7.4	74	5.8
66173	40925.2	3902	2947	4.4	44	32	2	1	2	1	2	2	63.4	155	94	70	7.22	3.931	2.275	138	3.9	51.27	19	2	2	2	2	26.4	130	21	75	9	3.21	9.1	65	152	24	0.58	24	53	9.5	111	3.6	1.162	0.6	10.26	7.4	74	4.3
67864	16455.7	3016	2538	4.5	45	22	2	5	4	2	2	2	49.9	149.5	98	68	5.33	4.008	2.375	139	3.9	63.65	12	15	2	2	2	22.3	96	19	58	9	3.21	9.5	72	155	25	0.72	9	80	14.3	111	5.1	1.647	0.5	8.55	7.1	71	4.5
68061	21815.3	3185	2621	4.5	45	35	2	5	5	2	2	2	50	156	94	68	4.94	5.275	2.35	139	3.8	45.97	13	15	2	2	2	20.5	89	17	38	10	3.57	9.4	51	204	30	0.52	6	57	10.2	111	4.5	1.453	0.6	10.26	7.3	73	4.4
71114	154387	3642	3283	4.7	47	20	2	3	4	2	2	2	57.6	167.6	#NULL!	#NULL!	4.55	6.336	2.55	139	3.8	68.95	17	1	2	2	2	20.5	82	27	60	8	2.86	10.2	98	245	26	0.78	12	45	8.1	111	4.3	1.388	0.8	13.68	7.1	71	4.6
69077	37045.3	3557	2748	3.5	35	58	2	1	2	2	2	2	138.9	162.5	128	72	7.83	4.81	2.25	139	4.2	64.53	18	6	2	2	2	52.6	141	34	114	7	2.5	9	81	186	25	0.73	20	52	9.3	111	4.1	1.324	1	17.1	7.5	75	6.2
65823	47702.4	4812	3842	3.9	39	37	1	1	2	2	2	2	87.7	172.4	132	92	5.05	4.448	2.35	141	4.2	91.94	26	1	2	2	2	29.5	91	22	78	13	4.64	9.4	75	172	26	1.04	21	183	32.8	111	2.4	0.775	0.4	6.84	6.8	68	5.5
70653	140205	3415	2911	4.1	41	43	1	3	5	1	2	2	84.8	165.4	116	74	5.83	3.595	2.3	138	4.1	78.68	24	14	2	2	2	31	105	18	77	6	2.14	9.2	44	139	26	0.89	20	123	22	111	3.3	1.066	0.5	8.55	6.7	67	4.9
71885	33019.8	4909	4047	4.1	41	35	1	1	2	2	2	2	72.7	170.1	108	60	5.88	5.224	2.175	140	3.7	81.33	67	4	2	2	2	25.1	106	32	80	15	5.36	8.7	112	202	20	0.92	42	48	8.6	111	3.2	1.033	0.6	10.26	6.5	65	6.5
71581	57043.6	5291	4411	4.1	41	36	1	1	3	2	2	2	134.9	186.7	126	66	14.04	5.275	2.3	135	3.7	70.72	30	10	2	2	2	38.7	253	27	84	12	4.28	9.2	123	204	22	0.8	39	83	14.9	111	3	0.969	0.5	8.55	7.7	77	4
71279	27285.8	5493	4516	4.1	41	40	1	3	2	2	2	2	89.5	188.8	#NULL!	#NULL!	4.88	5.017	2.275	142	3.7	80.44	36	6	2	2	2	25.1	88	23	49	12	4.28	9.1	146	194	26	0.91	20	96	17.2	111	3.6	1.162	0.8	13.68	6.4	64	6
64973	36329.1	3321	2925	4.2	42	64	1	3	3	2	2	2	89.8	176.9	140	74	5.55	3.931	2.325	144	4.2	104.31	22	4	2	2	2	28.7	100	23	72	15	5.36	9.3	196	152	27	1.18	16	123	22	111	3.1	1.001	1	17.1	7	70	6.4
66583	9576.16	4577	3124	4.2	42	64	1	1	4	2	2	2	81.1	169.1	128	90	4.33	4.991	2.3	138	3.9	83.1	38	6	2	2	2	28.4	78	29	87	12	4.28	9.2	109	193	27	0.94	43	71	12.7	111	3.4	1.098	0.4	6.84	7.3	73	5.4
70006	40200.1	4585	4068	4.2	42	29	1	2	5	2	2	2	88.4	174.8	122	76	4.94	5.405	2.35	137	4.1	106.08	56	#NULL!	2	2	2	28.9	89	39	83	18	6.43	9.4	805	209	22	1.2	19	157	28.1	111	3.8	1.227	1	17.1	6.6	66	4.6
69300	29159.6	6995	4972	4.2	42	23	1	4	4	2	2	2	109.3	177.7	120	54	6.11	3.491	2.425	138	3.5	122.88	12	1	2	2	2	34.6	110	16	48	9	3.21	9.7	276	135	24	1.39	7	56	10	111	3	0.969	0.8	13.68	7.2	72	5.4
67353	9371.52	4073	3030	4.3	43	61	1	5	5	2	2	2	71.2	177.1	148	86	4.33	6.387	2.35	138	3.6	69.84	24	15	2	2	2	22.7	78	25	79	13	4.64	9.4	108	247	31	0.79	15	153	27.4	111	4.4	1.421	0.8	13.68	8.1	81	4.5
62749	22735.2	4232	3446	4.3	43	48	1	4	2	1	2	2	79.8	168.9	130	74	5.5	4.422	2.375	141	3.8	80.44	17	15	2	2	2	28	99	21	72	7	2.5	9.5	247	171	25	0.91	21	37	6.6	111	3.6	1.162	0.6	10.26	7.4	74	8.4
69460	22917.8	4833	3833	4.3	43	50	1	2	1	2	2	2	89.2	174.3	130	76	4.94	5.198	2.275	137	4.3	54.81	21	10	2	2	2	29.4	89	19	68	13	4.64	9.1	177	201	22	0.62	17	41	7.3	111	3.8	1.227	0.4	6.84	6.3	63	5.3
62297	18977.1	3621	2858	4.4	44	43	1	4	4	2	2	2	87.8	167.9	126	76	5.16	5.534	2.375	143	4.3	100.78	17	10	2	2	2	31.1	93	23	71	11	3.93	9.5	282	214	29	1.14	21	81	14.5	111	4.3	1.388	1	17.1	7.2	72	6.6
68237	122284	4545	3388	4.4	44	63	1	3	4	2	2	2	85	169.6	116	60	4.72	4.836	2.275	142	4	76.91	21	8	2	2	2	29.6	85	24	44	8	2.86	9.1	69	187	24	0.87	35	131	23.5	111	2.1	0.678	1.1	18.81	6	60	6.7
65047	140129	5504	4559	4.4	44	42	1	3	3	2	2	2	104.4	174.1	128	88	3.05	4.526	2.375	140	4.1	76.02	22	14	2	2	2	34.4	55	24	78	11	3.93	9.5	143	175	24	0.86	10	80	14.3	111	4.2	1.356	0.8	13.68	7	70	4.5
63219	20973.5	4084	3212	4.5	45	39	1	5	5	2	2	2	61.3	172.3	114	70	5.11	5.844	2.375	140	4.2	85.75	25	15	2	2	2	20.6	92	29	67	9	3.21	9.5	112	226	25	0.97	13	156	27.9	111	3.5	1.13	0.9	15.39	7.3	73	5.1
71566	20543.8	3909	3123	4.6	46	48	1	5	5	2	2	2	82.8	165	128	98	4.72	4.836	2.4	140	3.5	76.02	38	15	2	2	2	30.4	85	25	69	12	4.28	9.6	80	187	27	0.86	76	114	20.4	111	4.4	1.421	1.1	18.81	7.5	75	6.5
67631	22007.1	4115	2967	4.6	46	36	1	4	2	2	2	2	100.7	179.4	130	64	5.61	5.482	2.425	140	3.9	76.91	29	12	2	2	2	31.3	101	28	64	11	3.93	9.7	669	212	25	0.87	30	100	17.9	111	3.2	1.033	0.8	13.68	7.9	79	6.6
71577	17894.7	3378	2860	4.7	47	47	1	4	4	2	2	2	109.5	178.3	140	76	5.5	3.543	2.425	139	4.1	91.05	38	4	2	2	2	34.4	99	26	66	15	5.36	9.7	354	137	25	1.03	84	156	27.9	111	3.7	1.195	0.7	11.97	8.3	83	8
63056	16091.4	3807	3513	4.7	47	21	1	5	4	2	2	2	56.5	172.9	106	62	4.77	3.827	2.425	140	4	73.37	14	3	2	2	2	18.9	86	19	51	12	4.28	9.7	95	148	27	0.83	15	65	11.6	111	4.5	1.453	0.7	11.97	7.7	77	4
64758	20986.6	4760	2957	4.7	47	33	1	5	5	2	2	2	70.8	173.6	108	56	5.16	5.87	2.4	140	4.3	77.79	22	14	2	2	2	23.5	93	23	55	11	3.93	9.6	132	227	26	0.88	16	149	26.7	111	3.8	1.227	0.7	11.97	7.5	75	4.7
70701	15547.8	4843	4016	4.7	47	24	1	5	4	2	2	2	75.6	167	124	62	4.94	5.069	2.375	137	3.8	90.17	34	9	2	2	2	27.1	89	34	64	11	3.93	9.5	271	196	23	1.02	46	174	31.2	111	4.2	1.356	2	34.2	7.4	74	6.1
70378	18953.4	3685	2866	4.8	48	53	1	4	4	2	2	2	60.8	172	110	82	6	5.456	2.5	142	4.3	69.84	22	7	2	2	2	20.6	108	28	56	9	3.21	10	68	211	27	0.79	24	129	23.1	111	3.2	1.033	0.9	15.39	7.7	77	6.5
63735	15533.8	4554	3913	4.9	49	29	1	5	4	2	2	1	74.8	176.9	118	46	5.5	4.758	2.475	142	3.7	79.56	30	3	2	2	2	23.9	99	23	102	13	4.64	9.9	92	184	27	0.9	199	122	21.9	111	4	1.292	0.6	10.26	7.3	73	7.9
65194	14121.7	4792	4645	5	50	31	1	5	5	2	2	2	73.2	180.4	100	56	4.44	5.069	2.35	138	3.7	66.3	24	5	2	2	2	22.5	80	23	44	11	3.93	9.4	225	196	27	0.75	15	168	30.1	111	4	1.292	1	17.1	7.6	76	5.7
71832	41857.6	2689	2500	4.3	43	49	2	1	1	2	1	2	63	149.3	132	78	5.38	4.215	2.35	138	4	53.04	31	5	1	2	2	28.3	97	26	95	11	3.93	9.4	71	163	24	0.6	31	54	9.7	112	4.2	1.356	0.4	6.84	7.9	79	4.1
63895	18452.3	3853	2954	4.3	43	37	1	4	4	2	1	2	75.5	174.2	124	66	5.88	4.81	2.375	139	3.7	93.7	19	15	1	2	2	24.9	106	21	75	9	3.21	9.5	237	186	22	1.06	26	34	6.1	112	4.2	1.356	0.4	6.84	7.2	72	5.2
69347	20085.3	4328	2557	4.3	43	49	1	3	1	2	1	2	91.4	174.4	128	70	6.11	4.81	2.525	144	4.5	87.52	21	6	1	2	2	30.1	110	22	85	16	5.71	10.1	39	186	28	0.99	43	74	13.3	112	3.8	1.227	0.5	8.55	7.6	76	6.9
66956	43893.6	3826	3154	4.6	46	21	2	3	2	2	1	2	68.1	162.3	106	64	5.5	4.215	2.375	140	3.8	51.27	21	3	2	2	2	25.9	99	16	66	8	2.86	9.5	62	163	24	0.58	14	68	12.2	112	4.6	1.485	0.8	13.68	6.7	67	4.3
71819	52672.7	4317	3656	4.7	47	25	2	1	4	2	1	2	75.2	164.4	102	66	4.33	5.534	2.375	140	3.5	48.62	10	9	2	2	2	27.8	78	15	93	9	3.21	9.5	74	214	24	0.55	14	36	6.4	112	4.6	1.485	0.6	10.26	8.3	83	4.6
69973	28307.6	2284	1755	3.7	37	55	2	3	3	2	1	1	75.1	150.9	138	88	5.38	6.801	2.325	141	3.8	48.62	19	7	2	2	2	33	97	16	65	21	7.5	9.3	31	263	26	0.55	25	47	8.4	112	4	1.292	0.4	6.84	6.4	64	3.9
69085	28754	2694	2147	4	40	49	2	2	2	2	1	2	94.8	154.9	124	80	5.22	6.362	2.325	139	3.8	53.04	14	4	2	2	2	39.5	94	12	56	14	5	9.3	73	246	23	0.6	9	52	9.3	112	4.4	1.421	0.7	11.97	6.8	68	4.1
70387	17053	3091	2493	4.2	42	60	2	1	3	2	1	2	82.1	155.9	118	66	5.61	5.793	2.225	141	4	57.46	16	7	2	2	2	33.8	101	16	61	11	3.93	8.9	62	224	27	0.65	18	83	14.9	112	3.4	1.098	1.1	18.81	6.8	68	4.7
71705	14771.3	4085	2642	4.2	42	67	1	1	1	2	1	2	110.2	169.1	136	82	4.66	3.491	2.225	141	3.9	65.42	19	3	2	2	2	38.5	84	23	55	17	6.07	8.9	371	135	25	0.74	18	78	14	112	3.2	1.033	0.5	8.55	6.9	69	4.7
70677	12533.7	4724	4063	4.7	47	29	1	5	5	2	1	2	74.8	180.3	108	66	4.55	3.827	2.35	139	3.8	80.44	15	14	2	2	2	23	82	23	46	12	4.28	9.4	188	148	24	0.91	16	173	31	112	4.2	1.356	1.3	22.23	7	70	5.1
68380	17855.1	2563	1921	4.1	41	43	2	5	5	2	2	2	68.4	158	110	74	4.88	4.241	2.275	139	4	48.62	10	15	1	2	2	27.4	88	18	65	6	2.14	9.1	43	164	24	0.55	10	38	6.8	112	4.1	1.324	0.5	8.55	7.1	71	3.7
69394	39061.3	3132	2348	4.4	44	25	2	4	4	2	2	1	89.5	169.2	#NULL!	#NULL!	4.16	3.724	2.325	137	4	77.79	28	4	1	2	2	31.3	75	18	38	11	3.93	9.3	99	144	22	0.88	21	110	19.7	112	4.3	1.388	1	17.1	7.2	72	3.1
70766	16518.1	2485	2069	3.4	34	45	2	4	4	1	2	2	84.7	170	94	52	5.88	2.974	2.15	138	4.2	72.49	9	9	1	2	2	29.3	106	15	62	7	2.5	8.6	92	115	23	0.82	18	14	2.5	112	3.7	1.195	0.5	8.55	8	80	5.5
67056	11723.9	3963	3276	4.2	42	54	1	5	2	2	2	2	90.6	173.1	136	84	5.22	5.379	2.35	136	4.1	91.05	26	12	1	2	2	30.2	94	20	69	12	4.28	9.4	143	208	25	1.03	22	129	23.1	112	2.9	0.936	0.9	15.39	7.3	73	4.3
62784	46646.7	4940	4320	4.2	42	31	1	2	3	2	2	2	101.8	167.3	120	84	16.88	5.275	2.325	133	3.7	74.26	41	7	1	2	2	36.4	304	28	165	13	4.64	9.3	104	204	21	0.84	50	50	9	112	4.6	1.485	0.6	10.26	7.2	72	5.8
69778	31576.7	4216	3566	4.3	43	42	1	1	3	2	2	2	90.7	174.4	120	64	5.5	3.181	2.375	138	3.9	68.95	23	9	1	2	2	29.8	99	14	95	20	7.14	9.5	91	123	24	0.78	32	69	12.4	112	3.1	1.001	0.4	6.84	8	80	2.3
71756	131902	5838	4311	4.4	44	63	1	3	5	2	2	2	79.3	182.8	130	70	7.44	5.301	2.4	139	3.9	96.36	23	9	1	2	2	23.7	134	24	71	16	5.71	9.6	130	205	23	1.09	24	177	31.7	112	2.4	0.775	0.8	13.68	6.5	65	7.3
64051	58252.2	4471	3725	4.5	45	21	1	2	3	2	2	2	81	165.6	114	72	4.83	4.344	2.325	138	3.5	72.49	23	4	1	2	2	29.5	87	21	103	10	3.57	9.3	73	168	25	0.82	23	68	12.2	112	4.4	1.421	0.4	6.84	7.5	75	5
62642	23607.7	7139	5826	4.5	45	30	1	3	3	2	2	2	88.1	181	126	94	4.61	6.775	2.35	138	3.6	91.94	25	1	1	2	2	26.9	83	23	52	12	4.28	9.4	170	262	19	1.04	20	157	28.1	112	3.6	1.162	0.9	15.39	7.2	72	6.4
66532	17489.1	2884	2546	4.6	46	48	1	5	5	2	2	2	71	163.8	104	82	4.5	6.077	2.425	139	3.9	93.7	29	9	1	2	2	26.5	81	30	52	13	4.64	9.7	207	235	25	1.06	24	79	14.1	112	3.8	1.227	1.4	23.94	7	70	8.8
64403	24056	5281	4023	4.6	46	40	1	3	2	2	2	1	104	177.6	114	76	5.88	6.284	2.3	137	3.5	80.44	35	4	1	2	2	33	106	25	68	9	3.21	9.2	121	243	22	0.91	77	87	15.6	112	4.1	1.324	0.9	15.39	7.4	74	7.3
66296	24151.4	5789	4518	4.6	46	43	1	3	5	2	2	2	87	176.6	126	82	4.77	5.715	2.35	141	3.9	94.59	23	3	1	2	2	27.9	86	21	52	15	5.36	9.4	147	221	27	1.07	33	105	18.8	112	3.1	1.001	0.7	11.97	7.5	75	7.7
65543	112114	4380	3664	4.7	47	23	1	3	5	2	2	2	70.3	168.2	112	74	4.77	6.232	2.525	142	3.9	90.17	43	15	1	2	2	24.8	86	31	53	12	4.28	10.1	93	241	27	1.02	38	116	20.8	112	3.8	1.227	1.9	32.49	7.4	74	5.9
63787	22792.2	5084	4048	4.8	48	30	1	3	3	2	2	2	63.9	178.9	124	70	6.05	4.293	2.325	140	4.2	75.14	13	6	1	2	2	20	109	19	56	9	3.21	9.3	68	166	26	0.85	17	91	16.3	112	2.8	0.904	0.7	11.97	7.6	76	4.9
63533	40949.1	3569	2925	4.1	41	32	2	1	4	2	2	2	69.6	154.4	114	44	4.27	4.344	2.275	140	4.1	57.46	13	12	2	2	2	29.2	77	19	64	11	3.93	9.1	88	168	27	0.65	9	73	13.1	112	4	1.292	0.5	8.55	6.5	65	3.8
71786	19331.2	3631	3123	4	40	42	2	5	5	2	2	2	52.2	159.2	104	80	5.27	4.732	2.2	139	3.9	76.02	19	15	2	2	2	20.6	95	24	39	12	4.28	8.8	116	183	21	0.86	15	47	8.4	112	2.6	0.84	0.5	8.55	6.5	65	3.6
68226	21581.4	2647	2206	4.3	43	38	2	5	5	2	2	2	59.6	156.4	96	74	5.05	4.577	2.325	138	4.3	68.07	17	15	2	2	2	24.4	91	22	45	12	4.28	9.3	66	177	22	0.77	11	78	14	112	4	1.292	0.7	11.97	7.3	73	2.8
71561	13057	3876	3201	4.5	45	40	2	5	5	2	2	2	59.4	160.7	104	78	4.44	5.25	2.325	138	3.9	56.58	18	15	2	2	2	23	80	20	29	10	3.57	9.3	65	203	23	0.64	19	149	26.7	112	4	1.292	1	17.1	7.5	75	4.5
68732	41469.6	4181	3156	4.5	45	33	2	1	4	2	2	2	72.3	156.8	106	82	4.72	5.767	2.4	141	3.6	77.79	14	14	2	2	2	29.4	85	17	59	7	2.5	9.6	72	223	26	0.88	8	102	18.3	112	3.6	1.162	0.6	10.26	7.2	72	3.9
63678	33640.1	3141	2734	4.6	46	22	2	2	2	2	2	2	80.7	163.1	116	68	5.27	5.715	2.5	139	3.4	45.97	16	1	2	2	2	30.3	95	20	50	6	2.14	10	85	221	24	0.52	10	95	17	112	4.1	1.324	0.8	13.68	7.6	76	4.4
65069	11580.2	3843	3170	3.6	36	62	1	1	1	2	2	2	59.7	155.4	120	68	9.55	5.56	2.2	139	3.9	84.86	23	3	2	2	2	24.7	172	20	73	23	8.21	8.8	111	215	24	0.96	44	56	10	112	2.6	0.84	0.6	10.26	6.3	63	4.7
64558	12074.4	4085	3420	3.9	39	62	1	4	4	2	2	2	90	174.3	136	84	5.33	3.362	2.2	138	4.2	68.07	19	14	2	2	2	29.6	96	18	44	9	3.21	8.8	147	130	24	0.77	19	97	17.4	112	3.4	1.098	0.6	10.26	6.9	69	4.4
71688	17325.7	4291	3588	3.9	39	51	1	5	5	2	2	2	89.7	174.5	116	84	4.88	6.362	2.3	140	4.1	104.31	36	10	2	2	2	29.5	88	26	87	18	6.43	9.2	90	246	26	1.18	81	110	19.7	112	4.4	1.421	0.8	13.68	6.9	69	9.5
69514	20475.7	4112	3356	4	40	57	1	4	4	2	2	2	79.9	171.6	120	82	4.39	5.172	2.2	140	3.7	102.54	48	14	2	2	2	27.1	79	26	56	15	5.36	8.8	63	200	23	1.16	116	154	27.6	112	3.9	1.259	0.7	11.97	7.6	76	7.7
70959	46174.1	4596	3066	4.1	41	55	2	3	5	2	2	2	102.6	160.8	100	62	5.22	6.025	2.55	139	4.2	68.07	20	1	2	2	2	39.7	94	19	68	13	4.64	10.2	101	233	26	0.77	9	142	25.4	112	2.7	0.872	0.5	8.55	6.2	62	4.5
70150	79950.8	6004	4827	4.1	41	39	1	3	5	1	2	2	103.7	180.3	116	74	5.16	5.922	2.325	142	4.1	87.52	22	14	2	2	2	31.9	93	20	48	15	5.36	9.3	154	229	25	0.99	22	110	19.7	112	3.9	1.259	0.6	10.26	6.9	69	6.4
62682	48652.7	2440	1739	4.2	42	62	2	3	3	1	2	2	97.4	167.1	122	62	5.55	4.474	2.35	138	3.8	63.65	32	3	2	2	2	34.9	100	24	57	11	3.93	9.4	43	173	27	0.72	18	63	11.3	112	3.6	1.162	0.5	8.55	7.4	74	4.2
66973	111175	3671	2607	4.2	42	49	2	3	4	2	2	2	102.6	176.8	90	64	4.5	5.198	2.25	136	3.9	75.14	18	10	2	2	2	32.8	81	21	24	17	6.07	9	86	201	21	0.85	9	72	12.9	112	3.6	1.162	0.7	11.97	6.9	69	5.7
65327	22007.1	4697	3778	4.2	42	38	1	4	3	2	2	2	93.7	175.8	114	74	4.72	5.715	2.275	137	4.1	114.04	27	99	2	2	2	30.3	85	23	51	16	5.71	9.1	103	221	22	1.29	19	91	16.3	112	4.1	1.324	0.6	10.26	6.8	68	4.6
68198	17243.5	5420	4493	4.3	43	32	1	4	4	2	2	2	82.8	186	116	62	20.87	6.465	2.375	137	3.7	83.98	13	12	2	2	2	23.9	376	19	69	14	5	9.5	395	250	28	0.95	16	84	15	112	4.8	1.55	1	17.1	7.4	74	5.3
69527	39638.6	6676	5143	4.3	43	25	1	3	3	2	2	2	154.8	185.6	134	90	4.94	4.5	2.275	137	3.8	78.68	42	4	2	2	2	44.9	89	21	90	9	3.21	9.1	136	174	26	0.89	50	93	16.7	112	4.5	1.453	0.6	10.26	6.9	69	6.6
71595	205850	3695	2776	4.4	44	56	2	3	4	2	2	2	52.3	160.2	100	68	4.5	5.405	2.375	137	4	68.07	25	15	2	2	2	20.4	81	27	45	23	8.21	9.5	85	209	26	0.77	11	73	13.1	112	4	1.292	0.6	10.26	7	70	4.6
66653	20405.9	5153	4438	4.4	44	42	1	3	2	2	2	2	77.5	173.4	124	74	5	5.689	2.3	141	3.7	88.4	21	5	2	2	2	25.8	90	19	78	9	3.21	9.2	80	220	25	1	32	94	16.8	112	4.2	1.356	0.4	6.84	7	70	5.7
64143	27045.2	3469	2928	4.5	45	58	1	1	1	2	2	2	75.8	167.8	124	86	4.88	5.508	2.4	138	3.6	78.68	17	5	2	2	2	26.9	88	20	83	12	4.28	9.6	79	213	27	0.89	27	118	21.1	112	3.2	1.033	0.6	10.26	6.6	66	4.9
69523	128588	3919	2499	4.5	45	56	1	3	3	1	2	2	102.9	173.7	94	70	7.11	3.258	2.35	139	4.4	114.04	17	8	2	2	2	34.1	128	18	89	13	4.64	9.4	85	126	26	1.29	17	95	17	112	3.3	1.066	0.8	13.68	7.4	74	7.3
67067	42632.2	4216	3328	4.5	45	23	1	2	3	2	2	2	80.7	161.8	120	70	4.88	4.008	2.35	139	4.2	78.68	48	3	2	2	2	30.8	88	29	56	11	3.93	9.4	173	155	23	0.89	19	66	11.8	112	4.9	1.582	0.4	6.84	6.9	69	6.5
63485	18966.9	4386	3676	4.5	45	42	1	4	3	2	2	2	91.1	171.3	140	60	4.61	4.163	2.45	139	4.3	73.37	15	13	2	2	2	31	83	22	51	13	4.64	9.8	131	161	26	0.83	28	104	18.6	112	3.6	1.162	0.8	13.68	8	80	7
62424	43905.7	6268	5344	4.5	45	20	1	2	2	2	2	2	90.6	172.6	136	74	5	5.482	2.375	136	3.8	68.95	15	3	2	2	2	30.4	90	21	87	14	5	9.5	274	212	24	0.78	16	98	17.6	112	4.5	1.453	1.1	18.81	7.1	71	6
70520	12562.4	4329	3156	4.6	46	67	1	1	3	1	2	2	96.7	172.4	138	78	7.27	3.31	2.525	142	3.9	74.26	33	5	2	2	2	32.5	131	29	61	15	5.36	10.1	89	128	26	0.84	19	118	21.1	112	3.8	1.227	0.6	10.26	7.3	73	5.3
68602	35379.1	5113	4140	4.6	46	36	1	1	2	2	2	2	85.3	170.5	114	66	5.72	4.939	2.375	139	3.9	91.05	30	6	2	2	2	29.3	103	19	57	12	4.28	9.5	138	191	27	1.03	24	130	23.3	112	3.2	1.033	0.7	11.97	7.5	75	4.6
65265	24234.4	5184	3603	4.6	46	56	1	1	2	2	2	2	87.8	175.1	106	48	5.77	4.732	2.325	139	4.2	80.44	16	3	2	2	2	28.6	104	18	32	17	6.07	9.3	174	183	25	0.91	19	94	16.8	112	4.1	1.324	0.6	10.26	7.5	75	5.9
64451	21966	5497	4761	4.6	46	32	1	3	4	2	2	2	86	176.2	122	78	5.38	5.405	2.375	139	3.8	83.98	44	6	2	2	2	27.7	97	27	78	9	3.21	9.5	150	209	24	0.95	48	75	13.4	112	3.7	1.195	0.6	10.26	7.5	75	7.6
71725	9548.32	4257	3406	4.7	47	24	1	5	5	2	2	2	68.2	173.2	104	50	4.39	4.629	2.4	141	4.3	90.17	8	3	2	2	2	22.7	79	15	63	12	4.28	9.6	106	179	28	1.02	15	93	16.7	112	3.7	1.195	0.7	11.97	7.3	73	5.6
70474	22904.1	5041	4172	4.8	48	44	1	4	3	2	2	1	76.5	184.9	144	82	5.16	4.551	2.425	139	4.1	111.38	15	8	2	1	1	22.4	93	23	49	11	3.93	9.7	186	176	23	1.26	17	51	9.1	112	4	1.292	0.3	5.13	7.1	71	3.9
70282	36155.4	5103	4239	4.8	48	24	1	1	2	2	2	2	79.5	167.3	126	72	5	3.905	2.4	139	4.2	85.75	46	7	2	2	2	28.4	90	28	70	10	3.57	9.6	230	151	24	0.97	43	193	34.6	112	3.5	1.13	0.9	15.39	7.7	77	6.3
65154	106746	6010	4705	5	50	22	1	3	4	2	2	2	78	177.6	122	82	4.55	4.344	2.4	141	3.2	89.28	20	1	2	2	2	24.7	82	23	82	8	2.86	9.6	109	168	26	1.01	12	84	15	112	3.3	1.066	0.6	10.26	7.2	72	6.7
70352	29652.8	2229	1349	4	40	55	2	3	4	1	1	2	70.1	163.6	134	74	11.55	5.12	2.4	133	4.1	65.42	17	2	1	2	2	26.2	208	27	58	13	4.64	9.6	73	198	24	0.74	34	141	25.3	113	3.7	1.195	0.6	10.26	7.1	71	5.3
65946	15856.8	5477	4129	4.4	44	34	1	3	5	2	1	2	70	176.2	98	62	4.55	4.112	2.325	139	4.1	84.86	17	4	1	2	2	22.5	82	17	75	11	3.93	9.3	103	159	27	0.96	17	70	12.5	113	3.1	1.001	0.7	11.97	7.6	76	4.7
64271	49025.9	3589	3369	4	40	24	2	3	4	2	1	2	48.8	164.3	98	62	4.72	5.12	2.3	140	3.6	60.11	14	3	2	2	2	18.1	85	19	45	9	3.21	9.2	70	198	23	0.68	25	120	21.5	113	4.3	1.388	1.2	20.52	6.5	65	3.7
66052	145547	4631	3911	4.2	42	43	2	3	4	1	1	2	138.7	171.9	116	88	6.55	5.534	2.425	140	4	72.49	29	7	2	2	2	46.9	118	26	60	12	4.28	9.7	589	214	23	0.82	25	81	14.5	113	4.4	1.421	0.8	13.68	7	70	6.8
63784	36023.6	3258	2545	4.3	43	40	2	1	4	2	1	2	65	166.9	108	74	4.61	4.862	2.225	137	4.2	51.27	14	9	2	2	2	23.3	83	17	68	11	3.93	8.9	66	188	24	0.58	7	9	1.6	113	3.5	1.13	0.4	6.84	7.3	73	3.9
69081	15205.5	3940	3352	4.8	48	23	2	4	4	2	1	2	55.4	165.5	120	86	4	4.112	2.425	140	4.1	66.3	11	15	2	2	2	20.2	72	17	45	11	3.93	9.7	74	159	26	0.75	11	64	11.5	113	3.9	1.259	0.6	10.26	7.8	78	4.6
69314	17081.2	3127	2379	3.5	35	50	1	4	2	2	1	2	92.1	179.5	102	58	5.38	4.06	2.2	138	3.9	84.86	15	7	2	2	2	28.6	97	20	113	7	2.5	8.8	97	157	27	0.96	36	47	8.4	113	3.7	1.195	0.6	10.26	7.9	79	7.8
71821	16286.7	3369	2446	4.1	41	50	2	4	2	2	1	1	91.4	#NULL!	140	86	5.27	4.836	2.375	140	3.6	87.52	16	6	2	2	2	#NULL!	95	17	51	16	5.71	9.5	104	187	25	0.99	21	86	15.4	113	3.3	1.066	0.6	10.26	7.3	73	8.8
70202	10266.9	4351	3582	4.5	45	22	1	5	4	2	1	2	75.7	167.3	124	82	5.11	4.862	2.35	141	3.8	60.11	67	5	2	2	2	27	92	39	53	11	3.93	9.4	222	188	21	0.68	68	83	14.9	113	2.9	0.936	0.7	11.97	7.2	72	8.3
67475	16793.1	3072	2451	4.6	46	52	1	4	3	2	1	2	111.5	173.3	132	62	4.27	4.267	2.4	138	3.8	106.96	40	10	2	2	2	37.1	77	29	67	15	5.36	9.6	353	165	23	1.21	28	70	12.5	113	4.3	1.388	0.6	10.26	7.2	72	6.5
63089	83992.8	3742	2999	4.1	41	43	2	3	5	2	2	2	82.2	164.7	124	80	6.66	3.465	2.325	137	4.2	57.46	19	15	1	2	2	30.3	120	27	69	12	4.28	9.3	89	134	25	0.65	21	28	5	113	3.6	1.162	0.4	6.84	7.1	71	3.7
70176	43057	3651	3643	4.2	42	23	2	1	4	2	2	2	61.7	168	110	56	4.83	5.017	2.3	138	3.8	50.39	11	1	1	2	2	21.9	87	20	41	6	2.14	9.2	50	194	24	0.57	15	80	14.3	113	3.7	1.195	1.4	23.94	7.6	76	5.2
65237	55073.6	3665	3293	4.4	44	25	2	3	5	2	2	2	64.9	154.6	118	52	4.55	4.422	2.3	137	3.6	59.23	17	1	1	2	1	27.2	82	19	55	14	5	9.2	82	171	24	0.67	15	89	15.9	113	3.6	1.162	0.9	15.39	7.7	77	4
70791	21936.7	3082	2517	4.1	41	45	2	5	5	2	2	2	49.2	154.7	100	68	4.66	5.534	2.2	139	3.3	44.2	17	15	1	2	2	20.6	84	17	52	8	2.86	8.8	79	214	27	0.5	12	122	21.9	113	3	0.969	1	17.1	6.4	64	4
67003	106754	5454	3736	4.1	41	68	1	3	5	2	2	2	90	179.4	136	66	5.38	5.819	2.225	138	4	88.4	19	15	1	2	2	28	97	24	48	14	5	8.9	94	225	26	1	17	103	18.4	113	4.3	1.388	1.1	18.81	6.7	67	5.5
68343	17285.6	3376	2821	4.3	43	52	1	4	4	2	2	2	57.9	169.1	120	78	4.88	5.612	2.375	141	4.3	115.8	22	2	1	2	2	20.2	88	21	48	14	5	9.5	122	217	26	1.31	19	76	13.6	113	4.1	1.324	0.8	13.68	7.3	73	5.1
69537	151077	5436	4568	4.4	44	49	1	3	5	2	2	2	106.5	189.2	116	76	5.22	4.551	2.275	142	3.7	85.75	19	15	1	2	2	29.8	94	22	74	9	3.21	9.1	257	176	27	0.97	17	136	24.4	113	3.4	1.098	1.1	18.81	6.9	69	6.1
71813	18613.2	4349	3485	4.5	45	36	1	5	5	2	2	2	102.7	180.5	124	80	5.27	4.888	2.35	137	3.9	95.47	26	15	1	2	2	31.5	95	20	53	13	4.64	9.4	119	189	25	1.08	20	79	14.1	113	4.1	1.324	0.8	13.68	7.7	77	8.3
64828	36934.1	2876	2181	4.7	47	58	2	1	1	2	2	2	55.4	144.6	134	86	4.83	6.155	2.475	139	4.1	58.34	23	5	1	2	2	26.5	87	30	73	15	5.36	9.9	54	238	25	0.66	10	85	15.2	113	3.6	1.162	0.5	8.55	8.2	82	3.2
70739	22854.1	3611	2223	4.7	47	63	1	3	2	1	2	2	92.5	178.1	134	82	11.77	4.707	2.375	140	3.7	68.95	21	5	1	2	2	29.2	212	26	77	10	3.57	9.5	79	182	26	0.78	26	69	12.4	113	4	1.292	0.8	13.68	6.8	68	3.4
70230	17286.2	3789	3749	5	50	24	1	5	5	2	2	2	61	178.2	114	56	4.77	4.551	2.45	140	4.1	76.02	25	7	1	2	2	19.2	86	22	62	11	3.93	9.8	115	176	26	0.86	10	54	9.7	113	4.3	1.388	0.5	8.55	7.6	76	4.5
62524	93129.8	5605	4639	5	50	23	1	3	5	2	2	2	72.8	174	110	52	4.22	4.422	2.425	140	3.8	92.82	21	7	1	2	2	24	76	19	58	15	5.36	9.7	87	171	27	1.05	23	124	22.2	113	4	1.292	1.2	20.52	7.7	77	6
66821	45058.1	3197	2621	3.9	39	30	2	2	3	2	2	2	79.3	153.2	108	70	4.94	3.776	2.3	135	3.8	40.66	16	6	2	2	2	33.8	89	23	92	7	2.5	9.2	114	146	28	0.46	10	28	5	113	3.9	1.259	0.4	6.84	7.2	72	4.5
71403	31552	3893	2980	3.9	39	30	2	3	4	1	2	2	117.5	160.8	120	72	4.83	5.069	2.275	139	4	67.18	22	5	2	2	2	45.4	87	18	57	5	1.79	9.1	52	196	23	0.76	24	31	5.6	113	3.9	1.259	0.4	6.84	6.6	66	4.1
65680	16822.9	3234	2785	4.1	41	44	2	5	5	2	2	2	60.7	159.2	104	76	4.05	6.181	2.275	139	3.9	59.23	19	15	2	2	2	23.9	73	23	49	9	3.21	9.1	60	239	23	0.67	11	91	16.3	113	4.2	1.356	0.8	13.68	6.5	65	4
65317	14516.1	4372	3146	4.1	41	26	2	5	4	2	2	2	134.9	167.4	152	98	11.21	5.12	2.375	137	4.1	64.53	21	6	2	2	2	48.1	202	21	74	10	3.57	9.5	144	198	26	0.73	25	42	7.5	113	3.6	1.162	0.5	8.55	7.7	77	5.9
71867	12753.1	2828	2675	4.3	43	26	2	5	5	2	2	2	52.4	169.2	96	70	4.33	4.344	2.25	137	3.8	62.76	20	10	2	2	2	18.3	78	30	49	8	2.86	9	110	168	26	0.71	9	65	11.6	113	4.1	1.324	0.8	13.68	7.5	75	4
65271	39411.4	4591	3475	4.3	43	27	2	3	4	1	2	2	88.2	166.5	114	72	4.88	4.008	2.3	138	3.8	60.11	18	6	2	2	2	31.8	88	18	51	13	4.64	9.2	91	155	23	0.68	15	146	26.1	113	2.7	0.872	0.7	11.97	7	70	5.2
70078	35082.1	2673	2287	4.6	46	33	2	1	2	2	2	2	55.7	150.4	106	66	4.55	5.431	2.25	138	3.5	50.39	12	3	2	2	2	24.6	82	17	52	17	6.07	9	113	210	23	0.57	7	52	9.3	113	3.3	1.066	0.4	6.84	6.9	69	4.8
63313	20419.3	3986	3191	3.3	33	56	1	4	5	1	2	2	96.3	180.8	126	82	2.78	4.112	2.225	142	3.8	99.01	17	15	2	2	2	29.5	50	21	79	13	4.64	8.9	241	159	29	1.12	39	87	15.6	113	3.2	1.033	1	17.1	7	70	5.4
62530	156266	2848	2197	3.9	39	51	2	3	2	1	2	2	88.1	155.8	124	72	13.32	4.784	2.175	135	3.4	85.75	14	5	2	2	2	36.3	240	30	49	11	3.93	8.7	255	185	20	0.97	14	110	19.7	113	3.4	1.098	0.7	11.97	6.2	62	6.6
71420	24078.1	3243	2630	3.9	39	54	2	1	2	1	2	2	75.5	152.5	122	70	6	4.758	2.3	138	3.8	62.76	19	12	2	2	2	32.5	108	20	64	17	6.07	9.2	117	184	25	0.71	10	126	22.6	113	3.9	1.259	1.1	18.81	7.2	72	4.4
66851	144701	4363	3180	3.9	39	46	2	3	4	2	2	2	83.8	170.9	122	80	5.22	6	2.225	138	4.1	73.37	16	15	2	2	2	28.7	94	16	68	9	3.21	8.9	85	232	26	0.83	15	57	10.2	113	3	0.969	0.6	10.26	6.4	64	5.3
63471	38850.5	2783	2008	4	40	65	2	3	3	2	2	2	48.7	158.9	122	80	4.94	5.198	2.45	139	4	63.65	11	3	2	2	2	19.3	89	16	130	13	4.64	9.8	34	201	25	0.72	9	57	10.2	113	4.2	1.356	0.7	11.97	6.8	68	4.5
67924	19611.7	3249	2872	4	40	45	2	5	5	2	2	2	79.7	158.5	146	76	6.05	5.12	2.325	140	3.6	66.3	18	15	2	2	2	31.7	109	18	40	9	3.21	9.3	49	198	25	0.75	26	125	22.4	113	4.4	1.421	0.6	10.26	6.9	69	5.8
65957	30195.7	3624	2795	4	40	47	2	2	5	1	2	1	97.4	171.3	136	86	7.05	4.784	2.45	139	4	63.65	13	8	2	2	2	33.2	127	18	68	7	2.5	9.8	103	185	26	0.72	26	97	17.4	113	3.5	1.13	0.5	8.55	7.5	75	5.6
70109	28151.5	4351	3363	4	40	57	1	2	5	1	2	2	92.2	174.4	134	96	6.38	6.62	2.2	138	4.2	86.63	45	15	2	2	2	30.3	115	25	67	16	5.71	8.8	92	256	24	0.98	31	145	26	113	3.1	1.001	0.9	15.39	6.8	68	5.9
66217	32172.5	3085	2363	4.1	41	51	2	1	1	1	2	2	68.3	156.4	118	68	4.88	5.069	2.35	142	3.8	63.65	55	7	2	2	2	27.9	88	39	108	12	4.28	9.4	56	196	25	0.72	73	127	22.7	113	3.4	1.098	0.6	10.26	7.1	71	6.2
67855	11546.9	2845	2451	4.2	42	58	1	5	5	2	2	2	61.6	155.3	136	78	5.66	5.767	2.325	140	5	78.68	21	15	2	2	2	25.5	102	21	81	8	2.86	9.3	81	223	28	0.89	19	76	13.6	113	4.1	1.324	0.7	11.97	6.9	69	5.6
63992	19993.7	6198	4910	4.2	42	44	1	3	4	2	2	2	146.1	191	134	78	8.94	4.344	2.3	141	4.6	81.33	25	1	2	2	2	40	161	31	88	16	5.71	9.2	148	168	23	0.92	99	66	11.8	113	2.4	0.775	0.6	10.26	7.6	76	8.6
67047	35816	2786	2372	4.3	43	54	2	2	5	2	2	2	72	151.5	114	82	5	7.008	2.375	139	4	61	32	8	2	2	2	31.4	90	28	52	14	5	9.5	132	271	23	0.69	29	61	10.9	113	4.6	1.485	0.5	8.55	7	70	5.6
68309	16747.3	3330	2910	4.3	43	57	1	5	5	2	2	2	62.2	163.1	124	84	5.33	6.31	2.225	135	4.1	89.28	22	7	2	2	2	23.4	96	23	60	10	3.57	8.9	103	244	25	1.01	20	137	24.5	113	3.6	1.162	0.8	13.68	6.8	68	6.4
69379	22824.3	6775	5433	4.3	43	30	1	3	3	2	2	2	83.6	180.8	120	70	4.77	4.448	2.375	141	3.7	80.44	16	1	2	2	2	25.6	86	18	47	10	3.57	9.5	146	172	28	0.91	8	84	15	113	4.3	1.388	0.7	11.97	6.8	68	5.4
71040	36735.6	2991	2088	4.4	44	63	1	3	2	1	2	2	85.1	168.8	118	70	4	5.431	2.425	139	4	63.65	31	4	2	2	2	29.9	72	34	63	7	2.5	9.7	173	210	24	0.72	39	71	12.7	113	3.6	1.162	0.5	8.55	7.2	72	5.3
71132	139412	2558	2328	4.5	45	68	2	3	5	2	2	2	66.9	163	114	70	5.16	6.801	2.3	137	4	51.27	24	10	2	2	2	25.2	93	24	65	11	3.93	9.2	56	263	26	0.58	31	106	19	113	4.3	1.388	0.8	13.68	6.9	69	3
67297	136670	4189	3179	4.5	45	29	1	3	3	2	2	2	115.6	175.1	116	80	4.66	4.577	2.425	140	3.8	89.28	34	4	2	2	2	37.7	84	24	82	15	5.36	9.7	136	177	25	1.01	26	72	12.9	113	4.7	1.518	0.5	8.55	7.2	72	6.6
66473	145712	5207	3847	4.6	46	56	1	3	5	1	2	2	74.5	179.1	140	100	5.66	5.224	2.625	142	3.6	97.24	41	15	2	2	2	23.2	102	33	52	14	5	10.5	66	202	26	1.1	42	94	16.8	113	3.4	1.098	0.9	15.39	7.1	71	6.7
66136	98479.2	5244	4205	4.6	46	27	1	3	4	1	2	2	70.6	175.9	92	60	4.27	5.612	2.4	143	4	94.59	11	9	2	2	2	22.8	77	16	43	8	2.86	9.6	140	217	27	1.07	12	155	27.8	113	3.8	1.227	2.9	49.59	7	70	7.1
66206	8036.26	3457	2478	4.7	47	62	1	4	5	1	2	2	91.9	174.6	140	100	7.33	5.405	2.45	140	4	101.66	30	9	2	2	2	30.1	132	24	55	10	3.57	9.8	200	209	27	1.15	41	131	23.5	113	4.1	1.324	1.2	20.52	7.6	76	5.2
66375	64240.8	6119	4434	4.7	47	31	1	3	3	2	2	2	72.1	176.6	128	72	4.55	6.103	2.4	140	3.8	57.46	29	77	2	2	2	23.1	82	29	58	14	5	9.6	207	236	23	0.65	10	209	37.4	113	3.4	1.098	1.4	23.94	7.7	77	7
70684	14124.7	2036	1555	4.8	48	58	1	5	5	2	2	2	63.9	167.3	156	94	7.83	5.353	2.4	139	4.2	72.49	39	77	2	2	2	22.8	141	35	25	8	2.86	9.6	116	207	23	0.82	33	89	15.9	113	3.7	1.195	0.7	11.97	7.6	76	3.3
71792	71540.2	5772	5154	5	50	34	1	3	5	2	2	2	76.7	173.2	108	70	5.44	4.448	2.5	140	3.8	112.27	15	6	2	2	2	25.6	98	23	66	8	2.86	10	242	172	25	1.27	13	105	18.8	113	2.3	0.743	1.2	20.52	7.7	77	7.2
69223	105550	4368	3758	5.1	51	24	1	3	5	2	2	2	65	167.6	108	62	4.72	4.37	2.4	139	3.9	77.79	20	8	2	2	2	23.1	85	26	51	10	3.57	9.6	190	169	27	0.88	13	108	19.3	113	3.8	1.227	1.1	18.81	7.7	77	5.7
65987	49304.1	4388	3578	4.3	43	29	2	5	5	2	1	2	71	169.6	104	62	3.83	3.31	2.375	139	4.4	54.81	15	10	1	2	2	24.7	69	20	92	7	2.5	9.5	90	128	24	0.62	23	109	19.5	114	4.1	1.324	0.5	8.55	7.1	71	3.7
64069	75666.7	4537	3888	4.5	45	39	2	3	5	1	1	2	81.5	178.4	122	66	6.05	4.267	2.3	138	3.6	71.6	14	6	2	2	2	25.6	109	22	89	16	5.71	9.2	77	165	21	0.81	7	63	11.3	114	3.5	1.13	0.3	5.13	8.2	82	3.5
66281	174522	3829	2825	3.9	39	51	2	3	2	2	1	1	68.2	165.3	132	64	7.16	5.146	2.225	137	3.5	46.85	15	7	2	2	2	25	129	23	139	15	5.36	8.9	53	199	24	0.53	17	94	16.8	114	4	1.292	0.4	6.84	6	60	3.5
69279	126413	3689	2348	4.1	41	58	2	3	5	2	1	2	80.1	170.1	140	84	5.88	4.965	2.3	142	3.9	75.14	17	15	2	2	2	27.7	106	20	63	17	6.07	9.2	70	192	28	0.85	16	57	10.2	114	4	1.292	0.5	8.55	7.1	71	6.1
68310	21936.7	3158	2684	4.2	42	47	2	5	5	2	1	2	72.7	159.8	#NULL!	#NULL!	7.49	4.189	2.2	136	3.4	54.81	26	10	2	2	2	28.5	135	22	86	13	4.64	8.8	87	162	23	0.62	44	50	9	114	2.8	0.904	0.6	10.26	7.4	74	5.3
64892	17171.3	5226	4003	4.2	42	21	1	4	4	2	1	2	86.4	185.4	112	56	4.55	3.957	2.25	138	4	87.52	10	5	2	2	2	25.1	82	25	53	16	5.71	9	280	153	26	0.99	7	83	14.9	114	4.5	1.453	0.6	10.26	6.5	65	5
65112	13033.9	2724	1911	4.3	43	60	2	5	4	2	1	2	48.8	147.2	108	56	5.72	6.362	2.25	135	4.6	45.08	13	8	2	2	2	22.5	103	21	52	10	3.57	9	79	246	28	0.51	9	124	22.2	114	4.1	1.324	0.8	13.68	7.1	71	3.5
64149	117548	6754	4098	4.4	44	29	1	3	4	2	1	2	122.8	188	116	74	3.66	4.112	2.275	140	3.7	84.86	32	6	2	2	2	34.7	66	30	57	11	3.93	9.1	141	159	26	0.96	16	91	16.3	114	3.2	1.033	0.7	11.97	7.1	71	6.3
71103	34590.3	2977	2402	4.8	48	57	2	3	2	2	1	2	99.3	162	118	70	9.16	4.008	2.45	137	4	70.72	24	6	2	2	2	37.8	165	24	63	14	5	9.8	107	155	27	0.8	13	71	12.7	114	3.6	1.162	1	17.1	7.3	73	3.2
68183	24697.9	4689	3825	3.7	37	28	2	4	3	2	2	2	116.8	173.6	114	78	5.05	5.198	2.3	139	3.9	61.88	17	7	1	2	2	38.8	91	18	73	9	3.21	9.2	96	201	22	0.7	33	60	10.7	114	4.7	1.518	0.3	5.13	7	70	3.8
71488	23966.4	2531	2037	3.8	38	41	2	4	3	2	2	2	110.4	165.8	102	64	4.22	3.672	2.325	138	4.1	80.44	19	5	1	2	2	40.2	76	20	53	11	3.93	9.3	204	142	21	0.91	12	68	12.2	114	3	0.969	0.6	10.26	6.6	66	4.8
62919	22040.6	3048	2413	4.4	44	34	2	3	1	2	2	2	47.7	152	102	68	4.55	3.724	2.25	139	3.8	45.97	6	1	1	2	2	20.6	82	19	85	6	2.14	9	86	144	26	0.52	6	54	9.7	114	2.9	0.936	0.6	10.26	7.6	76	5.3
67109	48811	3597	2875	4.5	45	29	2	1	4	2	2	2	65.5	160.6	104	58	4.55	6.025	2.425	138	3.8	53.04	7	14	1	2	2	25.4	82	17	53	13	4.64	9.7	71	233	24	0.6	9	87	15.6	114	4.3	1.388	0.5	8.55	7.6	76	3.5
68773	164787	3498	2734	3.8	38	56	2	3	3	1	2	2	98.9	163.9	112	88	5.44	5.043	2.275	139	3.8	60.11	13	9	1	2	2	36.8	98	17	77	11	3.93	9.1	80	195	22	0.68	12	64	11.5	114	3.9	1.259	0.5	8.55	6.6	66	5.4
68714	18102.8	2322	1256	4.3	43	55	2	4	4	2	2	2	54.4	158.9	100	64	5.05	5.379	2.275	140	3.9	69.84	33	9	1	2	2	21.5	91	22	57	12	4.28	9.1	130	208	26	0.79	16	97	17.4	114	4.2	1.356	0.9	15.39	7.2	72	5.8
68374	21333.3	3886	3167	4.3	43	45	1	5	5	2	2	2	61.8	160.1	122	90	8.05	6.698	2.375	136	3.9	99.89	33	15	1	2	2	24.1	145	20	54	14	5	9.5	151	259	22	1.13	24	123	22	114	3	0.969	0.8	13.68	7.1	71	5.6
63033	158780	5451	4255	4.3	43	45	1	3	5	2	2	2	107.7	186.9	106	70	5.16	5.689	2.425	139	4	91.94	34	15	1	2	2	30.8	93	28	64	12	4.28	9.7	85	220	26	1.04	20	60	10.7	114	4.5	1.453	0.6	10.26	7.3	73	7.4
66464	38922.1	4746	3804	4.5	45	21	1	1	4	2	2	2	84.4	168.7	118	78	4.94	3.672	2.4	138	3.7	85.75	21	4	1	2	2	29.7	89	26	60	11	3.93	9.6	77	142	25	0.97	23	78	14	114	4.8	1.55	0.3	5.13	7.4	74	4.9
70993	15604.1	5896	3802	4.6	46	38	1	5	5	2	2	2	100.4	187.8	#NULL!	#NULL!	5.11	5.819	2.375	140	4.1	66.3	33	8	1	2	2	28.5	92	24	48	6	2.14	9.5	134	225	26	0.75	13	106	19	114	4.3	1.388	0.8	13.68	6.7	67	6.3
62788	36925	5801	4647	4.7	47	35	1	1	1	2	2	2	75.3	182.7	128	78	5.33	5.379	2.425	139	4	122.88	28	4	1	2	2	22.6	96	29	78	16	5.71	9.7	113	208	27	1.39	54	141	25.3	114	4.5	1.453	0.6	10.26	7.3	73	8.3
70523	93900.7	6046	5230	4.9	49	31	1	3	3	2	2	2	100.8	178.7	114	72	5.05	4.991	2.425	139	4	73.37	22	14	1	2	2	31.6	91	20	35	10	3.57	9.7	127	193	23	0.83	19	83	14.9	114	3.1	1.001	0.9	15.39	7.9	79	6.1
65563	41280.2	5236	4571	5	50	25	1	3	5	2	2	2	68.1	173.5	90	56	5.27	5.146	2.475	137	3.7	88.4	13	2	1	2	2	22.6	95	20	28	16	5.71	9.9	52	199	26	1	9	48	8.6	114	3.5	1.13	0.6	10.26	7.4	74	4.8
65353	18110.5	3392	2447	3.5	35	42	2	4	5	2	2	2	83.3	169.7	126	64	5.44	3.982	2.2	137	4.4	61.88	13	15	2	2	2	28.9	98	20	64	10	3.57	8.8	170	154	20	0.7	11	19	3.4	114	3.7	1.195	0.3	5.13	6.8	68	2.7
67891	20747.6	2983	2577	3.8	38	29	2	5	5	2	2	2	58.6	161.4	104	56	4.88	4.344	2.2	137	4	51.27	16	9	2	2	2	22.5	88	20	71	9	3.21	8.8	63	168	25	0.58	14	17	3	114	4.5	1.453	0.6	10.26	6.9	69	2.7
65217	62051.8	3596	2936	3.8	38	22	2	2	4	2	2	2	47.3	158.7	104	56	4.66	4.112	2.2	137	3.8	53.92	14	2	2	2	2	18.8	84	14	59	13	4.64	8.8	59	159	25	0.61	10	54	9.7	114	3.6	1.162	0.5	8.55	6.5	65	3.6
62808	32083.2	3077	2559	4	40	44	2	1	1	2	2	2	75.9	155.4	100	50	6.22	5.094	2.25	140	3.9	52.16	16	5	2	2	2	31.4	112	20	60	7	2.5	9	55	197	25	0.59	10	64	11.5	114	2.8	0.904	0.7	11.97	7.1	71	4.5
68155	24499.7	3514	2763	4.1	41	40	2	4	5	2	2	2	79.9	167.7	140	94	6.22	4.836	2.4	141	4.4	69.84	12	10	2	2	2	28.4	112	15	91	8	2.86	9.6	90	187	24	0.79	18	77	13.8	114	3.3	1.066	0.8	13.68	7.6	76	3.7
70654	52747.8	4637	3533	4.1	41	28	2	3	2	1	2	2	103.8	176.2	114	76	4.94	3.595	2.3	139	3.8	71.6	25	4	2	2	2	33.4	89	28	64	13	4.64	9.2	78	139	24	0.81	7	37	6.6	114	4	1.292	0.3	5.13	6.8	68	4.6
64111	31779.1	3575	3035	4.2	42	33	2	4	2	2	2	2	95.8	170.2	114	56	5.27	4.526	2.325	138	4.1	76.91	20	1	2	2	2	33.1	95	28	45	6	2.14	9.3	327	175	23	0.87	15	38	6.8	114	2.7	0.872	0.6	10.26	7.3	73	4.6
71585	36815.8	3839	3235	4.2	42	39	2	2	4	2	2	2	78.6	167.1	104	70	4.11	5.043	2.275	140	3.7	66.3	12	8	2	2	2	28.1	74	14	59	11	3.93	9.1	80	195	27	0.75	21	61	10.9	114	3.6	1.162	0.4	6.84	6.4	64	4.6
65852	41314.7	4914	4068	4.3	43	29	2	2	5	2	2	2	63.8	170.2	114	78	4	5.094	2.45	137	3.7	85.75	84	10	2	2	2	22	72	62	49	13	4.64	9.8	73	197	26	0.97	11	95	17	114	3.9	1.259	0.7	11.97	7.6	76	3.6
64308	33124.3	3332	2704	4.4	44	31	2	2	1	2	2	2	67.8	155.8	92	56	4.22	4.112	2.25	135	3.9	46.85	11	3	2	2	2	27.9	76	16	44	11	3.93	9	69	159	22	0.53	10	100	17.9	114	3.9	1.259	0.7	11.97	8.1	81	3.7
71133	94804.8	3542	2825	4.4	44	36	2	3	5	1	2	2	46.6	160.5	86	62	4.83	5.069	2.225	139	3.5	61	14	7	2	2	2	18.1	87	22	61	11	3.93	8.9	78	196	23	0.69	11	78	14	114	3.6	1.162	0.6	10.26	7.9	79	3.4
64949	112262	3730	3122	4.6	46	26	2	3	4	2	2	2	100.5	166.1	116	78	5.16	5.224	2.475	139	4.2	64.53	19	15	2	2	2	36.4	93	15	61	12	4.28	9.9	51	202	24	0.73	19	111	19.9	114	3.5	1.13	0.7	11.97	7.4	74	4.2
64651	29098.6	3791	2213	3.5	35	58	1	3	4	1	2	2	92.9	172.9	126	74	5.88	3.414	2.075	139	4.3	58.34	24	3	2	2	2	31.1	106	28	78	14	5	8.3	117	132	25	0.66	20	25	4.5	114	3.2	1.033	0.4	6.84	6.3	63	6.8
67516	20827.2	2484	2025	3.7	37	47	2	4	4	2	2	2	95.3	168.8	130	82	4.88	5.663	2.3	141	3.9	68.07	8	6	2	2	2	33.4	88	16	65	13	4.64	9.2	158	219	25	0.77	13	43	7.7	114	3.5	1.13	0.4	6.84	7.7	77	5.1
63754	102640	3740	2872	3.9	39	46	2	3	4	1	2	2	74.5	167	108	78	4.05	4.241	2.25	135	4.2	61.88	21	15	2	2	2	26.7	73	19	49	10	3.57	9	78	164	22	0.7	11	115	20.6	114	3.4	1.098	0.5	8.55	6.6	66	3.7
70247	17947.1	3159	2443	4.1	41	54	2	5	5	2	2	2	63.2	165.9	140	92	4.72	5.069	2.35	138	3.8	50.39	7	9	2	2	2	23	85	20	71	12	4.28	9.4	73	196	27	0.57	16	93	16.7	114	4.4	1.421	0.6	10.26	6.7	67	4
64504	15723.5	3603	2890	4.1	41	57	2	4	5	2	2	2	66.4	162.1	134	88	4.61	5.146	2.4	138	3.3	60.11	37	4	2	2	2	25.3	83	46	69	10	3.57	9.6	75	199	26	0.68	67	115	20.6	114	3.8	1.227	0.8	13.68	7.4	74	5.8
64606	24188.2	3270	2422	4.2	42	59	2	2	4	1	2	2	114.9	169.1	124	82	6.72	5.637	2.325	138	4	61.88	20	5	2	2	2	40.2	121	22	131	11	3.93	9.3	65	218	26	0.7	63	111	19.9	114	4	1.292	0.7	11.97	6.9	69	5
66565	38686	2912	2187	4.3	43	66	2	3	4	1	2	2	78.8	164.3	138	84	5.38	7.396	2.325	140	4.2	87.52	18	3	2	2	2	29.2	97	18	58	10	3.57	9.3	64	286	23	0.99	18	104	18.6	114	4.5	1.453	0.6	10.26	6.5	65	5.2
69227	15663.8	3235	2391	4.3	43	62	2	4	4	2	2	2	68.5	165	136	80	6.61	4.655	2.375	143	5.3	56.58	13	15	2	2	2	25.2	119	19	65	7	2.5	9.5	167	180	30	0.64	10	77	13.8	114	3.6	1.162	0.7	11.97	7.3	73	5.1
71224	46200.2	3209	2331	4.4	44	68	2	3	5	2	2	2	77	160.3	136	72	7.72	7.189	2.4	138	3.7	67.18	18	6	2	2	2	30	139	17	56	19	6.78	9.6	96	278	25	0.76	13	102	18.3	114	3.6	1.162	0.6	10.26	7.5	75	6.9
66259	17358.6	3649	2784	4.4	44	45	1	5	3	2	2	2	61	162	98	68	5.27	5.301	2.35	141	3.8	81.33	31	8	2	2	2	23.2	95	33	65	18	6.43	9.4	202	205	28	0.92	23	87	15.6	114	3.8	1.227	1.1	18.81	7.3	73	5.6
68710	32544.6	4842	3943	4.4	44	40	1	2	4	1	2	2	104	170.7	120	88	4.61	4.474	2.275	142	3.8	69.84	26	6	2	2	1	35.7	83	16	59	11	3.93	9.1	41	173	24	0.79	22	59	10.6	114	3.3	1.066	0.5	8.55	6.5	65	4.6
63664	18939.1	5345	3710	4.4	44	58	1	5	5	2	2	2	84.5	175.9	134	72	16.54	6.879	2.3	134	4.3	69.84	23	9	2	2	2	27.3	298	19	47	11	3.93	9.2	104	266	26	0.79	25	99	17.7	114	3.6	1.162	0.8	13.68	6.7	67	4.9
71119	75738.4	6358	4789	4.4	44	36	1	3	4	2	2	2	92.3	191.3	112	54	5.05	3.388	2.325	140	4	75.14	21	15	2	2	2	25.2	91	23	46	17	6.07	9.3	269	131	26	0.85	13	103	18.4	114	3.5	1.13	0.8	13.68	6.7	67	5.7
71496	6927.05	3686	2844	4.5	45	65	1	2	1	2	2	2	67.4	161.6	146	74	5.22	4.784	2.375	140	4.1	68.95	23	3	2	2	2	25.8	94	18	86	13	4.64	9.5	83	185	25	0.78	22	113	20.2	114	3.7	1.195	0.8	13.68	7	70	4.5
67338	15898.3	3901	2163	4.5	45	24	1	4	3	2	2	2	87.2	165.8	124	74	4.94	5.301	2.325	141	3.6	114.04	22	4	2	2	2	31.7	89	21	34	13	4.64	9.3	344	205	26	1.29	40	86	15.4	114	4.8	1.55	0.9	15.39	6.9	69	6.4
66807	9603.34	4615	3993	4.5	45	29	1	5	5	2	2	2	61.5	176.1	118	78	5.16	4.991	2.375	140	3.9	77.79	13	3	2	2	2	19.8	93	22	52	12	4.28	9.5	112	193	28	0.88	16	131	23.5	114	3.8	1.227	1.2	20.52	7.6	76	8.3
65760	37784.4	5309	4426	4.5	45	41	1	1	5	2	2	2	79.1	165.5	112	80	4.66	5.56	2.425	136	4	88.4	14	14	2	2	2	28.9	84	23	69	14	5	9.7	135	215	24	1	13	126	22.6	114	4.2	1.356	0.6	10.26	7.6	76	6.1
62763	116249	5740	4276	4.5	45	29	1	3	4	2	2	2	98.4	176	128	58	5.16	5.767	2.375	140	4.1	71.6	36	15	2	2	2	31.8	93	27	51	13	4.64	9.5	113	223	24	0.81	35	68	12.2	114	3.6	1.162	0.5	8.55	6	60	7.9
64332	17715.9	6827	6143	4.5	45	20	1	4	3	2	2	2	106.9	185.4	130	64	4.83	3.336	2.475	138	4.3	85.75	29	1	2	2	2	31.1	87	28	66	11	3.93	9.9	397	129	26	0.97	34	167	29.9	114	3.8	1.227	0.7	11.97	7.3	73	5.1
63732	5649.75	4040	3450	4.6	46	60	1	2	3	2	2	2	77.8	173.4	154	86	7.77	5.301	2.525	139	4.3	90.17	27	7	2	2	2	25.9	140	30	48	17	6.07	10.1	320	205	27	1.02	19	93	16.7	114	3.8	1.227	0.4	6.84	7	70	5.2
67930	28151.5	5186	4073	4.6	46	59	1	1	5	2	2	2	91.7	171.9	122	84	4.22	3	2.425	140	3.8	89.28	25	10	2	2	2	31	76	24	58	9	3.21	9.7	185	116	27	1.01	20	79	14.1	114	3.4	1.098	0.6	10.26	7.3	73	6.9
62161	104237	4536	4265	4.8	48	22	1	3	3	2	2	2	69.2	172.3	110	82	4.83	4.344	2.4	137	3.9	80.44	19	14	2	2	2	23.3	87	25	89	14	5	9.6	108	168	26	0.91	14	50	9	114	3.3	1.066	0.6	10.26	7.6	76	4.9
68502	21362.8	4804	3772	4.9	49	27	1	4	5	2	2	2	83.4	169.9	126	66	4.44	2.922	2.25	139	3.6	88.4	19	4	2	2	2	28.9	80	28	45	8	2.86	9	616	113	25	1	19	102	18.3	114	4.4	1.421	0.9	15.39	7.7	77	6.3
62177	7851.28	3955	2808	4.1	41	51	1	5	3	2	1	2	57.3	168.9	152	68	4.94	5.017	2.25	140	4	87.52	24	77	1	2	2	20.1	89	23	91	16	5.71	9	84	194	23	0.99	15	81	14.5	115	3.6	1.162	0.5	8.55	7	70	5
63849	73321.2	5214	4071	4.2	42	34	1	3	4	2	1	2	93.2	176.1	124	74	4.44	3.724	2.375	141	3.9	91.05	33	14	1	2	2	30.1	80	29	56	13	4.64	9.5	90	144	27	1.03	20	91	16.3	115	4.3	1.388	0.6	10.26	6.7	67	6.7
62938	37679.1	3075	2601	3.8	38	32	2	4	3	2	1	2	124.4	167.3	164	102	4.39	3.827	2.225	140	3.8	68.95	29	6	2	2	2	44.4	79	29	69	9	3.21	8.9	453	148	22	0.78	19	23	4.1	115	2.3	0.743	0.5	8.55	6.4	64	3.8
62706	53077.6	3575	3026	4	40	39	2	4	5	2	1	2	91.9	166.2	108	72	6.11	4.629	2.275	136	3.8	74.26	17	9	2	2	2	33.3	110	16	47	6	2.14	9.1	134	179	22	0.84	35	88	15.8	115	3.5	1.13	0.7	11.97	6.9	69	5.4
66769	17611.9	3654	2879	4.1	41	24	2	4	4	2	1	2	85.2	155.6	112	72	4.5	3.543	2.275	138	3.8	54.81	9	9	2	2	2	35.2	81	14	70	9	3.21	9.1	77	137	25	0.62	13	25	4.5	115	3.5	1.13	0.5	8.55	7	70	3.8
63587	71041.1	4722	3584	4.1	41	36	1	3	3	2	1	2	100.3	176	120	82	5.61	4.526	2.3	138	4.1	79.56	23	8	2	2	2	32.4	101	23	69	10	3.57	9.2	234	175	24	0.9	17	97	17.4	115	4.3	1.388	1.4	23.94	6.6	66	6.6
69640	16969.4	3953	3390	3.9	39	23	2	4	2	2	2	2	109	168.2	108	66	5	4.862	2.25	141	3.9	53.04	13	5	1	2	2	38.5	90	18	67	12	4.28	9	135	188	26	0.6	11	42	7.5	115	4	1.292	0.3	5.13	7.7	77	6
63788	126567	3478	2823	4.2	42	40	2	3	3	2	2	2	49.3	164.5	116	72	5.27	4.81	2.3	139	3.1	50.39	16	3	1	2	2	18.2	95	21	53	6	2.14	9.2	53	186	22	0.57	19	30	5.4	115	3.5	1.13	0.5	8.55	6.9	69	2.6
65225	16969.6	3134	2613	4.3	43	34	2	5	5	2	2	2	69	158.9	110	56	4.83	6.129	2.3	136	3.6	64.53	14	15	1	2	2	27.3	87	20	34	15	5.36	9.2	136	237	23	0.73	11	115	20.6	115	3.8	1.227	0.6	10.26	7.5	75	5.5
64465	37154	2712	2395	4.5	45	32	2	2	4	2	2	2	56.7	155.6	110	70	4.5	4.991	2.45	137	3.6	63.65	28	7	1	2	2	23.4	81	44	87	15	5.36	9.8	457	193	25	0.72	10	75	13.4	115	3	0.969	0.6	10.26	7.7	77	4.2
64229	32528.6	3120	2536	3.8	38	50	2	3	3	1	2	2	97.6	163.5	120	74	5.88	12.206	2.275	136	3.6	75.14	44	3	1	2	2	36.5	106	32	66	15	5.36	9.1	99	472	23	0.85	83	42	7.5	115	4	1.292	0.6	10.26	6.3	63	4.7
70228	7700.34	3972	2887	3.9	39	67	1	4	3	2	2	2	150.9	189.4	162	80	6	4.293	2.275	138	3.8	111.38	22	3	1	2	2	42.1	108	21	56	18	6.43	9.1	205	166	24	1.26	41	59	10.6	115	2.9	0.936	0.7	11.97	8.2	82	9.1
64871	152670	4582	3436	4.2	42	49	2	3	5	2	2	2	65	167.7	92	60	5.5	5.069	2.225	139	4.1	55.69	12	14	1	2	2	23.1	99	16	61	13	4.64	8.9	46	196	24	0.63	6	54	9.7	115	3.4	1.098	0.7	11.97	6.5	65	3.5
67194	21776	4602	3321	4.2	42	51	1	4	5	2	2	2	88.6	183.2	114	72	5.72	2.87	2.225	138	4.5	73.37	37	10	1	2	2	26.4	103	26	61	8	2.86	8.9	150	111	26	0.83	18	75	13.4	115	3.2	1.033	0.7	11.97	6.7	67	6.4
69654	23642.3	5575	4289	4.2	42	20	1	4	4	2	2	2	116.7	184.2	126	72	5.16	4.293	2.35	138	3.9	86.63	54	14	1	2	2	34.4	93	38	82	9	3.21	9.4	192	166	26	0.98	38	70	12.5	115	2.8	0.904	0.6	10.26	7.4	74	6.6
68866	31739.7	4833	3934	4.4	44	22	1	2	4	2	2	2	87.3	177.2	118	68	5.72	3.801	2.475	139	4	86.63	22	6	1	2	2	27.8	103	20	67	13	4.64	9.9	102	147	27	0.98	14	75	13.4	115	4	1.292	1	17.1	7.5	75	6.2
70580	19613.1	4863	2536	4.4	44	58	1	4	3	2	2	2	87.7	186.4	134	76	6.38	4.888	2.325	141	4	99.89	27	6	1	2	2	25.2	115	30	49	13	4.64	9.3	143	189	27	1.13	20	92	16.5	115	3.7	1.195	0.5	8.55	8	80	7.8
67064	97510.7	5607	4697	4.9	49	31	1	3	5	2	2	2	84.3	178	118	78	5.05	3.776	2.35	139	3.5	95.47	30	14	1	2	2	26.6	91	20	84	16	5.71	9.4	64	146	26	1.08	30	135	24.2	115	3.2	1.033	1.4	23.94	7	70	6.3
67571	30588.1	2851	2415	3.8	38	35	2	4	4	2	2	2	98.5	167.1	100	64	5.27	3.284	2.275	137	3.8	67.18	16	6	2	2	2	35.3	95	15	59	8	2.86	9.1	127	127	26	0.76	18	75	13.4	115	3.6	1.162	0.5	8.55	6.4	64	4.4
65027	35270.5	3349	2796	3.9	39	23	2	2	4	2	2	2	62.5	156	112	72	3.77	4.5	2.275	142	3.6	49.5	12	4	2	2	2	25.7	68	14	43	13	4.64	9.1	90	174	24	0.56	28	16	2.9	115	4	1.292	0.4	6.84	6.9	69	5.2
64379	30320.4	3814	3151	3.9	39	20	2	4	4	2	2	2	64	160.1	110	76	4.5	5.767	2.45	139	3.8	66.3	17	3	2	2	2	25	81	22	66	8	2.86	9.8	112	223	24	0.75	8	37	6.6	115	4.3	1.388	0.5	8.55	7.1	71	3.5
62461	24981.3	2725	2144	4	40	29	2	4	3	2	2	2	79.6	150.2	110	76	4.33	4.551	2.375	137	3.9	83.98	12	6	2	2	2	35.3	78	19	50	9	3.21	9.5	128	176	24	0.95	17	94	16.8	115	3.4	1.098	0.9	15.39	7	70	5.3
67799	28031.7	2886	2531	4	40	38	2	3	4	1	2	2	94.9	158.4	120	68	6.83	5.379	2.2	135	3.8	51.27	39	6	2	2	2	37.8	123	28	97	9	3.21	8.8	91	208	19	0.58	46	34	6.1	115	3.3	1.066	0.5	8.55	7.1	71	4.1
71740	19438.4	3139	3063	4.1	41	20	2	4	4	2	2	2	52.7	160.7	108	70	4.66	4.526	2.275	138	4.4	56.58	17	3	2	2	2	20.4	84	17	62	11	3.93	9.1	68	175	24	0.64	25	61	10.9	115	4.9	1.582	0.7	11.97	6.9	69	3.3
66833	41493.8	3536	3362	4.1	41	39	2	2	3	2	2	2	56.4	157.5	122	86	3.89	3.801	2.35	139	4	45.97	16	3	2	2	2	22.7	70	23	76	8	2.86	9.4	45	147	25	0.52	17	40	7.2	115	3.5	1.13	0.5	8.55	6.8	68	3.7
70736	32706	3756	3609	4.1	41	32	2	5	5	2	2	2	71.4	175.3	120	62	4	4.836	2.325	137	3.9	75.14	16	15	2	2	2	23.2	72	19	53	9	3.21	9.3	112	187	25	0.85	8	58	10.4	115	3.5	1.13	0.4	6.84	7.6	76	4
63780	35295.5	3144	2646	4.2	42	44	2	3	4	1	2	2	66.7	156.9	114	80	7.05	4.965	2.3	138	3.2	74.26	14	7	2	2	2	27.1	127	31	86	7	2.5	9.2	159	192	24	0.84	12	40	7.2	115	2.2	0.71	0.5	8.55	6.8	68	5
63245	100291	3409	2711	4.2	42	40	2	3	4	1	2	2	138.7	170.9	104	74	4.66	5.431	2.4	138	3.9	48.62	17	5	2	2	2	47.5	84	17	61	9	3.21	9.6	61	210	23	0.55	17	41	7.3	115	4.2	1.356	0.4	6.84	6.7	67	5
70479	18573.2	3479	3207	4.2	42	25	2	5	4	2	2	2	65.1	162.9	124	82	5.38	4.758	2.35	141	3.8	49.5	21	2	2	2	2	24.5	97	26	31	10	3.57	9.4	39	184	24	0.56	12	73	13.1	115	4.3	1.388	0.7	11.97	7.5	75	4.9
63141	30038.1	3517	2694	4.2	42	34	2	4	3	2	2	2	87.9	166	114	72	5.11	5.275	2.275	139	4.3	53.04	26	10	2	2	2	31.9	92	19	43	9	3.21	9.1	88	204	26	0.6	18	137	24.5	115	3.6	1.162	0.8	13.68	7.5	75	4
62922	92234.7	2961	2669	4.3	43	31	2	3	4	1	2	2	62.6	165.9	132	80	4.33	4.293	2.275	138	4.4	84.86	18	6	2	2	2	22.7	78	21	37	15	5.36	9.1	64	166	23	0.96	16	107	19.2	115	4.1	1.324	0.5	8.55	7	70	3.2
70367	57514.4	3633	3163	4.5	45	36	2	3	5	2	2	2	62.5	173.4	134	106	5.33	4.138	2.4	139	3.2	54.81	10	15	2	2	2	20.8	96	14	60	7	2.5	9.6	43	160	28	0.62	12	45	8.1	115	3.7	1.195	0.6	10.26	7.9	79	3.9
68095	35295.5	3565	2852	5.1	51	41	2	3	4	2	2	2	72.8	167.7	110	76	4.22	5.767	2.425	139	3.8	70.72	13	4	2	2	2	25.9	76	21	52	11	3.93	9.7	44	223	27	0.8	14	73	13.1	115	3.8	1.227	0.7	11.97	7.4	74	4.2
67952	12994.3	2435	1994	3.6	36	65	2	2	1	2	2	2	70.1	152.6	122	58	6.11	6.775	2.35	141	3.8	63.65	26	2	2	2	2	30.1	110	35	128	7	2.5	9.4	74	262	22	0.72	117	62	11.1	115	3.3	1.066	0.5	8.55	8.2	82	8.1
64263	9587.57	2954	2354	3.8	38	62	2	1	5	1	2	2	58.6	151	#NULL!	#NULL!	5.22	5.431	2.225	140	4	60.11	14	6	2	2	2	25.7	94	18	39	16	5.71	8.9	50	210	23	0.68	17	95	17	115	2.6	0.84	0.6	10.26	6.7	67	3.5
70949	131138	2291	1576	4	40	68	2	3	4	1	2	2	61.3	160.6	122	62	5.33	5.25	2.4	137	3.7	57.46	15	15	2	2	1	23.8	96	22	115	9	3.21	9.6	82	203	26	0.65	14	74	13.3	115	4.7	1.518	0.6	10.26	7	70	4.1
65599	12677	3317	2692	4	40	56	2	4	4	2	2	2	128.2	171	160	80	8.05	4.215	2.25	143	3.8	90.17	26	15	2	2	2	43.8	145	22	80	18	6.43	9	91	163	26	1.02	29	87	15.6	115	2.7	0.872	0.7	11.97	6.4	64	5.7
66721	13644.5	2526	1950	4.1	41	47	2	5	5	1	2	2	#NULL!	#NULL!	106	70	4.66	4.603	2.325	140	4	74.26	14	15	2	2	2	#NULL!	84	17	89	11	3.93	9.3	39	178	25	0.84	7	109	19.5	115	3.4	1.098	1.1	18.81	7.4	74	3.8
63817	18553.8	2604	2080	4.1	41	47	2	4	5	2	2	2	57.3	159.1	94	60	5.16	3.827	2.35	139	4.3	62.76	7	15	2	2	2	22.6	93	18	96	14	5	9.4	82	148	23	0.71	13	49	8.8	115	4.1	1.324	0.9	15.39	7.3	73	4.4
70534	59177.3	3217	2525	4.1	41	48	2	1	2	1	2	2	70.3	159.5	104	62	5.22	4.862	2.2	135	3.8	65.42	25	#NULL!	2	2	2	27.6	94	27	64	10	3.57	8.8	98	188	26	0.74	21	74	13.3	115	3.8	1.227	0.5	8.55	7	70	4.4
62476	28607	5074	3721	4.1	41	40	1	3	3	1	2	2	75.8	171.5	114	66	5	4.5	2.3	141	4	79.56	16	3	2	2	2	25.8	90	17	66	10	3.57	9.2	72	174	28	0.9	24	99	17.7	115	2.4	0.775	0.6	10.26	6.5	65	4.5
66001	99957.3	5843	4086	4.1	41	62	1	3	5	2	2	2	106.6	181.4	154	84	7.22	5.301	2.325	137	4	82.21	18	15	2	2	2	32.4	130	23	65	17	6.07	9.3	111	205	25	0.93	13	29	5.2	115	4.5	1.453	0.9	15.39	6.5	65	4.3
71849	24201.5	2550	2140	4.2	42	56	2	2	3	2	2	2	67.9	145.4	132	76	4.83	5.741	2.4	138	4	47.74	14	3	2	2	2	32.1	87	20	62	15	5.36	9.6	67	222	21	0.54	11	90	16.1	115	3.6	1.162	0.4	6.84	7.1	71	3.9
66747	157587	4240	2051	4.2	42	59	1	3	3	2	2	2	135.2	174.6	116	80	4.61	4.655	2.25	139	4.3	74.26	35	9	2	2	2	44.3	83	22	69	11	3.93	9	124	180	24	0.84	21	49	8.8	115	4.1	1.324	0.4	6.84	6.9	69	6
62250	52965.1	4758	4063	4.2	42	34	1	1	5	2	2	2	83.1	179	114	68	5.22	4.603	2.3	143	3.8	84.86	19	15	2	2	2	25.9	94	22	52	19	6.78	9.2	126	178	27	0.96	19	98	17.6	115	4.4	1.421	0.6	10.26	7	70	5
63154	51154.1	4864	3883	4.2	42	36	1	1	1	2	2	2	74.2	163.5	100	62	5.44	4.681	2.225	141	3.7	68.07	36	6	2	2	2	27.8	98	18	60	13	4.64	8.9	181	181	24	0.77	27	89	15.9	115	3.1	1.001	0.5	8.55	6.9	69	6
66947	30471	4970	3548	4.2	42	51	1	1	2	2	2	2	79	173.9	106	68	4.33	3.931	2.25	145	4.1	99.89	20	9	2	2	2	26.1	78	22	74	13	4.64	9	128	152	29	1.13	26	104	18.6	115	2.8	0.904	0.7	11.97	6.6	66	4.6
62228	144730	6581	4596	4.2	42	50	1	3	5	2	2	2	164.9	195	116	74	10.66	4.836	2.375	136	4	83.1	39	14	2	2	2	43.4	192	24	52	13	4.64	9.5	195	187	24	0.94	24	66	11.8	115	3.6	1.162	0.5	8.55	6.8	68	6.5
67893	99717.1	6631	5025	4.2	42	34	1	3	5	2	2	2	94.6	188.2	122	80	4.39	4.241	2.225	136	3.5	79.56	20	14	2	2	2	26.7	79	24	43	10	3.57	8.9	89	164	29	0.9	15	73	13.1	115	3.8	1.227	0.8	13.68	6.7	67	4.8
67718	145547	3399	2863	4.3	43	49	2	3	4	2	2	2	113.4	171.6	110	70	6	6.258	2.35	139	3.7	70.72	18	5	2	2	2	38.5	108	18	51	7	2.5	9.4	77	242	20	0.8	24	116	20.8	115	3	0.969	0.8	13.68	7.1	71	6.4
65355	19517.3	3013	3012	4.4	44	37	1	4	4	2	2	2	92.7	174.5	134	86	6	5.094	2.35	139	4.2	67.18	51	5	2	2	2	30.4	108	35	66	8	2.86	9.4	173	197	24	0.76	34	59	10.6	115	3.9	1.259	0.8	13.68	7.6	76	6.3
70649	9901.41	3496	2958	4.4	44	63	1	2	4	2	2	2	94.3	168.2	108	72	5.61	3.62	2.275	136	3.9	101.66	28	15	2	2	2	33.3	101	21	63	22	7.85	9.1	132	140	26	1.15	26	59	10.6	115	3.8	1.227	1.1	18.81	7.2	72	6.8
68871	92023.9	6544	5219	4.4	44	37	1	3	5	2	2	2	93.7	184.6	146	74	4.94	5.301	2.325	139	4	87.52	38	15	2	2	2	27.5	89	14	58	15	5.36	9.3	164	205	28	0.99	27	51	9.1	115	5.3	1.711	0.8	13.68	6.7	67	5.6
68850	59566.4	4753	4066	4.5	45	27	1	1	3	2	2	2	100.4	175.3	122	90	5.16	4.681	2.35	137	3.7	64.53	48	7	2	2	2	32.7	93	29	78	11	3.93	9.4	100	181	20	0.73	37	98	17.6	115	4.2	1.356	0.6	10.26	7.7	77	6.4
68812	19115	5308	4312	4.5	45	42	1	5	4	2	2	2	77.5	176.5	116	80	4.94	4.319	2.35	139	3.8	133.48	15	15	2	2	2	24.9	89	18	64	19	6.78	9.4	98	167	27	1.51	13	109	19.5	115	4	1.292	0.9	15.39	7.2	72	6.8
71895	17929.2	4056	3528	4.6	46	31	1	5	5	2	2	2	56.4	165.4	104	70	5.05	4.836	2.325	139	4	94.59	21	6	2	2	2	20.6	91	24	55	19	6.78	9.3	66	187	25	1.07	14	57	10.2	115	4.1	1.324	0.9	15.39	7.8	78	6.7
71863	72381.1	4596	3409	4.6	46	38	1	3	4	2	2	2	122.8	184.8	130	96	5	5.275	2.375	139	4	93.7	48	15	2	2	2	36	90	42	45	11	3.93	9.5	309	204	27	1.06	19	138	24.7	115	3.5	1.13	2.9	49.59	7.2	72	7.8
67972	90031.5	5440	4607	4.6	46	30	1	3	4	1	2	2	97.5	178.8	136	68	5	4.215	2.35	139	3.8	104.31	36	4	2	2	2	30.5	90	28	72	9	3.21	9.4	150	163	27	1.18	12	77	13.8	115	4	1.292	0.8	13.68	7	70	8.3
63941	15280.6	1949	1661	4.7	47	53	2	5	5	2	2	2	43.8	151.8	140	80	5	5.793	2.45	134	3.8	38.01	19	9	2	2	2	19	90	27	71	5	1.79	9.8	78	224	27	0.43	13	73	13.1	115	4.2	1.356	0.7	11.97	8.1	81	3.7
65726	16091.4	3840	2971	4.7	47	23	1	5	4	2	2	2	53.2	155.6	128	70	4.94	5.534	2.5	135	4	79.56	20	3	2	2	2	22	89	23	53	7	2.5	10	62	214	24	0.9	17	105	18.8	115	3.5	1.13	1.4	23.94	7.5	75	4.8
71884	11708.5	4119	3354	4.8	48	49	1	5	1	2	2	2	71.5	167.7	96	70	4.72	6.413	2.35	138	3.8	68.07	47	77	2	2	2	25.4	85	31	90	10	3.57	9.4	113	248	29	0.77	42	46	8.2	115	3.7	1.195	1.3	22.23	8	80	7.5
68364	7713.03	5271	3814	4.8	48	63	1	4	1	2	2	2	89.5	186.1	126	80	6.38	5.301	2.5	139	4.2	131.72	16	6	2	2	2	25.8	115	21	54	11	3.93	10	88	205	26	1.49	26	23	4.1	115	3.6	1.162	1	17.1	9	90	7.6
68783	36431.3	5786	4801	4.8	48	22	1	3	3	2	2	2	83.4	170	110	64	4.77	4.112	2.35	137	3.8	66.3	25	2	2	2	2	28.9	86	25	67	9	3.21	9.4	113	159	23	0.75	25	55	9.9	115	3.8	1.227	0.4	6.84	7.1	71	5.7
64333	20825.6	4021	2962	5	50	46	1	5	3	2	2	2	69.1	161.8	100	60	6.33	5.379	2.425	139	4.3	71.6	22	5	2	2	2	26.4	114	21	54	13	4.64	9.7	200	208	27	0.81	23	98	17.6	115	3.5	1.13	0.7	11.97	7.7	77	3.8
69392	13793.6	4248	3778	5	50	35	1	5	5	2	2	2	81	172	122	72	4.94	5.017	2.425	140	3.9	73.37	23	15	2	2	2	27.4	89	19	56	14	5	9.7	169	194	24	0.83	21	70	12.5	115	4.8	1.55	0.6	10.26	8	80	5.5
71631	38488.4	5266	4739	5.2	52	22	1	2	5	2	2	2	58.2	177.9	102	76	4.11	5.043	2.45	141	3.8	70.72	14	3	2	2	1	18.4	74	23	59	13	4.64	9.8	110	195	29	0.8	10	170	30.4	115	3.7	1.195	1.3	22.23	8.4	84	6.2
63841	63721.1	5157	4010	4.4	44	27	1	1	4	2	1	2	103.2	176.6	110	62	5.33	4.5	2.3	139	3.4	77.79	31	10	2	2	2	33.1	96	25	84	16	5.71	9.2	43	174	25	0.88	24	72	12.9	116	3.3	1.066	0.6	10.26	7	70	5.2
64281	33736.7	4093	3510	4.5	45	44	1	2	5	2	1	2	109.4	172.9	120	66	5.5	4.862	2.4	139	3.6	70.72	41	14	2	2	2	36.6	99	31	65	12	4.28	9.6	114	188	25	0.8	26	79	14.1	116	3.7	1.195	0.8	13.68	7.1	71	6
66665	121727	4231	3471	4.1	41	27	2	3	5	1	2	2	69.7	167.9	118	58	5.38	5.482	2.35	135	3.9	58.34	21	8	1	2	2	24.7	97	23	75	12	4.28	9.4	109	212	22	0.66	14	145	26	116	4.2	1.356	0.6	10.26	7.2	72	3.5
67039	80950.2	4244	3537	4.2	42	31	2	3	5	2	2	2	56.3	169.5	#NULL!	#NULL!	4.44	4.707	2.25	140	4.4	53.04	18	9	1	2	2	19.6	80	23	31	5	1.79	9	122	182	26	0.6	7	113	20.2	116	3.9	1.259	0.8	13.68	6.4	64	3.2
68385	29561.5	3818	3021	4.4	44	22	2	4	3	2	2	2	74.2	173.6	100	44	3.89	3.026	2.375	140	4.2	73.37	15	5	1	2	2	24.6	70	20	74	12	4.28	9.5	119	117	25	0.83	12	96	17.2	116	4.1	1.324	0.5	8.55	7.2	72	4.1
71259	19586.2	3157	2751	4.6	46	23	2	5	3	2	2	2	49.1	154.5	98	52	4.22	5.741	2.3	133	3.6	74.26	15	1	1	2	2	20.6	76	21	58	11	3.93	9.2	108	222	25	0.84	13	239	42.8	116	3.3	1.066	1.1	18.81	8.1	81	5.2
62552	140919	3843	2694	4.8	48	41	2	3	5	1	2	2	58.2	160.8	118	76	4.88	4.862	2.3	141	4.2	70.72	15	15	1	2	2	22.5	88	25	37	12	4.28	9.2	81	188	24	0.8	10	109	19.5	116	3.6	1.162	1	17.1	7.4	74	4.3
63699	18592.1	3378	2734	4.4	44	47	2	4	4	2	2	2	67.7	164.8	106	58	5.44	5.612	2.375	141	3.5	65.42	13	6	1	2	2	24.9	98	19	79	12	4.28	9.5	91	217	23	0.74	22	74	13.3	116	4.3	1.388	0.7	11.97	7.1	71	3.6
71005	12230.6	2692	2442	4.5	45	64	2	4	3	2	2	2	94.3	161.4	132	64	5.72	4.913	2.425	137	3.9	67.18	21	8	1	2	2	36.2	103	23	52	12	4.28	9.7	151	190	25	0.76	34	94	16.8	116	3.9	1.259	0.8	13.68	8.3	83	5.5
68180	19517.3	3311	2623	4.6	46	31	1	4	5	2	2	2	69.5	165.6	124	82	5.27	4.603	2.375	139	3.9	91.05	20	14	1	2	2	25.3	95	22	121	8	2.86	9.5	161	178	27	1.03	33	91	16.3	116	3.2	1.033	0.8	13.68	7.6	76	5.6
70300	27396.1	4280	3468	4.6	46	46	1	3	5	2	2	2	93.3	180.2	122	86	5.61	5.172	2.325	139	3.9	87.52	46	2	1	2	2	28.7	101	32	58	8	2.86	9.3	66	200	26	0.99	92	112	20.1	116	3	0.969	0.8	13.68	7.2	72	5.3
64994	111331	4796	4107	4.6	46	27	1	3	5	2	2	2	70.4	171.5	118	68	5.38	6.258	2.475	140	4.2	91.94	20	5	1	2	2	23.9	97	26	46	12	4.28	9.9	188	242	28	1.04	17	81	14.5	116	3.5	1.13	0.8	13.68	7.5	75	4.8
71093	188296	5041	3979	4.6	46	50	1	3	3	2	2	2	78.5	169.2	126	78	4.55	6.051	2.375	138	4	82.21	28	15	1	2	2	27.4	82	28	65	16	5.71	9.5	191	234	21	0.93	28	113	20.2	116	4.8	1.55	0.9	15.39	7.8	78	7.1
68334	27885.9	2802	2276	3.9	39	38	2	4	3	1	2	2	91.2	167.6	106	66	6.11	4.319	2.175	139	3.6	82.21	25	3	2	2	2	32.5	110	29	79	14	5	8.7	186	167	23	0.93	52	50	9	116	4.2	1.356	0.5	8.55	7.7	77	6.2
71679	44104.8	2993	2958	4	40	27	2	1	2	1	2	2	65.7	166.1	108	54	4.94	3.465	2.325	139	4.1	39.78	38	4	2	2	2	23.8	89	33	237	11	3.93	9.3	35	134	24	0.45	33	50	9	116	4.7	1.518	0.5	8.55	7.3	73	3.9
67916	39931.2	4004	3162	4	40	39	2	2	4	2	2	2	71.3	161.4	108	64	4.05	4.81	2.3	139	3.9	53.04	16	8	2	2	2	27.4	73	19	68	12	4.28	9.2	99	186	25	0.6	16	64	11.5	116	3.2	1.033	0.5	8.55	6.6	66	4.1
63224	28317.5	3362	2941	4.1	41	31	2	1	2	1	2	2	70.9	155.6	112	60	4.94	4.396	2.325	138	4	61.88	29	7	2	2	2	29.3	89	22	64	8	2.86	9.3	69	170	23	0.7	31	76	13.6	116	3.7	1.195	0.4	6.84	7.2	72	4.4
71416	16445.1	2796	2407	4.4	44	39	2	5	5	2	2	2	60.3	153.6	100	52	4.88	5.198	2.325	140	4	61	14	15	2	2	2	25.6	88	16	38	13	4.64	9.3	59	201	22	0.69	16	35	6.3	116	3.9	1.259	0.5	8.55	7	70	4.5
70411	50693.3	3171	2733	4.4	44	23	2	2	4	2	2	2	53.7	156.7	108	70	4.16	4.319	2.5	140	4.4	57.46	11	5	2	2	2	21.9	75	16	54	9	3.21	10	72	167	27	0.65	11	45	8.1	116	4.2	1.356	0.4	6.84	6.8	68	3.9
69572	14164.4	3622	2965	4.4	44	42	2	5	4	2	2	2	55.6	166.2	132	94	4.94	4.836	2.225	137	3.9	45.97	19	4	2	2	2	20.1	89	19	41	8	2.86	8.9	75	187	25	0.52	31	69	12.4	116	3.4	1.098	0.4	6.84	6.9	69	4.3
70220	43231.9	3430	2748	4.5	45	31	2	1	2	1	2	2	66.6	155.7	140	90	5.05	4.06	2.325	138	3.1	52.16	17	10	2	2	2	27.5	91	20	67	9	3.21	9.3	88	157	24	0.59	9	27	4.8	116	3	0.969	0.6	10.26	7.3	73	4
66431	88914.5	3595	3374	4.5	45	23	2	3	4	2	2	2	63.1	162.1	110	50	4.72	5.379	2.325	139	3.5	72.49	13	6	2	2	2	24	85	18	45	9	3.21	9.3	71	208	23	0.82	11	80	14.3	116	3.6	1.162	1.5	25.65	7.2	72	4.8
64711	19018	3794	3005	4.6	46	35	2	5	5	2	2	2	56.8	168.7	104	56	4.83	4.888	2.325	139	3.8	57.46	14	15	2	2	2	20	87	21	65	16	5.71	9.3	140	189	23	0.65	14	89	15.9	116	3.7	1.195	0.7	11.97	7.4	74	4.7
65110	18593.7	3184	3043	4.7	47	23	2	5	4	2	2	2	53.8	164.8	96	68	5.11	4.474	2.4	136	3.6	40.66	16	2	2	2	2	19.8	92	18	39	7	2.5	9.6	39	173	21	0.46	8	72	12.9	116	4.1	1.324	0.9	15.39	8.1	81	3.9
65594	10604.4	2614	1990	4	40	60	2	4	3	2	2	2	53.5	156.4	186	84	5.88	5.974	2.425	138	3.6	72.49	14	4	2	2	2	21.9	106	24	76	12	4.28	9.7	81	231	27	0.82	45	102	18.3	116	4	1.292	1.4	23.94	7.4	74	8.5
62671	8036.26	3285	2659	4	40	69	1	4	4	2	2	2	68.5	161.5	120	80	5.44	4.241	2.275	138	3.9	102.54	15	77	2	2	2	26.3	98	24	40	13	4.64	9.1	188	164	30	1.16	23	85	15.2	116	3	0.969	0.8	13.68	7.8	78	7.3
66410	28721.1	4711	3973	4	40	43	1	3	3	2	2	2	195.7	172	128	80	4.83	4.758	2.15	138	3.9	76.02	17	6	2	2	2	66.2	87	20	77	7	2.5	8.6	233	184	26	0.86	21	58	10.4	116	4.6	1.485	0.8	13.68	6.8	68	6.2
65841	86042.1	5393	3978	4	40	63	1	3	5	2	2	2	114.6	183.1	114	72	6.05	5.844	2.25	139	4	66.3	18	15	2	2	2	34.2	109	16	57	15	5.36	9	195	226	25	0.75	19	169	30.3	116	3.5	1.13	0.9	15.39	6.7	67	5.6
64889	22068.8	2510	2080	4.1	41	51	2	3	2	2	2	2	76.7	157.5	156	58	4.77	5.844	2.35	135	4.1	76.91	13	6	2	2	2	30.9	86	14	62	10	3.57	9.4	34	226	25	0.87	24	27	4.8	116	3.2	1.033	0.5	8.55	7.5	75	6
69560	66132.1	4621	3993	4.1	41	26	1	2	2	2	2	2	79	180.1	120	66	4.83	4.655	2.225	138	4.1	74.26	19	5	2	2	2	24.4	87	15	58	9	3.21	8.9	88	180	27	0.84	20	85	15.2	116	3.3	1.066	0.7	11.97	6.9	69	5.5
70607	19814.9	3000	2410	4.2	42	45	2	4	5	2	2	2	93.9	166.7	142	82	5.05	3.776	2.225	136	4.4	99.89	12	15	2	2	2	33.8	91	16	32	13	4.64	8.9	118	146	25	1.13	9	55	9.9	116	3.5	1.13	0.6	10.26	7.5	75	4.9
65020	11228.9	3243	2453	4.2	42	62	1	2	1	2	2	2	58	168.6	134	74	4.83	4.629	2.275	140	4.3	77.79	25	2	2	2	2	20.4	87	28	91	10	3.57	9.1	217	179	27	0.88	49	114	20.4	116	2.6	0.84	0.8	13.68	7.4	74	9
62452	35621.1	3774	3448	4.2	42	39	1	2	3	2	2	2	88.4	163.3	102	78	6.66	5.767	2.35	138	4.3	92.82	23	4	2	2	2	33.1	120	20	97	11	3.93	9.4	117	223	27	1.05	49	73	13.1	116	4.2	1.356	0.6	10.26	7.4	74	6.9
67175	31610.5	5066	4046	4.2	42	49	1	3	3	2	2	2	88.7	175.3	122	84	5.22	6.646	2.275	140	4.2	68.95	39	77	2	2	2	28.9	94	31	40	15	5.36	9.1	117	257	25	0.78	46	78	14	116	3.7	1.195	1.4	23.94	6.7	67	6.4
65867	38686	2966	2223	4.3	43	60	2	3	4	2	2	2	92.1	163.4	116	74	4.44	6.232	2.45	141	3.6	65.42	20	6	2	2	2	34.5	80	23	68	12	4.28	9.8	66	241	22	0.74	30	89	15.9	116	3.7	1.195	0.5	8.55	6.9	69	4.7
69716	128757	3124	2370	4.3	43	63	2	3	4	2	2	2	74.9	169.6	120	64	5	5.612	2.275	138	3.6	57.46	15	9	2	2	2	26	90	20	52	12	4.28	9.1	94	217	27	0.65	9	105	18.8	116	4	1.292	0.7	11.97	6.7	67	5
71765	23354.2	4057	3383	4.3	43	39	1	5	2	2	2	2	62.6	161.4	100	64	7.27	4.06	2.35	139	3.6	95.47	22	8	2	2	2	24	131	23	61	16	5.71	9.4	116	157	25	1.08	12	47	8.4	116	3	0.969	0.8	13.68	7.2	72	9.1
70551	13903.9	4125	3620	4.3	43	37	1	3	4	2	2	2	100.8	188.6	128	76	4.94	5.715	2.45	140	4.1	104.31	22	3	2	2	2	28.3	89	22	85	12	4.28	9.8	196	221	25	1.18	21	66	11.8	116	3.8	1.227	0.7	11.97	6.8	68	7.1
69704	114466	5474	3994	4.3	43	30	1	3	3	2	2	2	66.9	169	118	64	5.38	4.681	2.275	137	3.6	79.56	14	3	2	2	2	23.4	97	20	84	13	4.64	9.1	103	181	26	0.9	6	48	8.6	116	4.4	1.421	0.5	8.55	7.1	71	6.4
69037	39181.2	4077	3426	4.4	44	41	1	1	2	2	2	2	75.1	164.7	118	60	4.66	5.482	2.275	139	3.6	58.34	16	15	2	2	2	27.7	84	15	80	10	3.57	9.1	93	212	26	0.66	13	78	14	116	4	1.292	0.7	11.97	7.6	76	5.8
66554	169284	4442	3352	4.4	44	60	1	3	3	2	2	2	93	180.5	132	78	7.88	4.732	2.3	137	3.9	91.94	29	3	2	2	2	28.5	142	28	40	19	6.78	9.2	184	183	22	1.04	21	54	9.7	116	3.4	1.098	0.5	8.55	7	70	5.7
71764	21173.4	4745	3303	4.5	45	33	1	5	4	2	2	2	69.7	168.8	106	70	3.44	3.517	2.35	141	3.7	75.14	16	12	2	2	2	24.5	62	20	78	14	5	9.4	144	136	28	0.85	14	132	23.6	116	3.9	1.259	1.6	27.36	7.3	73	5.4
65761	73410.3	5705	4609	4.6	46	31	1	3	5	2	2	2	77.7	183.2	112	76	4.55	4.06	2.325	139	3.8	92.82	27	15	2	2	2	23.2	82	25	70	23	8.21	9.3	46	157	27	1.05	23	93	16.7	116	3.8	1.227	0.7	11.97	7.4	74	4.7
63051	23911.1	4141	3572	4.7	47	30	1	5	5	2	2	2	70.3	167.9	110	64	5	3.595	2.4	138	3.9	93.7	21	14	2	2	2	24.9	90	20	61	15	5.36	9.6	196	139	26	1.06	14	96	17.2	116	3.8	1.227	1.3	22.23	7.5	75	5.7
67836	112153	5576	4781	4.9	49	24	1	3	4	2	2	2	76.1	189.5	118	62	4.66	5.017	2.4	139	3.9	91.05	16	8	2	2	2	21.2	84	21	54	14	5	9.6	180	194	24	1.03	15	113	20.2	116	3.9	1.259	0.8	13.68	7.5	75	4.4
64791	31060.6	3277	3169	4.2	42	26	2	2	1	2	1	2	62.5	160.8	108	68	4.72	3.517	2.475	139	3.9	53.92	21	3	2	2	2	24.2	85	25	77	11	3.93	9.9	96	136	25	0.61	17	64	11.5	117	3.9	1.259	0.7	11.97	7.2	72	3.8
71172	25516	3343	2757	4.2	42	42	2	4	5	1	1	2	65.8	170.6	110	62	4.27	4.086	2.3	140	3.7	72.49	24	5	2	2	2	22.6	77	24	54	11	3.93	9.2	107	158	25	0.82	25	79	14.1	117	4	1.292	0.6	10.26	7.5	75	5
67840	120569	4612	3672	4.4	44	28	1	3	4	2	1	2	88.8	174	122	78	5.5	3.827	2.325	138	3.5	101.66	31	5	2	2	2	29.3	99	26	79	20	7.14	9.3	355	148	25	1.15	15	72	12.9	117	3.7	1.195	0.5	8.55	7.3	73	5.7
67126	17454.1	3982	3355	4.7	47	22	2	5	4	2	2	2	64	162.4	106	60	4.55	4.448	2.45	139	4.1	83.1	17	99	1	2	2	24.3	82	21	47	13	4.64	9.8	71	172	24	0.94	14	72	12.9	117	3.9	1.259	0.6	10.26	7.6	76	5.3
65613	125201	3551	2794	4.5	45	53	2	3	3	2	2	2	65.5	165.2	100	60	4.5	6.543	2.325	140	3.4	83.1	20	15	1	2	2	24	81	19	64	16	5.71	9.3	104	253	26	0.94	25	85	15.2	117	4.6	1.485	0.9	15.39	6.9	69	3.9
67773	17909.1	2449	1941	4.6	46	60	2	5	5	1	2	2	53.8	158.7	122	76	5.33	5.224	2.4	141	3.7	73.37	34	8	1	2	2	21.4	96	34	72	11	3.93	9.6	118	202	26	0.83	77	69	12.4	117	3.5	1.13	0.5	8.55	7.6	76	5.4
65988	22385.5	4850	4684	4.7	47	20	1	5	4	2	2	2	54.7	167.8	#NULL!	#NULL!	4.27	4.241	2.35	135	3.8	68.95	15	1	1	2	2	19.4	77	26	72	12	4.28	9.4	512	164	25	0.78	23	86	15.4	117	4.2	1.356	0.8	13.68	7.2	72	5.5
66320	14452.6	5246	4343	4.7	47	21	1	4	2	2	2	2	88.7	182.4	96	64	5.33	3.388	2.425	141	4.1	78.68	13	6	1	2	2	26.7	96	21	75	10	3.57	9.7	97	131	23	0.89	13	87	15.6	117	5.1	1.647	0.6	10.26	7	70	4.6
67527	17053.3	2919	2552	3.6	36	29	2	4	4	1	2	2	131.6	163.2	114	64	6.05	6.543	2.2	137	4.1	52.16	19	3	2	2	2	49.4	109	17	58	8	2.86	8.8	99	253	24	0.59	17	46	8.2	117	4.4	1.421	0.5	8.55	6.7	67	5.6
65558	44345.2	3690	3032	3.8	38	36	2	4	4	1	2	2	113.6	180.9	120	78	6.05	5.12	2.35	139	3.6	110.5	16	9	2	2	2	34.7	109	16	90	14	5	9.4	93	198	24	1.25	17	59	10.6	117	2.5	0.807	0.5	8.55	7.2	72	7.6
67116	48694	4023	3252	3.9	39	31	2	1	5	2	2	2	79.4	164.6	110	82	5.11	4.241	2.25	136	3.8	58.34	14	10	2	2	2	29.3	92	17	51	10	3.57	9	66	164	26	0.66	16	201	36	117	3.3	1.066	0.7	11.97	6.4	64	3.4
68169	59946.1	4153	3510	3.9	39	23	2	3	4	1	2	2	70.7	163.5	116	66	5.16	5.094	2.375	141	4	110.5	21	5	2	2	2	26.4	93	19	78	17	6.07	9.5	197	197	25	1.25	20	75	13.4	117	3	0.969	0.6	10.26	7	70	8.5
69086	111516	3826	3119	4	40	25	2	3	5	2	2	2	78.6	165.5	110	70	5.16	4.189	2.275	137	3.7	77.79	19	10	2	2	2	28.7	93	24	65	10	3.57	9.1	100	162	19	0.88	10	56	10	117	3	0.969	0.8	13.68	6.9	69	4.3
66550	30363.7	2987	2314	4.1	41	42	2	4	5	1	2	2	113.5	154.3	114	70	4.77	5.689	2.325	138	3.9	67.18	12	6	2	2	2	47.7	86	13	45	7	2.5	9.3	79	220	25	0.76	15	36	6.4	117	4.2	1.356	0.3	5.13	7.4	74	4.1
69534	20634.5	3127	2891	4.1	41	29	2	4	5	2	2	2	84.5	165.1	106	64	5.27	4.422	2.25	138	4.4	69.84	14	10	2	2	2	31	95	21	44	10	3.57	9	180	171	26	0.79	17	89	15.9	117	2.8	0.904	0.7	11.97	7.5	75	6.1
64437	25185.1	3410	2981	4.1	41	21	2	4	1	2	2	2	83.2	168.5	104	56	4.66	3.698	2.325	141	3.9	68.07	13	2	2	2	2	29.3	84	15	49	9	3.21	9.3	139	143	22	0.77	16	97	17.4	117	4	1.292	1	17.1	7.2	72	6.1
68427	30259.8	3853	3568	4.1	41	21	2	4	4	2	2	2	88.8	167.1	130	74	4.5	4.655	2.375	139	3.9	75.14	17	1	2	2	2	31.8	81	22	49	8	2.86	9.5	142	180	25	0.85	11	80	14.3	117	3.6	1.162	0.6	10.26	8	80	4
62571	86011.4	4411	3868	4.3	43	32	2	3	5	2	2	2	87.2	177.1	102	62	4.39	4.267	2.375	138	4	60.11	29	14	2	2	2	27.8	79	26	56	8	2.86	9.5	35	165	26	0.68	11	111	19.9	117	4	1.292	0.8	13.68	6.9	69	4.8
69617	100648	4666	3726	4.3	43	25	2	3	4	1	2	2	71.6	165.1	110	72	4.39	5.224	2.35	139	3.8	74.26	15	6	2	2	2	26.3	79	21	38	12	4.28	9.4	166	202	22	0.84	12	65	11.6	117	3.6	1.162	1.2	20.52	6	60	3
71450	67969.5	3017	2765	4.6	46	34	2	3	4	2	2	2	48.8	151.8	108	72	4.55	4.215	2.35	141	3.9	65.42	13	7	2	2	2	21.2	82	19	55	12	4.28	9.4	79	163	25	0.74	11	59	10.6	117	3.9	1.259	1.3	22.23	7.8	78	4
66661	20440.9	5269	3668	3.7	37	68	1	3	4	2	2	2	89	184.8	130	78	4.55	5.301	2.325	139	4.3	105.2	19	6	2	2	2	26.1	82	24	40	13	4.64	9.3	160	205	26	1.19	29	122	21.9	117	3.8	1.227	0.9	15.39	6.8	68	8.6
65402	105285	5180	4448	3.8	38	33	1	3	2	2	2	2	64.9	175.4	110	72	4.16	6.31	2.25	135	3.8	67.18	47	15	2	2	2	21.1	75	37	106	10	3.57	9	97	244	26	0.76	47	78	14	117	5.8	1.873	0.6	10.26	7.2	72	6.7
69573	16017.5	2583	1965	4	40	53	2	4	3	2	2	2	98.4	162	102	66	4.77	4.939	2.325	141	4.1	60.11	16	2	2	2	2	37.5	86	24	135	7	2.5	9.3	52	191	27	0.68	10	74	13.3	117	4.3	1.388	0.6	10.26	7.4	74	5.2
71527	33220.1	2779	2091	4	40	54	2	3	4	1	2	2	94.2	159.4	128	64	6.83	4.5	2.325	138	4.9	71.6	18	4	2	2	2	37.1	123	16	58	14	5	9.3	100	174	20	0.81	28	64	11.5	117	3.7	1.195	0.3	5.13	6.7	67	3.8
64843	12653.8	3199	2712	4	40	50	2	4	2	2	2	2	96.5	165.6	126	68	5.38	6	2.375	140	4	56.58	15	6	2	2	2	35.2	97	16	73	14	5	9.5	36	232	25	0.64	17	15	2.7	117	4.2	1.356	0.4	6.84	6.8	68	4.3
70786	157855	5000	3509	4	40	60	1	3	5	2	2	2	90.3	185.8	148	78	5.94	5.482	2.25	141	3.8	126.41	28	15	2	2	2	26.2	107	30	66	16	5.71	9	198	212	29	1.43	22	136	24.4	117	3	0.969	1	17.1	6.7	67	6.9
69158	33772.9	5264	3697	4.1	41	44	1	3	2	2	2	2	72.4	183.8	124	68	4.33	3.491	2.325	143	3.5	70.72	21	1	2	2	2	21.4	78	23	56	7	2.5	9.3	200	135	26	0.8	20	63	11.3	117	3.6	1.162	0.5	8.55	6.5	65	4.7
68283	13224.6	2724	2257	4.2	42	54	2	5	3	1	2	2	65.3	156.5	132	84	5.11	7.034	2.225	140	3.7	48.62	13	15	2	2	2	26.7	92	21	48	13	4.64	8.9	160	272	24	0.55	11	72	12.9	117	3.6	1.162	0.8	13.68	6.9	69	3.6
68818	7700.34	3269	2435	4.2	42	62	1	4	3	2	2	2	114.2	181	106	64	7.88	2.948	2.325	140	3.7	114.92	18	6	2	2	2	34.9	142	22	66	13	4.64	9.3	370	114	25	1.3	28	73	13.1	117	3.3	1.066	1	17.1	6.9	69	4.3
62223	12107.8	3788	2267	4.2	42	54	1	5	3	2	2	2	55.4	164.4	108	68	6.72	5.948	2.25	141	3.8	80.44	13	77	2	2	2	20.5	121	22	44	14	5	9	101	230	25	0.91	23	122	21.9	117	3.4	1.098	0.9	15.39	6.7	67	5.9
69505	28144.2	7206	5088	4.2	42	60	1	3	1	2	2	2	110.1	179.8	118	74	4.77	5.637	2.4	139	3.9	81.33	20	4	2	2	2	34.1	86	22	94	12	4.28	9.6	71	218	22	0.92	25	102	18.3	117	3.7	1.195	0.7	11.97	7	70	6.6
71266	119452	2940	2414	4.3	43	68	2	3	4	2	2	2	62	166	148	72	6.11	4.681	2.45	141	4.2	74.26	19	14	2	2	2	22.5	110	23	58	9	3.21	9.8	114	181	24	0.84	11	118	21.1	117	3.5	1.13	0.9	15.39	7.5	75	5.5
63466	21123.7	3851	2711	4.3	43	49	1	4	3	2	2	1	70.7	176.1	154	76	5.83	6.103	2.425	139	4.1	83.1	15	14	2	2	2	22.8	105	16	93	8	2.86	9.7	91	236	26	0.94	29	100	17.9	117	3.7	1.195	1.3	22.23	7.3	73	6.2
69864	26390.2	3889	3081	4.3	43	52	1	4	3	2	2	2	84.4	171.5	148	82	5.66	4.396	2.375	138	4.6	98.12	21	99	2	2	2	28.7	102	22	50	10	3.57	9.5	282	170	25	1.11	23	73	13.1	117	3.8	1.227	0.5	8.55	7.9	79	6.9
70337	24506.2	4287	3605	4.3	43	38	1	5	3	1	2	2	89.7	172.5	136	94	5.38	8.146	2.3	137	4.2	82.21	24	7	2	2	2	30.1	97	19	48	12	4.28	9.2	56	315	25	0.93	37	60	10.7	117	4.1	1.324	0.5	8.55	6.4	64	6.2
71848	11105.6	4423	3339	4.3	43	26	1	5	5	2	2	2	58.6	164.5	120	82	3.77	3.957	2.35	138	3.6	62.76	20	6	2	2	2	21.7	68	22	61	10	3.57	9.4	102	153	26	0.71	13	94	16.8	117	3.8	1.227	1.4	23.94	7.9	79	5.6
64086	19102.9	3387	2591	4.4	44	45	2	5	5	2	2	2	56.5	163.4	122	82	5.22	4.965	2.25	136	4	65.42	11	9	2	2	2	21.2	94	12	26	13	4.64	9	69	192	23	0.74	15	81	14.5	117	2.8	0.904	0.7	11.97	7.4	74	4
64485	37374.3	4442	3549	4.4	44	32	1	2	1	2	2	2	111.3	177.2	120	66	5.83	5.094	2.325	138	4.4	91.94	28	3	2	2	2	35.4	105	22	76	11	3.93	9.3	138	197	27	1.04	38	74	13.3	117	3.9	1.259	0.6	10.26	7.6	76	3.9
63195	24594.3	4531	3302	4.4	44	59	1	2	3	2	2	2	78.5	169.3	134	90	5.05	5.586	2.375	142	3.9	91.05	23	8	2	2	2	27.4	91	16	86	10	3.57	9.5	84	216	27	1.03	29	80	14.3	117	3.4	1.098	0.9	15.39	6.9	69	5.1
62816	15565	4533	3869	4.4	44	23	1	5	4	2	2	2	68.1	173.7	118	76	4.88	5.793	2.4	141	4.3	74.26	13	4	2	2	2	22.6	88	20	65	9	3.21	9.6	76	224	22	0.84	10	115	20.6	117	4.4	1.421	0.7	11.97	7	70	5.2
68112	18011.3	4674	3849	4.4	44	52	1	5	5	2	2	2	93.7	171.6	120	82	4.39	3.931	2.35	138	3.2	82.21	30	15	2	2	2	31.8	79	32	71	15	5.36	9.4	154	152	29	0.93	29	96	17.2	117	3.4	1.098	1.7	29.07	7.1	71	6.3
69863	29138.7	5250	4268	4.4	44	43	1	3	3	2	2	2	105.1	180.4	162	104	5.38	5.456	2.375	134	4.4	79.56	35	14	2	2	2	32.3	97	23	72	10	3.57	9.5	250	211	21	0.9	40	101	18.1	117	3.6	1.162	0.6	10.26	6.8	68	4.2
66686	130070	5278	3879	4.4	44	50	1	3	5	2	2	2	118	182.2	#NULL!	#NULL!	5.72	5.405	2.375	143	3.9	89.28	29	77	2	2	2	35.5	103	23	68	14	5	9.5	167	209	27	1.01	28	85	15.2	117	3.6	1.162	0.7	11.97	6.9	69	6.2
63064	7233.37	3081	3079	4.5	45	61	1	4	1	2	2	2	63	183.4	162	84	5.5	5.612	2.45	141	3.1	68.07	23	3	2	2	2	18.7	99	30	100	7	2.5	9.8	227	217	28	0.77	34	180	32.2	117	2.9	0.936	0.8	13.68	7.7	77	7.1
70114	18276	4460	3210	4.5	45	39	1	5	3	2	2	2	59	168.9	104	74	4.27	5.12	2.375	141	3.7	66.3	17	12	2	2	2	20.7	77	20	62	13	4.64	9.5	124	198	26	0.75	15	58	10.4	117	4.1	1.324	0.9	15.39	7	70	4.5
69458	174540	4740	3703	4.5	45	60	1	3	3	2	2	2	81.8	176.9	120	78	3.77	3.465	2.3	139	3.9	88.4	33	7	2	2	2	26.1	68	28	79	15	5.36	9.2	198	134	25	1	20	113	20.2	117	4.5	1.453	2.3	39.33	7.2	72	6.1
62340	130826	5924	4969	4.5	45	44	1	3	4	2	2	2	77.6	173.2	106	80	4.72	4.189	2.2	139	3.3	93.7	20	6	2	2	2	25.9	85	22	60	14	5	8.8	213	162	24	1.06	16	102	18.3	117	3.7	1.195	1.4	23.94	7.2	72	6.9
65423	21429.8	4713	3790	4.6	46	50	1	1	1	2	2	2	86.1	170.1	144	84	6	5.146	2.4	141	4.5	65.42	34	6	2	2	2	29.8	108	28	81	10	3.57	9.6	109	199	26	0.74	55	98	17.6	117	3.3	1.066	0.7	11.97	7.3	73	6.4
68937	22768.5	4442	3418	4.7	47	31	1	4	3	2	2	2	71.8	172.4	130	78	5.55	3.982	2.375	140	4.4	87.52	10	10	2	2	2	24.2	100	20	32	9	3.21	9.5	294	154	27	0.99	15	71	12.7	117	3.5	1.13	1.1	18.81	7.6	76	6.6
68738	126280	6070	4490	4.7	47	22	1	3	3	2	2	2	73.8	179.7	110	70	4.39	4.293	2.425	140	3.5	91.05	14	6	2	2	2	22.9	79	18	67	14	5	9.7	166	166	27	1.03	11	89	15.9	117	4.5	1.453	0.8	13.68	7.3	73	5.6
65771	16910.4	6733	4551	4.7	47	55	1	5	4	2	2	2	97.8	183.8	126	74	5	7.68	2.425	139	4.1	63.65	34	8	2	2	2	28.9	90	28	45	18	6.43	9.7	165	297	23	0.72	19	132	23.6	117	3.9	1.259	0.7	11.97	7.3	73	6
69343	120869	4984	4454	5	50	20	1	3	4	2	2	2	83.2	174.9	120	58	5.61	3.905	2.475	141	4	79.56	25	15	2	2	2	27.2	101	23	76	15	5.36	9.9	280	151	24	0.9	14	115	20.6	117	4.2	1.356	0.6	10.26	7.9	79	5.2
68142	16321.9	4319	3381	5.2	52	36	1	5	5	1	2	2	61.3	168	110	78	5	5.431	2.525	139	4.1	70.72	27	6	2	2	2	21.7	90	28	63	10	3.57	10.1	166	210	28	0.8	13	91	16.3	117	3.4	1.098	0.9	15.39	8.1	81	5.8
71640	15720.4	3250	2670	4	40	51	2	4	5	2	1	2	87.8	168.3	114	64	4.44	4.008	2.275	140	4	76.02	22	14	1	2	2	31	80	21	106	6	2.14	9.1	102	155	28	0.86	76	83	14.9	118	3.5	1.13	0.6	10.26	6.9	69	4
66558	162642	3602	2756	4.2	42	54	2	3	3	2	1	2	60.8	164.5	124	78	5.05	4.37	2.35	140	3.8	60.11	31	15	1	2	2	22.5	91	26	88	11	3.93	9.4	45	169	28	0.68	87	103	18.4	118	4	1.292	0.9	15.39	6.6	66	4.3
64727	22401.2	4650	2985	4.2	42	50	1	1	1	2	1	2	83.1	169.8	118	62	6.33	4.577	2.375	140	3.6	69.84	38	77	1	2	2	28.8	114	43	63	14	5	9.5	902	177	25	0.79	56	118	21.1	118	4.3	1.388	0.8	13.68	6.7	67	6.1
63002	22693.8	2676	2223	4.8	48	54	2	2	4	2	1	2	76.3	159	112	78	12.66	6.724	2.5	137	3.7	90.17	26	8	1	2	2	30.2	228	18	54	24	8.57	10	199	260	24	1.02	50	75	13.4	118	3.1	1.001	0.4	6.84	7.4	74	4.8
71123	24171.1	3926	3198	4.2	42	41	1	4	4	2	1	2	99.7	181.2	138	90	4.27	4.965	2.275	140	4.3	89.28	10	14	2	2	2	30.4	77	18	80	9	3.21	9.1	147	192	28	1.01	20	32	5.7	118	3.5	1.13	0.5	8.55	6.8	68	4.3
70603	130891	4928	3995	4.3	43	55	1	3	5	2	1	2	90.3	172.2	126	74	5.27	6.517	2.375	140	4.1	77.79	22	15	2	2	2	30.5	95	27	50	13	4.64	9.5	236	252	27	0.88	22	95	17	118	3.2	1.033	0.7	11.97	7.2	72	5.5
68517	52356.2	4562	3726	4.5	45	28	1	2	1	2	1	2	106	177.4	118	68	6.05	3.439	2.35	141	3.8	103.43	23	14	2	2	2	33.7	109	24	38	16	5.71	9.4	311	133	24	1.17	17	72	12.9	118	4.2	1.356	0.4	6.84	6.9	69	6.8
66872	23525.9	4465	3205	4.7	47	37	1	5	5	2	1	2	97.2	178.4	114	76	4.55	6.129	2.275	140	4.1	79.56	35	14	2	2	2	30.5	82	23	62	9	3.21	9.1	56	237	23	0.9	38	73	13.1	118	4.3	1.388	0.2	3.42	6.7	67	4.5
69827	27396.9	5994	4497	4.7	47	30	1	2	2	2	1	2	82.6	173.2	122	78	6.16	7.06	2.325	138	3.4	91.94	62	77	2	2	2	27.5	111	38	74	9	3.21	9.3	100	273	26	1.04	39	108	19.3	118	3.6	1.162	1.3	22.23	7.4	74	5.6
68873	16820.6	2963	1816	3.6	36	24	2	5	5	2	2	2	134.6	168.3	#NULL!	#NULL!	7.16	5.301	2.225	139	4.1	61	18	2	1	2	2	47.5	129	21	83	16	5.71	8.9	69	205	23	0.69	16	37	6.6	118	4.2	1.356	0.5	8.55	7.6	76	6.9
70082	20994.8	3416	2899	4	40	29	2	4	5	2	2	2	73.7	163.7	108	52	6.22	4.293	2.325	140	4.4	72.49	17	8	1	2	2	27.5	112	24	42	8	2.86	9.3	194	166	24	0.82	7	44	7.9	118	3.1	1.001	0.5	8.55	7	70	4.6
67928	64779.8	3158	2623	4.3	43	34	2	3	4	1	2	2	76.4	154.2	98	60	5.55	4.267	2.275	138	3.6	73.37	43	15	1	2	2	32.1	100	33	82	8	2.86	9.1	126	165	23	0.83	63	75	13.4	118	3.9	1.259	0.6	10.26	7.5	75	5
62350	99423	3558	2647	4.5	45	43	2	3	3	2	2	2	58.7	162.1	112	66	4.33	4.344	2.375	139	3.6	73.37	16	7	1	2	2	22.3	78	19	34	12	4.28	9.5	73	168	22	0.83	12	99	17.7	118	3.9	1.259	0.5	8.55	6.5	65	4.9
63291	22114.2	4288	3363	4	40	47	1	4	5	2	2	2	130.1	179.2	126	78	5.27	4.888	2.275	139	3.7	92.82	23	14	1	2	2	40.5	95	18	50	11	3.93	9.1	174	189	24	1.05	24	77	13.8	118	3.8	1.227	0.7	11.97	7.4	74	7.9
67919	211462	3377	2845	4.5	45	59	2	3	4	2	2	2	79.5	172.9	134	84	4.94	6.103	2.325	142	3.7	52.16	17	3	1	2	2	26.6	89	18	52	15	5.36	9.3	77	236	25	0.59	10	92	16.5	118	3.7	1.195	0.7	11.97	6.8	68	4.4
69842	35850	4784	3710	4.5	45	37	1	1	4	2	2	2	70.7	177.7	108	72	3.83	5.819	2.45	140	3.8	71.6	29	6	1	2	2	22.4	69	31	52	8	2.86	9.8	182	225	25	0.81	16	97	17.4	118	3	0.969	0.7	11.97	7.2	72	5
63571	12793.2	3778	3148	4.6	46	36	1	5	2	2	2	2	70	165.9	112	74	5.33	4.138	2.3	143	3.4	90.17	28	10	1	2	2	25.4	96	30	51	11	3.93	9.2	249	160	27	1.02	20	119	21.3	118	4.1	1.324	1.2	20.52	7.3	73	4.4
69089	12490.8	4913	3120	4.7	47	61	1	4	5	2	2	1	67.1	172.6	110	68	6.05	5.405	2.45	143	3.9	50.39	22	7	1	1	2	22.5	109	24	71	9	3.21	9.8	226	209	22	0.57	109	102	18.3	118	3.9	1.259	0.8	13.68	7.5	75	5.3
71857	81088.4	5727	4684	4.8	48	39	1	3	5	1	2	2	73.4	175.7	120	80	4.39	4.293	2.35	140	4	85.75	29	15	1	2	2	23.8	79	24	47	14	5	9.4	135	166	26	0.97	23	133	23.8	118	3.7	1.195	1.1	18.81	7.5	75	7
69873	20700	4610	4223	4.9	49	22	1	4	3	2	2	2	62.1	186.9	112	74	4.66	3.207	2.425	138	3.9	68.07	18	2	1	2	2	17.8	84	23	97	3	1.07	9.7	146	124	26	0.77	19	115	20.6	118	3.5	1.13	0.7	11.97	7.8	78	4
66717	42634.4	3200	2706	4.3	43	23	2	2	2	1	2	2	103	160.7	114	70	4.83	6.336	2.425	140	3.5	54.81	24	3	2	2	2	39.9	87	23	72	5	1.79	9.7	283	245	26	0.62	30	65	11.6	118	4.5	1.453	1.1	18.81	7.2	72	5.7
70338	42915.7	2671	2313	3.7	37	36	2	4	4	2	2	2	72.9	154.6	124	76	4.5	5.224	2.3	138	3.8	87.52	10	6	2	2	2	30.5	81	17	29	8	2.86	9.2	63	202	23	0.99	6	11	2	118	4	1.292	0.6	10.26	7.5	75	5.3
67681	29850.9	3158	2613	4.2	42	33	2	4	5	2	2	2	72.9	162.5	104	72	5.38	6.594	2.325	139	3.9	83.1	26	14	2	2	2	27.6	97	28	50	15	5.36	9.3	122	255	26	0.94	29	77	13.8	118	4.3	1.388	0.6	10.26	7.3	73	5.5
70801	110132	3162	2774	4.2	42	28	2	3	5	2	2	2	60	153	100	76	4.83	4.396	2.275	137	3.8	44.2	12	14	2	2	2	25.6	87	22	75	11	3.93	9.1	65	170	22	0.5	7	72	12.9	118	4.3	1.388	0.9	15.39	6.5	65	3.5
68913	17587.7	3337	2764	4.2	42	27	2	4	2	2	2	2	67	150.5	104	58	6.05	4.836	2.4	139	3.7	89.28	22	1	2	2	2	29.6	109	27	56	8	2.86	9.6	118	187	23	1.01	28	77	13.8	118	3.7	1.195	0.7	11.97	6.6	66	5.8
66349	12189.9	3668	3113	4.2	42	24	2	5	3	2	2	2	76.3	158.1	104	66	6.11	5.819	2.25	137	3.8	40.66	21	6	2	2	2	30.5	110	20	64	12	4.28	9	78	225	23	0.46	16	64	11.5	118	4.1	1.324	0.4	6.84	7.7	77	4.6
67653	77393.2	3824	2718	4.3	43	39	2	3	4	2	2	2	50.3	156.3	112	76	4.66	3.75	2.225	135	3.6	52.16	13	10	2	2	2	20.6	84	19	58	4	1.43	8.9	91	145	23	0.59	13	21	3.8	118	3.5	1.13	0.4	6.84	7	70	3.5
67074	40949.1	2977	2589	4.4	44	37	2	2	4	2	2	2	68.2	158.2	124	70	5.22	5.637	2.325	140	3.7	75.14	29	7	2	2	2	27.3	94	29	81	10	3.57	9.3	116	218	25	0.85	71	32	5.7	118	4.2	1.356	0.6	10.26	7.6	76	5.2
64121	27837.3	3207	2594	4.5	45	34	2	2	5	2	2	2	71	152.4	90	60	4.39	4.163	2.325	138	3.5	52.16	19	7	2	2	2	30.6	79	20	51	9	3.21	9.3	27	161	26	0.59	8	77	13.8	118	3.8	1.227	0.6	10.26	7.2	72	3.6
65703	39893.2	4108	3646	4.5	45	29	2	1	4	2	2	2	61.6	163.8	104	72	6.88	5.224	2.425	138	3.3	63.65	16	8	2	2	2	23	124	26	50	10	3.57	9.7	106	202	22	0.72	10	57	10.2	118	3.3	1.066	0.6	10.26	7.6	76	4.3
62575	130993	3189	2826	4.6	46	24	2	3	4	2	2	2	54.4	157.4	130	68	3.83	5.689	2.375	142	3.5	67.18	13	12	2	2	2	22	69	18	110	14	5	9.5	30	220	20	0.76	11	40	7.2	118	4.4	1.421	1	17.1	7.6	76	6.7
68683	33640.1	2577	2165	4.7	47	20	2	2	2	2	2	2	62.2	159.3	120	62	4.05	4.526	2.425	138	3.9	83.1	15	8	2	2	2	24.5	73	17	83	22	7.85	9.7	112	175	26	0.94	18	76	13.6	118	4.3	1.388	0.5	8.55	7.9	79	4.8
65451	94138.5	4554	3696	4.7	47	33	2	3	5	1	2	2	84.6	170.6	114	78	4.5	3.543	2.375	139	3.9	68.07	34	15	2	2	2	29.1	81	18	68	10	3.57	9.5	93	137	25	0.77	11	56	10	118	3.5	1.13	1.4	23.94	7	70	4.8
62993	80316.8	4012	3152	4.8	48	34	2	3	5	2	2	2	70.1	169.1	92	74	4.72	5.508	2.425	140	3.6	67.18	16	14	2	2	2	24.5	85	17	67	13	4.64	9.7	101	213	28	0.76	12	64	11.5	118	4.4	1.421	1	17.1	7.5	75	5.3
68823	8206.6	2622	2063	3.7	37	64	1	4	3	1	2	2	130.1	177	158	46	13.04	3.569	2.3	139	3.8	127.3	27	7	2	2	2	41.5	235	24	92	15	5.36	9.2	216	138	26	1.44	26	64	11.5	118	3.4	1.098	0.4	6.84	6.8	68	7.2
64971	6381.99	3489	2486	4.1	41	60	1	4	3	2	2	2	84.3	174.8	146	76	5.16	4.086	2.15	135	3.7	123.76	11	8	2	2	2	27.6	93	19	88	10	3.57	8.6	220	158	22	1.4	21	56	10	118	2.6	0.84	0.6	10.26	6.7	67	5.9
62293	28745.7	4184	2300	4.1	41	67	1	3	4	2	2	2	63	171.8	130	76	5.5	4.086	2.2	133	3.9	68.07	93	3	2	2	2	21.3	99	103	93	8	2.86	8.8	62	158	22	0.77	108	249	44.6	118	3.2	1.033	1.1	18.81	7.1	71	5.1
68591	7993.32	4247	3535	4.1	41	67	1	4	5	1	2	2	112.5	187.5	142	70	6.72	4.81	2.3	137	4.2	73.37	22	14	2	2	2	32	121	22	255	11	3.93	9.2	187	186	24	0.83	24	102	18.3	118	3.3	1.066	0.5	8.55	8.2	82	6.2
67381	32680.8	4933	3051	4.1	41	50	1	3	4	2	2	2	86	177.8	130	82	5.11	3.853	2.35	139	3.9	87.52	20	2	2	2	2	27.2	92	24	75	9	3.21	9.4	81	149	21	0.99	22	121	21.7	118	4.2	1.356	0.4	6.84	7	70	7.7
63554	8965.22	3796	3055	4.2	42	61	1	4	5	2	2	2	95.6	169.8	122	80	5.27	4.06	2.325	143	4	103.43	20	15	2	2	2	33.2	95	20	112	9	3.21	9.3	326	157	24	1.17	15	83	14.9	118	4.2	1.356	0.5	8.55	7.2	72	5
63276	18175.9	3935	3234	4.2	42	67	1	3	1	2	2	2	128.5	177.1	132	74	5.83	5.896	2.35	139	4.4	85.75	13	3	2	2	2	41	105	16	65	13	4.64	9.4	103	228	26	0.97	16	91	16.3	118	3.7	1.195	0.7	11.97	6.7	67	8.1
66670	13488.2	3938	3171	4.3	43	53	1	5	5	2	2	2	67	169.1	134	88	6.27	4.344	2.25	140	3.6	68.07	16	8	2	2	2	23.4	113	28	57	13	4.64	9	598	168	26	0.77	16	94	16.8	118	3.5	1.13	0.5	8.55	6.9	69	4.3
70046	19517.8	4086	3239	4.3	43	55	1	3	4	2	2	2	65.3	170.9	140	82	5.77	5.172	2.45	138	4.3	64.53	38	3	2	2	2	22.4	104	25	85	10	3.57	9.8	54	200	25	0.73	25	96	17.2	118	3.2	1.033	0.8	13.68	7.3	73	6.1
71229	12177.3	4288	3483	4.3	43	48	1	5	4	2	2	2	67.9	168.8	100	72	6	3.388	2.25	141	3.8	77.79	14	4	2	2	2	23.8	108	20	57	22	7.85	9	110	131	26	0.88	8	102	18.3	118	3.2	1.033	0.7	11.97	6.4	64	4
70730	36437.9	4661	3751	4.3	43	55	1	1	1	2	2	2	82.7	175.1	170	64	12.16	5.379	2.4	136	3.8	57.46	28	7	2	2	2	27	219	20	66	14	5	9.6	68	208	25	0.65	29	93	16.7	118	3	0.969	0.5	8.55	6.8	68	3.8
65699	154001	5399	4308	4.3	43	50	1	3	3	2	2	2	104.9	183.9	100	72	5.05	6.206	2.35	138	4	87.52	15	6	2	2	2	31	91	17	62	18	6.43	9.4	111	240	24	0.99	10	49	8.8	118	4	1.292	0.8	13.68	6.7	67	4.5
68348	54569.9	5816	4492	4.3	43	32	1	1	5	2	2	2	107.4	175.3	108	72	4.61	4.758	2.375	138	4.3	69.84	33	14	2	2	2	34.9	83	27	105	9	3.21	9.5	152	184	26	0.79	39	111	19.9	118	3.2	1.033	1.1	18.81	6.9	69	4.5
62386	22845.2	6135	4957	4.3	43	35	1	5	3	2	2	1	117.6	174.9	112	76	5.83	8.301	2.325	140	4	78.68	28	8	2	2	2	38.4	105	23	104	6	2.14	9.3	96	321	25	0.89	38	67	12	118	4.3	1.388	1.3	22.23	6.7	67	4.8
71011	176135	3247	2511	4.4	44	57	2	3	5	1	2	2	65.3	157.8	130	84	6.72	5.327	2.275	136	3.9	68.95	20	3	2	2	2	26.2	121	27	63	14	5	9.1	86	206	21	0.78	16	68	12.2	118	3.8	1.227	0.5	8.55	6.7	67	3.5
69342	17770.6	2836	2085	4.5	45	23	1	4	3	2	2	1	82.1	157.5	134	70	5.11	5.405	2.5	141	4	71.6	29	2	2	2	2	33.1	92	24	49	8	2.86	10	169	209	29	0.81	23	55	9.9	118	4.2	1.356	0.4	6.84	7.8	78	5.7
67046	7713.03	4540	3648	4.6	46	66	1	4	4	2	2	2	62.6	177.6	126	64	5.66	3.362	2.35	143	3.3	78.68	23	7	2	2	2	19.8	102	25	52	8	2.86	9.4	123	130	27	0.89	19	131	23.5	118	2.4	0.775	1	17.1	7.3	73	4.9
65202	52164.8	5017	4019	4.6	46	45	1	2	1	2	2	2	72.1	167.7	124	70	4.88	4.836	2.375	139	4.5	78.68	18	5	2	2	2	25.6	88	19	50	13	4.64	9.5	71	187	28	0.89	12	73	13.1	118	3.7	1.195	1	17.1	7.3	73	5.5
70447	23642.3	5178	4179	4.7	47	29	1	4	4	2	2	2	75.2	181.4	120	74	4.94	5.12	2.475	138	3.8	74.26	22	14	2	2	2	22.9	89	20	58	9	3.21	9.9	97	198	25	0.84	59	108	19.3	118	4.1	1.324	0.7	11.97	7.8	78	4.3
70267	21490.3	5672	4506	4.7	47	32	1	3	3	2	2	2	73	173.9	102	64	4.61	4.784	2.425	141	3.9	83.98	18	14	2	2	2	24.1	83	19	67	13	4.64	9.7	92	185	26	0.95	14	136	24.4	118	3.9	1.259	0.9	15.39	6.7	67	5.2
68429	152849	7112	6095	4.7	47	27	1	3	5	2	2	2	112.4	190.5	114	90	5	5.922	2.35	142	4.4	81.33	20	9	2	2	2	31	90	22	40	9	3.21	9.4	41	229	30	0.92	17	112	20.1	118	3.3	1.066	0.8	13.68	7.3	73	6.9
63410	16598.6	4605	3870	4.8	48	22	1	4	2	2	2	2	70.4	171.6	134	46	3.94	3.698	2.45	139	3.5	85.75	25	3	2	2	2	23.9	71	24	76	6	2.14	9.8	184	143	26	0.97	32	177	31.7	118	2.9	0.936	0.8	13.68	7.1	71	4.4
67494	21265.1	5557	3121	4.8	48	34	1	3	2	2	2	2	70.9	174.6	124	58	4.61	6.284	2.475	139	4.5	61.88	30	4	2	2	2	23.3	83	24	71	15	5.36	9.9	95	243	26	0.7	23	84	15	118	3.1	1.001	0.7	11.97	6.3	63	5.4
67778	18749.5	6031	4299	4.8	48	31	1	3	4	2	2	2	90.8	183	140	100	4.16	5.431	2.375	139	3.7	76.02	25	3	2	2	2	27.1	75	23	83	17	6.07	9.5	61	210	27	0.86	31	81	14.5	118	4.1	1.324	1	17.1	8.1	81	6.6
66612	10911.8	4669	3782	4.9	49	64	1	2	5	2	2	2	64.5	157.7	120	68	6.99	3.698	2.425	138	3.8	68.07	27	15	2	2	2	25.9	126	27	43	10	3.57	9.7	204	143	25	0.77	16	95	17	118	3.6	1.162	1.2	20.52	7.1	71	5.9
68353	100771	5808	4663	4.9	49	36	1	3	5	2	2	2	89.8	183	124	68	4.66	5.25	2.4	138	3.9	94.59	22	14	2	2	2	26.8	84	25	49	12	4.28	9.6	115	203	27	1.07	26	137	24.5	118	3.5	1.13	1.2	20.52	7.2	72	6
65604	9970	5179	4163	5.1	51	29	1	5	4	2	2	2	71.1	173.2	122	88	4.83	6.594	2.5	139	4.3	94.59	24	15	2	2	2	23.7	87	24	48	10	3.57	10	262	255	25	1.07	18	128	22.9	118	3.2	1.033	0.8	13.68	8	80	8
63204	26943.6	3709	2913	4.3	43	44	2	3	2	2	1	2	96.8	169.5	122	90	7.22	4.629	2.325	141	3.7	75.14	18	7	1	2	2	33.7	130	17	86	10	3.57	9.3	100	179	25	0.85	15	72	12.9	119	3.2	1.033	0.6	10.26	6.9	69	5.4
68423	157902	5069	3714	4.5	45	42	2	3	5	2	1	2	61.5	166.1	110	70	4.61	5.198	2.325	137	3.7	75.14	17	15	1	2	2	22.3	83	23	50	11	3.93	9.3	46	201	24	0.85	12	234	41.9	119	4.2	1.356	1.4	23.94	6.9	69	3.9
69957	38663.6	6420	5375	4.4	44	32	1	2	5	2	1	2	75.7	177.7	104	76	4.55	4.215	2.45	140	4.1	79.56	37	10	1	2	2	24	82	30	79	11	3.93	9.8	101	163	28	0.9	19	88	15.8	119	4.3	1.388	1	17.1	7.1	71	5.6
70833	36629.8	3077	2622	4.2	42	35	2	4	4	2	1	2	63.7	158.1	116	72	6	4.655	2.35	141	3.9	81.33	29	5	2	2	2	25.5	108	23	26	12	4.28	9.4	127	180	25	0.92	17	85	15.2	119	5.1	1.647	0.5	8.55	7.3	73	5
70430	101386	3962	3170	4.5	45	37	2	3	5	2	1	2	58.3	171.1	102	68	4.72	4.758	2.325	141	4.3	72.49	14	14	2	2	2	19.9	85	23	41	13	4.64	9.3	96	184	28	0.82	12	89	15.9	119	4.3	1.388	0.9	15.39	7.4	74	4.3
71781	16683.3	1994	1367	3.6	36	52	2	4	4	2	1	2	107.6	159	144	80	5.83	3.388	2.225	141	4.5	72.49	29	12	2	2	2	42.6	105	36	57	11	3.93	8.9	88	131	27	0.82	32	89	15.9	119	3.8	1.227	0.5	8.55	7.1	71	6.7
62407	29290.2	5740	4087	3.8	38	49	1	5	4	1	1	2	97.9	181.1	138	82	5.44	5.508	2.25	137	3.9	82.21	22	3	2	2	2	29.9	98	23	65	15	5.36	9	194	213	24	0.93	21	40	7.2	119	4.1	1.324	0.5	8.55	6.2	62	5
67977	16747.3	2495	2163	4	40	56	2	4	4	1	1	2	80.6	164.1	132	82	5.77	6.025	2.375	142	4.1	91.94	26	1	2	2	2	29.9	104	24	64	21	7.5	9.5	68	233	26	1.04	20	55	9.9	119	3.9	1.259	0.5	8.55	7.1	71	6.2
64854	14124.2	2243	1520	4.1	41	69	2	2	2	2	1	1	79.1	164.1	142	60	9.16	4.163	2.5	138	3.3	80.44	16	6	2	2	2	29.4	165	19	83	21	7.5	10	169	161	25	0.91	50	71	12.7	119	3.7	1.195	0.4	6.84	6.9	69	7.3
70661	16539.5	2277	1673	4.2	42	65	2	2	4	2	1	1	57.2	159.5	150	54	4.88	5.586	2.375	139	3.9	54.81	33	15	2	2	2	22.5	88	29	128	15	5.36	9.5	85	216	25	0.62	39	100	17.9	119	3.9	1.259	0.8	13.68	7.5	75	5
63959	28129.6	3270	2546	4.2	42	41	1	3	3	2	1	2	82.2	177.5	142	80	4.66	5.922	2.425	136	3.6	83.1	14	6	2	2	2	26.1	84	18	52	7	2.5	9.7	130	229	26	0.94	41	74	13.3	119	3.1	1.001	0.5	8.55	6.9	69	2.1
66915	32422.2	4728	3596	4.4	44	51	1	3	2	2	1	2	109.4	184.4	130	90	4.11	5.974	2.475	134	3.8	87.52	22	4	2	2	2	32.2	74	15	79	11	3.93	9.9	139	231	25	0.99	27	96	17.2	119	4.6	1.485	0.6	10.26	6.9	69	7.3
66798	35315.2	2577	1950	4.5	45	56	2	2	4	1	1	2	67.7	149.1	#NULL!	#NULL!	4.77	4.81	2.35	138	3.9	59.23	14	2	2	2	2	30.5	86	13	38	17	6.07	9.4	38	186	25	0.67	17	66	11.8	119	4.6	1.485	0.7	11.97	7.2	72	5.1
66503	17802.7	3148	2423	4.6	46	50	1	4	3	2	1	2	91.8	169.1	108	54	5.72	5.017	2.35	137	4	85.75	43	15	2	2	2	32.1	103	27	66	9	3.21	9.4	215	194	26	0.97	138	39	7	119	3.7	1.195	0.5	8.55	7.9	79	7.4
65642	98150.9	3409	2062	4	40	41	2	3	5	2	2	2	91.7	162.8	118	60	3.94	5.87	2.35	137	3.7	61	23	14	1	2	2	34.6	71	31	34	22	7.85	9.4	424	227	26	0.69	8	91	16.3	119	4.2	1.356	0.5	8.55	7.1	71	6.9
66096	35828.7	4031	2988	4.1	41	26	2	1	3	1	2	2	71.4	157.4	114	66	4.77	4.655	2.425	139	4.1	55.69	13	1	1	2	2	28.8	86	19	75	12	4.28	9.7	128	180	25	0.63	15	50	9	119	4.9	1.582	0.3	5.13	6.7	67	3.1
67522	63513.4	4729	3831	4.2	42	26	2	2	4	2	2	2	88.7	165.1	94	50	4.16	5.974	2.275	139	3.4	75.14	21	15	1	2	2	32.5	75	18	67	22	7.85	9.1	119	231	26	0.85	14	84	15	119	4.1	1.324	0.6	10.26	6.7	67	4.1
66303	28103.7	3427	2912	4.3	43	24	2	4	4	2	2	2	66.8	164.4	114	52	5.83	4.086	2.275	140	3.6	66.3	14	8	1	2	2	24.7	105	21	35	10	3.57	9.1	99	158	23	0.75	6	115	20.6	119	2.5	0.807	0.5	8.55	6.9	69	3.8
69237	46883.8	3266	2463	3.8	38	49	2	2	5	1	2	2	72.8	147.9	122	88	4.88	4.939	2.175	138	3.8	53.92	36	15	1	2	2	33.3	88	24	78	13	4.64	8.7	78	191	20	0.61	13	117	21	119	3.2	1.033	0.7	11.97	6.9	69	2.7
62817	21458.5	2599	2184	4.1	41	41	1	4	3	1	2	2	91.7	169.5	112	80	12.21	3.077	2.275	140	3.7	80.44	18	3	1	2	2	31.9	220	21	80	8	2.86	9.1	162	119	29	0.91	12	61	10.9	119	3.5	1.13	0.5	8.55	7.3	73	5.2
70303	34467.8	3291	2611	4.3	43	56	1	2	4	2	2	2	88.2	165.1	122	76	5.22	4.422	2.325	138	4.1	125.53	37	15	1	2	2	32.4	94	29	56	20	7.14	9.3	126	171	23	1.42	40	75	13.4	119	3.7	1.195	0.9	15.39	7.3	73	6.7
65505	18404.7	3736	2989	4.4	44	55	1	5	5	2	2	2	66.5	172.3	112	64	7.66	3.595	2.275	139	4.2	65.42	39	15	1	2	2	22.4	138	26	64	8	2.86	9.1	181	139	28	0.74	159	140	25.1	119	2.9	0.936	0.7	11.97	7.2	72	5.2
69679	17096	4872	4227	4.4	44	26	1	4	5	2	2	2	84	172.8	126	54	5	5.482	2.45	142	4.1	106.96	40	8	1	2	2	28.1	90	29	67	17	6.07	9.8	114	212	27	1.21	22	68	12.2	119	3.7	1.195	0.7	11.97	6.8	68	4.9
70997	10279.4	2604	2069	4.5	45	62	2	2	3	1	2	2	72.7	154.6	122	76	4.77	7.241	2.35	137	4.1	74.26	17	2	1	2	2	30.4	86	20	73	17	6.07	9.4	48	280	26	0.84	17	64	11.5	119	3.8	1.227	0.6	10.26	7.6	76	5.4
71887	13462.3	2613	2214	4.5	45	68	2	2	1	2	2	2	68.3	153.7	116	68	5.27	5.689	2.425	138	3.9	56.58	20	4	1	2	2	28.9	95	22	64	11	3.93	9.7	51	220	24	0.64	12	84	15	119	3.7	1.195	0.5	8.55	7.5	75	5.6
68469	30201.1	5011	4160	4.5	45	25	1	3	4	2	2	2	101.2	177	#NULL!	#NULL!	5.38	4.603	2.3	141	4	88.4	87	3	1	2	2	32.3	97	33	83	9	3.21	9.2	88	178	23	1	53	68	12.2	119	3.4	1.098	0.5	8.55	7.2	72	9.4
63213	13486.4	3528	2943	4.6	46	43	1	5	4	2	2	2	64.1	163.2	108	72	6.88	5.715	2.35	139	3.8	101.66	18	8	1	2	2	24.1	124	24	64	15	5.36	9.4	102	221	25	1.15	35	52	9.3	119	1.8	0.581	0.4	6.84	7.5	75	6.8
63559	20543.8	5363	4169	4.6	46	41	1	5	4	2	2	2	83.1	182.8	116	74	5.33	4.655	2.375	139	4	100.78	28	15	1	2	2	24.9	96	25	69	13	4.64	9.5	85	180	24	1.14	24	94	16.8	119	3	0.969	1	17.1	7	70	5.3
63924	18151.5	3598	2908	3.8	38	29	2	4	3	2	2	2	113.4	164.6	102	56	4.66	4.241	2.375	139	3.7	83.1	15	4	2	2	2	41.9	84	18	62	6	2.14	9.5	119	164	22	0.94	18	22	3.9	119	4.3	1.388	0.4	6.84	6.7	67	4.8
68575	33977.5	3631	2829	4.2	42	42	2	2	5	2	2	2	74.2	167.3	116	72	4.44	4.448	2.35	140	4.2	61.88	12	14	2	2	2	26.5	80	16	25	16	5.71	9.4	87	172	25	0.7	11	37	6.6	119	3.8	1.227	0.5	8.55	6.8	68	4.4
71730	33913.1	3210	2702	4.3	43	40	2	2	1	2	2	2	60.6	154.5	108	78	4.33	4.913	2.3	137	4.1	61.88	14	99	2	2	2	25.4	78	17	44	12	4.28	9.2	92	190	23	0.7	11	119	21.3	119	3.4	1.098	0.7	11.97	6.9	69	3.4
67470	22166.7	3267	2757	4.3	43	37	2	5	4	2	2	2	97.6	155.3	134	92	5	4.5	2.425	138	3.6	91.05	23	6	2	2	2	40.5	90	20	65	8	2.86	9.7	224	174	24	1.03	27	34	6.1	119	3.7	1.195	0.7	11.97	8.2	82	4.5
67926	17091.9	3318	2823	4.3	43	40	2	5	5	2	2	2	66.5	159.7	102	80	4.61	5.146	2.25	139	4	86.63	13	15	2	2	2	26.1	83	20	28	11	3.93	9	70	199	26	0.98	16	112	20.1	119	5.2	1.679	1	17.1	7	70	5.9
70104	17238.2	2880	2429	4.4	44	34	2	5	5	1	2	2	58.5	164.1	90	68	4.66	4.655	2.4	138	4.3	72.49	22	15	2	2	2	21.7	84	26	65	16	5.71	9.6	115	180	26	0.82	12	118	21.1	119	3.6	1.162	0.9	15.39	7	70	4.3
69591	123752	3900	3108	4.5	45	27	2	3	4	2	2	2	82.3	166.3	144	92	4.05	4.888	2.325	132	3.1	68.07	17	15	2	2	2	29.8	73	18	54	10	3.57	9.3	87	189	23	0.77	14	118	21.1	119	3.5	1.13	1.1	18.81	7.2	72	4.1
69613	12336.3	3793	3177	4.8	48	27	2	5	4	2	2	2	61.2	161.3	108	72	4.27	4.991	2.425	139	4	57.46	12	15	2	2	2	23.5	77	22	54	7	2.5	9.7	121	193	28	0.65	12	70	12.5	119	4.5	1.453	0.6	10.26	7.4	74	4.3
66573	9651.64	4931	3285	3.7	37	63	1	1	1	1	2	2	88.8	174.4	112	72	6.83	4.758	2.175	135	4.1	114.92	17	5	2	2	2	29.2	123	26	86	19	6.78	8.7	143	184	20	1.3	16	48	8.6	119	2.5	0.807	0.5	8.55	6.7	67	6.8
66873	168674	2293	1736	3.9	39	54	2	3	4	1	2	2	149.8	159.1	212	96	5.72	6.413	2.275	139	4.1	82.21	19	12	2	2	2	59.2	103	20	88	14	5	9.1	72	248	26	0.93	19	90	16.1	119	3.3	1.066	0.5	8.55	7.3	73	6.4
68466	27611.9	4646	3887	3.9	39	33	1	4	3	2	2	1	98.7	175.3	110	80	4.11	3.982	2.225	139	4	94.59	15	12	2	2	2	32.1	74	18	54	12	4.28	8.9	310	154	24	1.07	24	74	13.3	119	3.6	1.162	0.6	10.26	6.7	67	4.6
62772	31080.3	2401	1992	4.1	41	46	2	1	5	1	2	2	81.7	146.5	148	84	10.27	6.698	2.275	139	3.2	53.04	18	15	2	2	2	38.1	185	20	72	12	4.28	9.1	48	259	26	0.6	28	59	10.6	119	3.5	1.13	0.5	8.55	6.7	67	5.6
70804	11707.7	4004	3138	4.1	41	53	2	4	5	1	2	2	90.4	173.2	110	68	5.11	4.862	2.225	137	4.3	74.26	20	15	2	2	2	30.1	92	13	60	9	3.21	8.9	103	188	22	0.84	18	134	24	119	3	0.969	1.1	18.81	6.7	67	6.3
68458	29360.7	4389	3353	4.1	41	44	1	1	1	2	2	2	85.6	169.8	134	72	3.77	5.689	2.3	142	3.5	74.26	28	5	2	2	2	29.7	68	24	68	18	6.43	9.2	205	220	22	0.84	27	12	2.1	119	3.7	1.195	0.3	5.13	7	70	3.8
71239	148421	4766	3487	4.1	41	48	1	3	1	2	2	2	74.8	183.2	102	58	5	5.715	2.3	140	4	77.79	16	5	2	2	2	22.3	90	18	84	10	3.57	9.2	114	221	23	0.88	17	106	19	119	3.4	1.098	0.6	10.26	6.4	64	5.2
63057	44574.4	5882	5151	4.1	41	29	1	3	4	2	2	2	75.4	190.5	104	76	4.39	2.87	2.325	138	3.9	84.86	17	6	2	2	2	20.8	79	22	71	11	3.93	9.3	98	111	27	0.96	8	124	22.2	119	3	0.969	0.9	15.39	8.1	81	6
71879	26556.7	4281	3643	4.2	42	24	1	4	4	2	2	2	76	184.1	122	62	5.44	5.25	2.375	139	3.5	101.66	23	2	2	2	2	22.4	98	26	51	10	3.57	9.5	194	203	27	1.15	31	83	14.9	119	3.1	1.001	0.6	10.26	7.5	75	3.8
65963	7867.86	2938	2390	4.3	43	60	2	5	3	2	2	2	65.3	159	114	76	5.05	4.06	2.35	142	4.1	52.16	31	#NULL!	2	2	2	25.8	91	22	51	12	4.28	9.4	89	157	27	0.59	21	86	15.4	119	4.2	1.356	0.8	13.68	7	70	5.2
62982	54110.5	2954	2067	4.3	43	66	2	3	3	2	2	2	81.4	155.6	122	88	5.61	4.034	2.525	135	5.5	92.82	33	3	2	2	2	33.6	101	33	113	25	8.93	10.1	62	156	18	1.05	12	117	21	119	4.9	1.582	0.7	11.97	7	70	5.3
62421	15171.9	3152	3122	4.3	43	23	1	5	5	2	2	2	67.7	166.2	108	60	4.77	4.422	2.3	133	3.9	87.52	33	1	2	2	2	24.5	86	26	47	15	5.36	9.2	423	171	23	0.99	27	77	13.8	119	3.7	1.195	0.7	11.97	7.2	72	7.2
70531	30985.3	3774	2966	4.3	43	49	1	4	3	2	2	2	90.5	179.4	116	74	4.44	4.008	2.3	139	4	100.78	21	10	2	2	2	28.1	80	23	61	13	4.64	9.2	287	155	24	1.14	19	51	9.1	119	4.2	1.356	0.6	10.26	7	70	6.4
65687	23721.9	2227	1927	4.4	44	55	2	3	2	2	2	2	86.2	160.9	116	66	8.16	3.077	2.625	143	4.2	48.62	43	2	2	2	2	33.3	147	49	53	9	3.21	10.5	42	119	24	0.55	85	65	11.6	119	3.5	1.13	0.6	10.26	6.6	66	4.6
63697	18151.2	5026	3842	4.4	44	41	1	4	5	2	2	2	98.1	190.5	124	78	5.05	3.827	2.275	139	3.8	100.78	23	10	2	2	2	27	91	37	47	14	5	9.1	1178	148	26	1.14	16	74	13.3	119	3.9	1.259	1	17.1	7.4	74	6.4
67619	120355	5658	3801	4.4	44	53	1	3	5	1	2	2	101.9	180.3	132	96	4.94	3.931	2.375	140	4	90.17	41	15	2	2	2	31.3	89	29	45	16	5.71	9.5	168	152	26	1.02	23	81	14.5	119	3.6	1.162	0.9	15.39	7	70	5.9
69649	15533.8	6053	4481	4.4	44	27	1	5	5	2	2	2	111.1	177.6	118	80	4.61	4.396	2.275	138	3.6	84.86	19	5	2	2	2	35.2	83	20	58	11	3.93	9.1	156	170	23	0.96	16	43	7.7	119	4.4	1.421	0.5	8.55	6.9	69	5.7
69375	154475	4174	2167	4.5	45	40	1	3	4	2	2	2	71.8	173.3	142	88	3.94	4.422	2.375	139	4.2	76.02	25	15	2	2	2	23.9	71	32	82	9	3.21	9.5	296	171	22	0.86	18	70	12.5	119	4.1	1.324	0.6	10.26	6.8	68	6.6
68592	26072.3	4262	3450	4.5	45	34	1	4	4	2	2	2	73.5	172.9	126	74	5.33	5.275	2.475	141	3.8	75.14	13	14	2	2	2	24.6	96	22	38	6	2.14	9.9	143	204	23	0.85	43	69	12.4	119	3.8	1.227	0.5	8.55	7	70	6
63888	20851.7	3685	2940	4.6	46	25	1	4	3	2	2	2	113.6	174.5	#NULL!	#NULL!	6.22	5.353	2.475	135	4.3	91.94	64	5	2	2	2	37.3	112	38	69	11	3.93	9.9	213	207	27	1.04	32	99	17.7	119	4.6	1.485	0.9	15.39	7.5	75	9.2
66861	17478.9	4603	3424	4.6	46	21	1	4	4	2	2	2	119.8	178.7	130	74	4.83	4.06	2.4	142	3.8	77.79	38	6	2	2	2	37.5	87	22	65	11	3.93	9.6	285	157	27	0.88	47	85	15.2	119	4.5	1.453	1.3	22.23	8.2	82	6.7
66289	118220	4714	3825	4.6	46	41	1	3	5	2	2	2	101.3	171.4	104	58	4.88	4.189	2.375	139	4.1	71.6	36	7	2	2	2	34.5	88	25	93	5	1.79	9.5	78	162	26	0.81	54	147	26.3	119	3	0.969	1	17.1	7.5	75	6.8
62744	45119.5	4737	3812	4.6	46	37	1	2	5	2	2	2	115.8	184.7	122	82	5.11	4.319	2.35	140	3.9	86.63	33	9	2	2	2	33.9	92	32	64	11	3.93	9.4	184	167	25	0.98	34	104	18.6	119	4.5	1.453	0.7	11.97	7.3	73	5.6
69632	32279.8	5611	4581	4.6	46	44	1	2	4	2	2	2	75.1	179.2	100	76	4.61	6.491	2.45	136	3.9	95.47	33	8	2	2	2	23.4	83	30	74	10	3.57	9.8	99	251	24	1.08	38	166	29.7	119	4	1.292	1.2	20.52	7.7	77	8.3
68474	114941	6044	4668	4.6	46	35	1	3	5	1	2	2	91.5	185.7	114	78	5.16	5.301	2.325	140	4.2	88.4	28	14	2	2	2	26.5	93	18	75	15	5.36	9.3	138	205	25	1	18	98	17.6	119	3.2	1.033	1.3	22.23	6.6	66	6.5
69091	135979	5199	3752	4.7	47	52	1	3	3	2	2	2	83.9	170.4	134	78	5.33	6.465	2.4	139	4.1	91.94	43	8	2	2	2	28.9	96	34	47	10	3.57	9.6	95	250	23	1.04	34	122	21.9	119	4	1.292	0.8	13.68	7.3	73	6.2
62750	17041	3180	2703	4.8	48	45	2	5	4	2	2	2	50.7	157.9	#NULL!	#NULL!	4.94	5.508	2.25	140	4.1	52.16	19	3	2	2	2	20.3	89	25	47	4	1.43	9	65	213	23	0.59	24	102	18.3	119	3.1	1.001	0.8	13.68	8	80	3.9
62822	118128	6844	5410	4.9	49	33	1	3	5	2	2	2	81.9	180.8	116	66	4.77	4.319	2.35	139	3.9	81.33	18	4	2	2	2	25.1	86	19	46	9	3.21	9.4	101	167	22	0.92	29	90	16.1	119	2.9	0.936	1	17.1	7.5	75	5.8
66412	32776.9	2661	2215	4	40	41	2	2	4	1	1	2	79.8	152.2	102	70	3.83	4.215	2.25	140	4.3	71.6	22	6	1	2	2	34.4	69	18	61	15	5.36	9	77	163	26	0.81	14	91	16.3	120	3.6	1.162	0.6	10.26	6.7	67	4.8
63801	10440.7	1724	1070	4.2	42	64	2	4	5	1	1	2	60.2	162.1	160	70	7.05	4.603	2.45	140	4.1	81.33	12	6	1	2	2	22.9	127	22	64	17	6.07	9.8	37	178	26	0.92	66	75	13.4	120	4	1.292	0.6	10.26	7	70	8.1
63311	7610.15	4026	2982	4.9	49	62	1	4	1	2	1	2	77.4	181.4	144	90	5.5	5.25	2.5	140	4.1	76.02	24	12	1	2	2	23.5	99	26	55	16	5.71	10	347	203	24	0.86	54	60	10.7	120	4.7	1.518	0.5	8.55	7.6	76	5.5
68959	18901.5	2318	1727	4	40	43	2	4	3	2	1	2	48.5	160.5	100	68	3.66	4.603	2.3	140	4	88.4	22	77	2	2	2	18.8	66	27	71	12	4.28	9.2	35	178	24	1	10	98	17.6	120	4.7	1.518	0.4	6.84	7.6	76	5.4
70511	18510.5	4273	3364	4	40	36	1	5	5	2	1	2	77.7	180.7	108	80	5.33	4.241	2.25	139	4.2	78.68	26	15	2	2	2	23.8	96	22	60	14	5	9	163	164	23	0.89	21	62	11.1	120	3.6	1.162	0.6	10.26	6.4	64	6.2
64726	18427.4	4906	3034	4.1	41	55	1	4	2	2	1	2	93.7	189.7	120	66	5.22	3.698	2.25	141	4.1	103.43	13	8	2	2	2	26	94	19	40	10	3.57	9	228	143	27	1.17	14	127	22.7	120	3.5	1.13	0.8	13.68	6.9	69	6.2
66542	8952.59	2186	1462	4.3	43	63	1	4	4	2	1	2	106.2	174.1	164	64	9.94	3.698	2.525	139	4	63.65	36	8	2	2	2	35	179	38	79	9	3.21	10.1	108	143	29	0.72	106	76	13.6	120	3.1	1.001	0.5	8.55	7.6	76	5.1
68676	19514.4	2694	969	4.3	43	51	2	4	3	2	1	2	84.8	155.6	116	72	7.33	5.12	2.325	138	4.2	33.59	13	4	2	2	2	35	132	16	57	8	2.86	9.3	80	198	25	0.38	15	68	12.2	120	3.8	1.227	0.5	8.55	7.3	73	5
62625	15896.1	3546	2662	4.4	44	60	2	1	4	2	1	2	62.4	161.6	126	76	4.11	6	2.4	142	3.5	55.69	21	15	2	2	2	23.9	74	23	78	11	3.93	9.6	50	232	29	0.63	54	86	15.4	120	4.8	1.55	0.7	11.97	7	70	4.9
65162	89179.5	4830	3633	4.4	44	32	1	3	3	1	1	2	135.8	182.2	150	100	5.22	5.12	2.3	140	3.5	79.56	71	9	2	2	2	40.9	94	37	62	10	3.57	9.2	53	198	28	0.9	66	60	10.7	120	2.8	0.904	0.6	10.26	7.6	76	7.1
68331	14771.3	4528	3162	4.5	45	66	1	1	4	2	1	2	106	179.4	140	84	6.27	5.431	2.375	141	4.1	86.63	28	14	2	2	2	32.9	113	28	66	8	2.86	9.5	266	210	24	0.98	63	93	16.7	120	3.5	1.13	1	17.1	7.8	78	7
67732	7233.37	3370	1960	4.9	49	62	1	4	2	2	1	2	97.4	179.3	138	70	5.11	4.758	2.325	138	3.7	112.27	26	1	2	2	2	30.3	92	30	55	6	2.14	9.3	278	184	25	1.27	47	31	5.6	120	3	0.969	0.5	8.55	7.2	72	7.6
68393	22808.1	3402	2992	3.9	39	20	2	4	4	2	2	2	75.6	162.3	114	64	4.77	5.094	2.375	139	3.9	63.65	13	1	1	2	2	28.7	86	20	69	9	3.21	9.5	211	197	22	0.72	19	51	9.1	120	3.2	1.033	0.4	6.84	6.5	65	4.5
69697	22808.1	4244	2943	3.9	39	22	2	4	4	2	2	2	72.2	165.2	110	80	4.77	4.008	2.25	139	3.8	76.02	13	2	1	2	2	26.5	86	19	41	9	3.21	9	164	155	23	0.86	15	82	14.7	120	3.7	1.195	0.7	11.97	6.4	64	5.1
64367	21581.4	2610	2153	4.3	43	39	2	5	5	1	2	2	54.2	152.6	110	62	4.94	5.327	2.225	136	3.6	60.11	18	15	1	2	2	23.3	89	20	51	12	4.28	8.9	114	206	24	0.68	17	151	27	120	3.4	1.098	1.2	20.52	7.3	73	6.6
68686	20608.5	2958	2856	4.4	44	25	2	5	5	2	2	2	48.9	160	112	64	4.66	4.215	2.375	141	4.1	69.84	20	7	1	2	2	19.1	84	22	48	13	4.64	9.5	69	163	23	0.79	10	27	4.8	120	4.2	1.356	0.5	8.55	7.7	77	3
68007	23822	2885	2438	4.5	45	33	2	5	4	2	2	2	56.9	162.3	102	64	4.66	4.344	2.3	136	3.5	35.36	25	6	1	2	2	21.6	84	20	41	6	2.14	9.2	96	168	24	0.4	14	53	9.5	120	3.9	1.259	0.6	10.26	7.5	75	4.3
65337	28745.7	6511	4578	4	40	63	1	3	4	1	2	2	106.1	195	98	68	3.11	3.336	2.6	137	4	77.79	29	3	1	2	2	27.9	56	32	76	12	4.28	10.4	259	129	24	0.88	15	131	23.5	120	2.9	0.936	0.7	11.97	6.2	62	4.6
70327	12627.2	3294	2369	4.2	42	62	2	2	4	1	2	2	59.8	160.7	128	86	5.38	5.844	2.275	140	3.8	50.39	16	15	1	2	2	23.2	97	22	90	15	5.36	9.1	47	226	21	0.57	22	114	20.4	120	4.7	1.518	0.5	8.55	7.2	72	5
67743	16911.7	3845	3260	4.2	42	51	1	4	3	2	2	2	71.6	179.2	110	74	4.44	4.396	2.375	138	4	87.52	17	3	1	2	2	22.3	80	26	42	8	2.86	9.5	252	170	31	0.99	11	103	18.4	120	3.8	1.227	1.4	23.94	7.6	76	4.8
65625	15450.4	4885	3611	4.2	42	23	1	5	5	2	2	2	113.6	171.9	114	70	13.04	3.776	2.225	131	4.1	51.27	145	2	1	2	2	38.4	235	82	72	9	3.21	8.9	56	146	21	0.58	263	62	11.1	120	3.6	1.162	0.6	10.26	7.3	73	5
67548	12838	1601	1211	4.3	43	68	2	4	4	1	2	2	101.4	149.4	116	68	5	6.129	2.45	140	3.6	70.72	18	4	1	2	2	45.4	90	17	81	21	7.5	9.8	40	237	24	0.8	30	109	19.5	120	4.4	1.421	1.1	18.81	7.2	72	6.9
65838	11020.3	3716	2927	4.3	43	63	1	2	4	2	2	2	83	164.5	138	66	6.66	6.387	2.375	142	4.1	78.68	25	7	1	2	2	30.7	120	17	71	10	3.57	9.5	215	247	23	0.89	47	108	19.3	120	3.9	1.259	0.6	10.26	7	70	6.7
64217	20667.1	3685	2922	4.4	44	53	1	1	1	2	2	2	68.9	157.8	124	76	5.66	4.991	2.3	138	3.9	87.52	20	6	1	2	2	27.7	102	28	100	14	5	9.2	331	193	24	0.99	20	78	14	120	3.6	1.162	0.5	8.55	7.6	76	6.4
63218	35451.1	4535	3638	4.4	44	35	1	1	1	2	2	2	81	163.4	128	88	5.55	6.465	2.325	138	3.7	68.07	40	3	1	2	2	30.3	100	29	52	13	4.64	9.3	141	250	19	0.77	60	106	19	120	3.7	1.195	0.6	10.26	7.4	74	6.4
71307	132808	5423	4009	4.4	44	58	1	3	4	2	2	2	119.8	190.7	108	64	5.33	4.138	2.35	139	4.1	135.25	26	5	1	2	2	32.9	96	29	22	29	10.35	9.4	313	160	23	1.53	23	85	15.2	120	3	0.969	0.9	15.39	6.8	68	6.3
63119	92023.1	4457	3902	4.6	46	37	1	3	5	2	2	2	72.2	174.6	110	68	5.55	5.301	2.425	141	4.1	91.94	20	15	1	2	2	23.7	100	20	37	15	5.36	9.7	149	205	27	1.04	15	85	15.2	120	3.4	1.098	0.7	11.97	7.2	72	6.1
69603	40318.1	4920	4364	4.8	48	26	1	1	2	2	2	2	70.7	171.1	74	56	4.83	3.439	2.4	138	3.9	92.82	31	4	1	2	2	24.2	87	37	70	19	6.78	9.6	145	133	24	1.05	26	137	24.5	120	3.3	1.066	1.1	18.81	7.5	75	5.1
62974	91060.1	5393	4295	5.1	51	30	1	3	5	2	2	2	76.3	181.1	102	70	4.44	4.707	2.4	141	3.8	78.68	29	9	1	2	2	23.3	80	25	39	11	3.93	9.6	148	182	26	0.89	23	174	31.2	120	3.5	1.13	1.4	23.94	7.9	79	6.1
68853	29015.3	5324	4390	3.9	39	37	2	3	4	1	2	2	136.8	176.4	130	90	5.94	4.707	2.325	139	4	68.95	15	2	2	2	2	44	107	15	97	9	3.21	9.3	49	182	24	0.78	10	72	12.9	120	3.2	1.033	0.4	6.84	6.7	67	4.9
68525	35470.2	3808	2852	4.1	41	39	2	1	3	2	2	2	80.9	153.4	158	84	6.72	4.732	2.25	137	3.8	53.92	34	5	2	2	2	34.4	121	27	76	7	2.5	9	63	183	24	0.61	26	20	3.6	120	3.2	1.033	0.6	10.26	7.3	73	4.2
63193	26882.4	4334	3518	4.2	42	41	2	3	4	2	2	2	89.2	176.2	112	72	4.39	6.775	2.275	138	4.1	67.18	15	3	2	2	2	28.7	79	16	62	10	3.57	9.1	65	262	26	0.76	18	36	6.4	120	3.7	1.195	0.5	8.55	7.5	75	3.6
71830	34609.3	4738	3515	4.2	42	34	2	1	3	2	2	2	96.1	162.2	104	54	5.11	4.758	2.3	140	3.7	52.16	29	3	2	2	2	36.5	92	21	47	9	3.21	9.2	101	184	23	0.59	17	156	27.9	120	3.6	1.162	0.5	8.55	7.2	72	4.1
69770	13078.3	2714	2389	4.3	43	24	2	4	3	2	2	2	48.3	147.9	112	68	4.88	4.422	2.4	138	3.6	59.23	6	77	2	2	2	22.1	88	17	48	15	5.36	9.6	63	171	18	0.67	9	29	5.2	120	4.5	1.453	0.5	8.55	7	70	4.7
69171	32750.1	3325	2775	4.3	43	40	2	2	4	2	2	2	64	154.6	114	72	4.83	5.017	2.275	139	3.9	45.08	20	7	2	2	2	26.8	87	18	115	8	2.86	9.1	75	194	24	0.51	62	80	14.3	120	4.4	1.421	0.3	5.13	6.5	65	4
63357	32805.2	3557	2972	4.3	43	31	2	1	2	2	2	2	97.6	157.8	120	78	5.16	5.482	2.35	139	4.1	43.32	22	4	2	2	2	39.2	93	22	66	9	3.21	9.4	99	212	23	0.49	15	91	16.3	120	3.7	1.195	0.7	11.97	7.1	71	5.8
65370	121615	3645	2417	4.3	43	28	2	3	4	2	2	2	106.4	165.1	110	66	4.83	3.801	2.325	137	3.9	50.39	16	6	2	2	2	39	87	17	47	11	3.93	9.3	153	147	22	0.57	10	88	15.8	120	3.8	1.227	0.6	10.26	6.6	66	4.4
66570	17204.8	2979	2517	4.4	44	28	2	5	5	2	2	2	49.9	157.6	88	58	4.66	3.982	2.35	138	4	47.74	12	77	2	2	2	20.1	84	15	37	9	3.21	9.4	177	154	23	0.54	9	94	16.8	120	3.9	1.259	0.7	11.97	7.2	72	4.7
68043	83837.6	4308	3506	4.6	46	32	2	3	4	2	2	2	65.5	167.7	108	64	4.61	5.689	2.325	138	3.8	66.3	21	9	2	2	2	23.3	83	27	60	13	4.64	9.3	188	220	27	0.75	14	68	12.2	120	4.7	1.518	0.6	10.26	7.1	71	3.6
66465	74746.9	4209	3596	4.7	47	38	2	3	2	2	2	2	65.9	178.6	102	76	6.55	4.681	2.375	137	3.4	75.14	15	14	2	2	2	20.7	118	21	50	11	3.93	9.5	149	181	25	0.85	9	99	17.7	120	3.4	1.098	0.9	15.39	7.2	72	4.4
67492	87754	4684	3514	4.7	47	32	2	3	5	1	2	2	80.5	173.2	102	54	4.77	3.957	2.35	137	3.7	60.11	19	14	2	2	2	26.8	86	28	56	13	4.64	9.4	665	153	23	0.68	14	61	10.9	120	5.2	1.679	0.7	11.97	7.2	72	4.1
64942	7433.96	3143	2402	3.8	38	69	1	4	2	1	2	2	96.3	172.3	142	70	12.88	4.526	2.3	139	3.7	129.06	15	3	2	2	2	32.4	232	20	76	10	3.57	9.2	153	175	26	1.46	11	95	17	120	2.8	0.904	0.7	11.97	7.5	75	4.3
71793	168884	3230	2610	3.9	39	57	2	3	5	1	2	2	82.4	154.3	130	80	5.05	4.965	2.2	135	4	66.3	24	15	2	2	2	34.6	91	23	81	20	7.14	8.8	86	192	23	0.75	23	126	22.6	120	3.4	1.098	0.5	8.55	6.7	67	4.6
68715	147905	6183	4882	4	40	54	1	3	3	2	2	2	107.6	183.5	108	72	5.27	5.896	2.25	139	4	106.96	15	15	2	2	2	32	95	20	89	16	5.71	9	151	228	23	1.21	40	66	11.8	120	3.9	1.259	0.6	10.26	6.6	66	4.3
71053	10112.4	2606	1913	4.1	41	61	2	4	4	2	2	2	100.1	167.1	130	78	4.39	5.586	2.35	142	3.4	98.12	15	10	2	2	2	35.8	79	24	104	14	5	9.4	83	216	28	1.11	24	85	15.2	120	3.2	1.033	0.5	8.55	6.9	69	6.4
67577	118532	2985	2314	4.1	41	60	2	3	4	2	2	2	74.5	157.3	126	72	5.38	5.043	2.3	135	3.8	52.16	20	8	2	2	2	30.1	97	25	75	5	1.79	9.2	76	195	24	0.59	16	111	19.9	120	3.2	1.033	0.8	13.68	6.7	67	3.8
64549	42281.3	4881	4060	4.1	41	44	1	2	4	1	2	2	130	175.6	114	66	5.83	4.577	2.35	138	4.1	74.26	17	7	2	2	2	42.2	105	22	113	10	3.57	9.4	91	177	25	0.84	52	30	5.4	120	3.5	1.13	0.8	13.68	7.4	74	5.1
67343	29808	5303	3937	4.1	41	58	1	4	4	1	2	2	75.8	182.9	120	74	4.72	4.344	2.225	139	4.1	88.4	14	4	2	2	2	22.7	85	19	46	11	3.93	8.9	152	168	24	1	19	140	25.1	120	3.4	1.098	0.9	15.39	7.2	72	5.7
66738	26969.8	5942	3748	4.1	41	59	1	2	5	2	2	2	75.9	177.6	118	70	4.88	5.456	2.225	137	4.7	88.4	29	15	2	2	2	24.1	88	26	96	17	6.07	8.9	162	211	29	1	23	116	20.8	120	3.4	1.098	0.8	13.68	7.1	71	7
63188	13353.1	1511	1171	4.2	42	60	2	4	4	1	2	2	120.1	148.8	120	70	7.16	4.603	2.375	142	5.2	85.75	32	3	2	2	2	54.2	129	26	92	24	8.57	9.5	452	178	23	0.97	62	46	8.2	120	4	1.292	0.6	10.26	7.2	72	8
69774	25203.1	3691	3106	4.2	42	54	1	2	2	2	2	2	79.2	163.5	104	66	5.22	4.836	2.375	140	3.9	74.26	23	7	2	2	2	29.6	94	22	67	12	4.28	9.5	207	187	25	0.84	28	154	27.6	120	4.3	1.388	0.8	13.68	7	70	6.4
66059	11234.2	3862	3003	4.2	42	60	1	2	4	1	2	2	96	181.3	114	64	4.44	6.077	2.375	137	4.3	122.88	26	15	2	2	2	29.2	80	29	58	24	8.57	9.5	241	235	26	1.39	15	61	10.9	120	3.4	1.098	1.1	18.81	7	70	7.4
70200	27682.3	4713	3643	4.2	42	52	1	3	4	2	2	2	91	170	#NULL!	#NULL!	6.49	4.448	2.25	140	3.8	99.89	24	3	2	2	2	31.5	117	30	63	14	5	9	98	172	27	1.13	20	78	14	120	3.8	1.227	0.8	13.68	6.4	64	5.7
68841	21090.9	5714	4402	4.2	42	49	1	4	4	2	2	2	125.7	195.6	124	66	6.16	4.267	2.275	138	3.9	79.56	32	7	2	2	2	32.9	111	20	106	7	2.5	9.1	283	165	24	0.9	45	73	13.1	120	3.6	1.162	0.8	13.68	6.7	67	2.9
62251	17074.2	2746	2176	4.3	43	51	2	5	4	2	2	2	78.6	156.9	166	92	4.5	6.103	2.275	139	3.8	45.08	21	12	2	2	2	31.9	81	20	49	19	6.78	9.1	56	236	27	0.51	31	71	12.7	120	4.3	1.388	0.6	10.26	6.9	69	4.4
68825	17628.6	3028	2569	4.3	43	51	1	5	1	1	2	2	51.3	162.4	122	74	4.55	4.448	2.325	141	4.2	84.86	13	2	2	2	2	19.5	82	24	52	10	3.57	9.3	145	172	26	0.96	30	96	17.2	120	2.9	0.936	0.6	10.26	6.6	66	6.3
69253	41822	3390	2766	4.3	43	45	2	2	2	2	2	2	65	150.5	110	72	5.55	4.707	2.3	138	4.3	61.88	13	5	2	2	2	28.7	100	13	59	13	4.64	9.2	82	182	22	0.7	16	48	8.6	120	3.9	1.259	1	17.1	7.3	73	3.4
71626	31462.5	3423	2842	4.3	43	59	1	2	4	2	2	2	63.8	158.2	152	78	4.83	5.224	2.45	140	3.7	89.28	30	10	2	2	2	25.5	87	27	54	14	5	9.8	259	202	26	1.01	34	171	30.6	120	3.7	1.195	0.8	13.68	6.1	61	5.8
67530	22508	4538	3694	4.3	43	52	1	1	5	2	2	2	88.5	171.3	142	74	5.72	4.888	2.225	140	3.9	68.07	22	4	2	2	2	30.2	103	24	54	18	6.43	8.9	99	189	23	0.77	16	114	20.4	120	3.1	1.001	1	17.1	6.8	68	5.9
64082	169284	4564	3174	4.3	43	64	1	3	3	1	2	2	82.6	173.2	124	80	4.5	4.577	2.4	135	4	76.02	38	10	2	2	2	27.5	81	42	66	7	2.5	9.6	145	177	23	0.86	137	134	24	120	3.7	1.195	0.5	8.55	7.2	72	3.5
67392	32544.6	4997	4255	4.3	43	41	1	2	5	1	2	2	90.7	170.6	124	86	5.22	4.913	2.225	139	3.8	92.82	25	9	2	2	2	31.2	94	26	83	12	4.28	8.9	70	190	23	1.05	33	157	28.1	120	2.9	0.936	0.8	13.68	7.1	71	6.9
62812	37006.8	5118	3894	4.3	43	50	1	1	1	2	2	2	65.7	164.8	118	78	4.94	5.586	2.35	141	3.6	82.21	21	2	2	2	2	24.2	89	22	52	15	5.36	9.4	88	216	24	0.93	35	111	19.9	120	3.4	1.098	0.9	15.39	7.4	74	7
68139	19335.4	2250	1768	4.4	44	52	2	4	3	1	2	2	70.6	165.5	156	62	5.94	5.25	2.6	139	3.6	80.44	19	15	2	2	2	25.8	107	21	57	7	2.5	10.4	133	203	27	0.91	23	126	22.6	120	4.4	1.421	0.5	8.55	7.6	76	6.7
62848	25293.1	4589	3891	4.4	44	38	1	4	5	2	2	2	79.4	176.2	110	68	4.16	5.198	2.375	138	3.6	73.37	25	4	2	2	2	25.6	75	22	51	9	3.21	9.5	322	201	27	0.83	16	106	19	120	3.8	1.227	0.8	13.68	7.5	75	3.9
70423	39033.4	4912	4000	4.4	44	52	1	3	2	2	2	2	88.6	172.8	106	66	5.66	4.965	2.325	138	4	112.27	22	5	2	2	2	29.7	102	17	62	18	6.43	9.3	102	192	24	1.27	19	89	15.9	120	4.1	1.324	0.7	11.97	7	70	6
69320	29444.1	2778	2252	4.5	45	58	2	1	4	1	2	2	74.3	156	102	64	5.55	5.456	2.325	140	4.1	62.76	46	3	2	2	2	30.5	100	28	61	14	5	9.3	61	211	23	0.71	25	104	18.6	120	3.9	1.259	0.6	10.26	8	80	5.3
67592	17839.4	3791	2965	4.5	45	47	1	4	5	2	2	2	117.5	186.3	134	88	8.88	5.069	2.375	137	4	80.44	28	15	2	2	2	33.9	160	24	48	12	4.28	9.5	306	196	27	0.91	32	102	18.3	120	3.2	1.033	0.7	11.97	8.1	81	7.8
68635	19284.6	2223	1818	4.6	46	58	2	5	4	2	2	2	55.7	154.4	142	104	5.55	6.206	2.5	141	3.9	44.2	49	14	2	2	2	23.4	100	30	77	7	2.5	10	91	240	27	0.5	38	84	15	120	3.6	1.162	0.5	8.55	8	80	5.2
64902	21490.3	4786	3799	4.7	47	31	1	3	4	2	2	2	93.9	175.2	116	80	5.22	4.293	2.45	139	3.6	79.56	18	2	2	2	2	30.6	94	20	59	10	3.57	9.8	71	166	27	0.9	15	54	9.7	120	4.7	1.518	0.6	10.26	7.7	77	5.1
71146	141489	6326	5138	4.8	48	34	1	3	4	2	2	2	75.2	178.4	122	68	4.39	4.293	2.4	141	3.9	68.95	18	6	2	2	2	23.6	79	23	33	14	5	9.6	111	166	27	0.78	20	80	14.3	120	4.5	1.453	0.5	8.55	6.8	68	6.2
70448	48909.2	5355	4097	4.9	49	29	1	1	3	2	2	2	90.1	175.4	130	66	5.55	5.637	2.325	135	4.3	82.21	33	6	2	2	2	29.3	100	29	89	19	6.78	9.3	152	218	21	0.93	71	105	18.8	120	2.2	0.71	0.6	10.26	7.9	79	3.9
62222	97483.1	5110	3536	5.2	52	32	1	3	5	1	2	2	80.1	179	106	76	5.11	5.198	2.575	140	3.7	85.75	34	15	2	2	2	25	92	26	60	15	5.36	10.3	53	201	25	0.97	24	157	28.1	120	4	1.292	0.9	15.39	7.5	75	5.3
63418	26963.7	3104	2190	4	40	40	2	3	2	1	1	2	#NULL!	#NULL!	116	54	11.71	3.336	2.7	138	4.2	50.39	57	7	1	2	2	#NULL!	211	64	93	13	4.64	10.8	22	129	20	0.57	65	85	15.2	121	6.7	2.163	0.7	11.97	6.8	68	5.3
66898	23398	2620	2245	3.9	39	45	2	4	5	1	1	2	52.7	161.5	100	70	4.05	5.224	2.15	138	3.9	76.91	17	6	1	2	2	20.2	73	22	54	7	2.5	8.6	163	202	26	0.87	22	33	5.9	121	3.6	1.162	0.6	10.26	6.6	66	4
64299	96503.5	5217	3523	4.2	42	65	1	3	4	1	1	2	73.8	181	118	72	5.44	4.396	2.35	140	3.8	91.94	31	15	1	2	2	22.5	98	29	96	16	5.71	9.4	177	170	26	1.04	29	139	24.9	121	3.6	1.162	0.8	13.68	6.8	68	5.6
62966	24390	3121	2785	4.1	41	21	2	4	2	2	1	2	59.2	156.6	106	52	6.66	3.103	2.375	141	3.8	53.04	18	3	2	2	2	24.1	120	21	104	11	3.93	9.5	75	120	28	0.6	13	34	6.1	121	3.8	1.227	0.6	10.26	7.5	75	5.1
64866	16918.9	3747	3445	4.3	43	25	2	4	2	1	1	2	61.3	155.7	142	74	5.27	4.319	2.35	138	3.6	53.04	17	4	2	2	2	25.3	95	17	80	6	2.14	9.4	39	167	26	0.6	7	24	4.3	121	2.5	0.807	0.4	6.84	7.8	78	4.5
68949	9651.64	3935	2485	3.9	39	63	1	1	1	2	1	2	74.7	166.5	124	68	7.16	3.491	2.15	136	4	76.91	23	5	2	2	2	26.9	129	25	118	12	4.28	8.6	231	135	21	0.87	19	88	15.8	121	3	0.969	0.6	10.26	6.7	67	4.4
67115	28689.7	3829	2847	4.1	41	59	1	2	5	2	1	2	100.3	174.1	116	74	6.05	4.991	2.3	141	4.5	93.7	18	9	2	2	2	33.1	109	19	98	17	6.07	9.2	108	193	24	1.06	16	63	11.3	121	4.1	1.324	0.4	6.84	7.2	72	6.5
66671	29019.7	4170	3172	4.3	43	46	1	2	5	2	1	2	103.4	171.8	144	84	6.22	4.086	2.225	140	3.9	76.91	22	14	2	2	2	35	112	21	76	9	3.21	8.9	192	158	22	0.87	24	38	6.8	121	4.9	1.582	0.4	6.84	7	70	7.8
68493	12287.3	4591	3152	4.3	43	29	1	5	5	2	1	2	69	178.4	102	70	4.88	3.465	2.25	133	3.7	81.33	19	5	2	2	2	21.7	88	24	69	7	2.5	9	62	134	26	0.92	13	99	17.7	121	3.5	1.13	1.1	18.81	7.7	77	4.8
62169	14783.6	4278	3927	4.4	44	21	1	5	3	2	1	2	54.6	164.8	124	80	4.83	3.491	2.3	139	4.4	76.91	19	2	2	2	2	20.1	87	17	51	16	5.71	9.2	80	135	25	0.87	20	92	16.5	121	3.2	1.033	0.2	3.42	6.5	65	5.4
64765	80778.7	5907	4880	4.5	45	32	1	3	2	2	1	2	107.4	178.5	122	72	4.44	5.379	2.3	138	4	86.63	29	7	2	2	2	33.7	80	27	42	14	5	9.2	286	208	26	0.98	13	130	23.3	121	3.7	1.195	0.6	10.26	6.7	67	6.5
71036	110623	5148	4183	4.9	49	29	1	3	3	2	1	2	96.3	176.2	#NULL!	#NULL!	4.66	5.974	2.375	141	3.9	85.75	25	8	2	2	2	31	84	21	73	9	3.21	9.5	78	231	28	0.97	43	73	13.1	121	3.6	1.162	0.8	13.68	7.7	77	8.2
63124	15833	1752	1469	5	50	54	2	5	5	2	1	2	50.1	147.3	130	72	7.72	5.56	2.5	141	4.1	72.49	44	9	2	2	2	23.1	139	34	55	14	5	10	63	215	27	0.82	106	121	21.7	121	3.8	1.227	0.5	8.55	8.2	82	5.2
69277	15171.9	4640	4030	5	50	24	1	5	5	2	1	2	75.2	174.3	112	72	5.05	3.776	2.45	140	4	81.33	23	6	2	2	2	24.8	91	25	64	11	3.93	9.8	93	146	23	0.92	34	138	24.7	121	4.1	1.324	2	34.2	7.7	77	7.3
67754	14536.2	2153	1931	5	50	36	2	5	5	1	2	2	52.5	150.3	90	62	4.88	8.094	2.475	140	4.1	44.2	17	15	1	2	2	23.2	88	18	83	13	4.64	9.9	107	313	25	0.5	17	138	24.7	121	4.5	1.453	0.9	15.39	7.5	75	4.6
64526	143197	3690	3020	4	40	49	2	3	5	2	2	2	98.8	158.1	134	78	5.72	5.767	2.225	139	3.9	64.53	34	8	1	2	2	39.5	103	25	48	13	4.64	8.9	86	223	26	0.73	19	53	9.5	121	4.1	1.324	0.4	6.84	6.7	67	3.8
65255	24108.9	3681	2889	4.2	42	52	1	3	5	1	2	2	92	171.5	94	72	5.55	4.396	2.375	140	4	80.44	26	10	1	2	2	31.3	100	27	74	23	8.21	9.5	147	170	28	0.91	16	77	13.8	121	3.4	1.098	0.7	11.97	7.3	73	8.5
69101	24675.4	4142	2554	4.3	43	58	1	2	1	2	2	2	73	164.4	134	50	5.05	5.431	2.225	140	4.1	66.3	15	6	1	2	2	27	91	19	74	11	3.93	8.9	105	210	27	0.75	19	105	18.8	121	2.8	0.904	0.7	11.97	7	70	4.7
70837	8893.34	4445	3201	4.4	44	60	1	1	2	1	2	2	84.3	168.1	112	70	6.38	5.172	2.325	140	3.9	83.1	25	5	1	2	2	29.8	115	22	57	19	6.78	9.3	159	200	25	0.94	15	77	13.8	121	4.3	1.388	0.6	10.26	7.2	72	6.5
70409	130374	5378	4091	4.5	45	44	1	3	3	2	2	2	93.3	178.7	110	72	4.94	7.965	2.3	136	3.7	84.86	23	6	1	2	2	29.2	89	23	49	11	3.93	9.2	124	308	24	0.96	26	69	12.4	121	4.3	1.388	0.8	13.68	7.1	71	5.8
67201	22383.1	3415	2872	4.6	46	40	1	4	2	2	2	2	64.6	168.5	144	70	15.82	8.637	2.525	137	4.1	81.33	30	3	1	2	2	22.8	285	22	141	9	3.21	10.1	94	334	25	0.92	256	126	22.6	121	4.1	1.324	0.9	15.39	7.9	79	5.1
67917	23281.7	5425	4324	4.7	47	27	1	3	4	2	2	2	80.8	173.3	122	60	4.94	4.836	2.4	138	3.9	76.91	36	6	1	2	2	26.9	89	29	65	12	4.28	9.6	150	187	25	0.87	17	81	14.5	121	3	0.969	0.6	10.26	6.6	66	5.9
64978	25991.8	3806	2695	4.8	48	56	2	2	4	1	2	2	66.7	155.6	116	66	5.33	5.87	2.475	139	4.1	60.11	27	5	1	2	2	27.5	96	19	54	11	3.93	9.9	105	227	25	0.68	17	107	19.2	121	3.8	1.227	0.8	13.68	7.5	75	4.4
68619	18043.2	6689	5234	4.8	48	30	1	3	4	2	2	2	85.1	184.5	124	64	5.05	4.241	2.35	140	3.8	80.44	26	6	1	2	2	25	91	21	54	17	6.07	9.4	179	164	26	0.91	16	94	16.8	121	3.5	1.13	0.8	13.68	7.1	71	4.4
63128	40356.2	3068	2650	4.2	42	34	2	4	4	2	2	2	46.4	160.7	108	66	4.66	3.388	2.325	140	3.5	68.07	17	5	2	2	2	18	84	19	43	7	2.5	9.3	93	131	25	0.77	17	87	15.6	121	3.5	1.13	0.8	13.68	7.6	76	3.5
67462	46825.6	3513	2912	3.8	38	38	2	1	3	2	2	2	92	155.6	112	60	10.32	4.758	2.25	136	4	46.85	38	3	2	2	2	38	186	43	140	7	2.5	9	50	184	22	0.53	44	52	9.3	121	3.5	1.13	0.5	8.55	7.9	79	5.1
64779	27659.1	3413	3025	3.9	39	30	2	4	2	2	2	2	129.2	163.4	104	62	5.38	4.344	2.275	141	3.5	71.6	18	7	2	2	2	48.4	97	20	64	9	3.21	9.1	102	168	25	0.81	14	70	12.5	121	4.4	1.421	0.7	11.97	6.6	66	3.4
69019	151357	2710	1257	4	40	44	2	3	3	2	2	2	63.9	152.9	126	62	4.77	4.034	2.225	137	3.9	75.14	13	13	2	2	2	27.3	86	19	62	4	1.43	8.9	60	156	23	0.85	19	85	15.2	121	3.5	1.13	0.7	11.97	6.4	64	5.1
66909	52747.8	3725	3126	4	40	27	2	3	3	2	2	2	102.1	159.9	100	52	5.66	5.534	2.375	135	4	68.95	58	1	2	2	2	39.9	102	43	94	13	4.64	9.5	52	214	23	0.78	86	56	10	121	2.9	0.936	0.5	8.55	7.4	74	5.8
65921	19172.3	4338	3474	4	40	41	2	5	4	2	2	2	73	175.5	108	76	4.22	4.474	2.225	138	3.9	86.63	13	5	2	2	2	23.7	76	14	66	12	4.28	8.9	56	173	28	0.98	8	117	21	121	3.5	1.13	0.7	11.97	6.8	68	3.6
67781	32776.9	3517	2539	4.1	41	41	2	2	5	1	2	2	57.6	161.3	134	80	4.94	3.75	2.3	140	4	57.46	25	9	2	2	2	22.1	89	23	43	9	3.21	9.2	133	145	25	0.65	13	64	11.5	121	3.8	1.227	0.8	13.68	6.8	68	3.7
64259	36099.4	3583	3015	4.1	41	35	2	1	2	2	2	2	66.6	157.1	#NULL!	#NULL!	5.5	3.776	2.175	137	3.5	60.11	15	6	2	2	2	27	99	23	47	8	2.86	8.7	122	146	22	0.68	9	11	2	121	3.6	1.162	0.4	6.84	7.3	73	3.3
71605	64779.8	4000	2958	4.1	41	38	2	3	4	2	2	2	71.9	165	110	78	4.33	4.396	2.35	138	3.6	92.82	22	5	2	2	2	26.4	78	23	51	13	4.64	9.4	57	170	24	1.05	12	110	19.7	121	3.8	1.227	0.8	13.68	6.5	65	5.5
68027	18604.8	3278	2818	4.2	42	41	2	4	4	2	2	2	86.2	161.4	112	56	4.5	5.146	2.35	138	3.6	70.72	21	8	2	2	2	33.1	81	27	50	9	3.21	9.4	385	199	24	0.8	19	32	5.7	121	3	0.969	0.5	8.55	7.7	77	5.3
67279	22790.1	3202	3001	4.4	44	32	2	4	4	1	2	2	55.2	166.9	96	52	5.11	3.672	2.375	142	3.8	67.18	29	2	2	2	2	19.8	92	27	71	11	3.93	9.5	156	142	26	0.76	33	67	12	121	3.6	1.162	0.5	8.55	7	70	3.2
66771	39040.4	3803	3371	4.5	45	31	2	2	5	2	2	2	91	162.9	110	72	4.72	5.172	2.3	138	3.6	69.84	11	3	2	2	2	34.3	85	13	76	15	5.36	9.2	78	200	23	0.79	29	55	9.9	121	4	1.292	0.5	8.55	7.9	79	5.5
69869	37878.5	4141	3451	4.5	45	36	2	2	1	2	2	2	65.1	164.6	104	62	4.11	4.862	2.25	136	3.5	53.04	14	5	2	2	2	24	74	17	47	17	6.07	9	91	188	22	0.6	8	118	21.1	121	3.4	1.098	1.5	25.65	7.3	73	3.8
62803	71525.8	4135	3637	4.6	46	34	2	3	4	2	2	2	60.8	163.9	118	90	5.5	4.551	2.325	139	3.6	77.79	21	14	2	2	2	22.6	99	24	44	8	2.86	9.3	168	176	24	0.88	11	25	4.5	121	3.3	1.066	0.5	8.55	6.9	69	3.6
65672	33292.2	3568	3123	4.7	47	22	2	5	4	2	2	2	57.2	156.1	124	68	4.83	3.957	2.4	139	3.6	65.42	13	3	2	2	2	23.5	87	17	44	7	2.5	9.6	88	153	23	0.74	7	94	16.8	121	3.6	1.162	0.7	11.97	7.6	76	4.5
62900	8949.07	2641	2218	3.9	39	68	2	4	3	2	2	2	82.2	162.1	164	84	6.05	5.663	2.425	140	4	88.4	18	6	2	2	2	31.3	109	24	81	13	4.64	9.7	133	219	24	1	18	73	13.1	121	3.9	1.259	0.8	13.68	7.3	73	5.4
63345	10598.3	3162	2239	3.9	39	68	2	4	4	2	2	2	58.5	164.9	142	92	4.83	5.301	2.375	142	4.6	102.54	20	6	2	2	2	21.5	87	22	80	18	6.43	9.5	65	205	27	1.16	25	80	14.3	121	5.3	1.711	0.6	10.26	6.6	66	5.1
68069	11753.3	2132	1683	4	40	66	2	2	3	2	2	2	99.7	154.5	130	62	5.16	5.224	2.3	141	4.3	78.68	34	2	2	2	2	41.8	93	32	72	18	6.43	9.2	109	202	24	0.89	17	61	10.9	121	4.1	1.324	0.6	10.26	7.3	73	4.8
68920	18110.3	2356	1964	4	40	48	2	4	4	1	2	2	106.7	161	#NULL!	#NULL!	7.83	7.293	2.325	138	3.2	70.72	28	12	2	2	2	41.2	141	28	82	9	3.21	9.3	164	282	27	0.8	31	49	8.8	121	3	0.969	0.5	8.55	7.8	78	7
64377	19867.8	2533	2106	4	40	54	2	4	3	1	2	2	72.4	158.7	122	64	5.44	5.974	2.35	141	3.8	66.3	12	5	2	2	2	28.7	98	19	83	10	3.57	9.4	71	231	24	0.75	12	89	15.9	121	3.7	1.195	0.5	8.55	6.9	69	2.9
71254	13217.7	2120	1807	4.1	41	50	2	5	3	2	2	2	72.4	161.6	130	78	7.11	4.732	2.25	141	4.1	64.53	19	77	2	2	2	27.7	128	23	86	12	4.28	9	133	183	24	0.73	40	78	14	121	3.8	1.227	0.5	8.55	7	70	5.7
68791	18752.3	2998	2248	4.1	41	45	2	4	4	2	2	2	92.5	166.5	118	82	6.22	5.353	2.375	137	4.2	90.17	17	14	2	2	2	33.4	112	26	71	9	3.21	9.5	292	207	23	1.02	14	51	9.1	121	3.6	1.162	0.5	8.55	7.5	75	4.4
71288	144514	4573	3541	4.1	41	68	1	3	5	1	2	2	69.6	172.3	108	78	6.66	6.905	2.375	139	4.1	125.53	18	15	2	2	2	23.4	120	29	58	22	7.85	9.5	40	267	26	1.42	26	67	12	121	5.1	1.647	0.8	13.68	6.4	64	6.5
63887	107052	2281	1738	4.2	42	64	2	3	3	1	2	2	102.9	160.1	124	0	12.66	4.241	2.35	138	4.2	68.95	31	7	2	2	2	40.1	228	29	64	9	3.21	9.4	140	164	21	0.78	41	53	9.5	121	3.5	1.13	0.4	6.84	6.3	63	4.7
65577	15040.6	2296	1807	4.2	42	54	1	4	4	2	2	2	106.7	161.4	118	76	5.61	3.801	2.4	138	4	83.98	17	15	2	2	2	41	101	18	62	15	5.36	9.6	237	147	25	0.95	18	76	13.6	121	3.2	1.033	0.7	11.97	8	80	5.2
70035	93337	2823	2073	4.2	42	65	2	3	5	2	2	2	59.4	157.8	122	62	4.44	4.81	2.325	141	3.8	60.11	14	10	2	2	2	23.9	80	23	74	10	3.57	9.3	67	186	26	0.68	12	73	13.1	121	4.4	1.421	0.5	8.55	7.2	72	3.5
70933	19251.9	3088	2392	4.2	42	46	2	5	5	2	2	2	69.7	155	112	64	4.66	5.612	2.325	137	4.1	66.3	21	15	2	2	2	29	84	23	33	11	3.93	9.3	76	217	24	0.75	18	141	25.3	121	3.4	1.098	0.8	13.68	6.9	69	6.9
64430	7473.09	3607	2947	4.2	42	65	1	5	4	1	2	2	93.2	181.3	136	74	5.22	4.629	2.325	140	3.7	104.31	20	12	2	2	2	28.4	94	21	32	13	4.64	9.3	290	179	27	1.18	14	117	21	121	3.5	1.13	0.9	15.39	6.7	67	6.6
71008	25963.1	4400	3498	4.2	42	50	1	4	4	2	2	2	110.5	187.5	128	78	6.99	7.939	2.35	137	4.1	99.01	22	14	2	2	2	31.4	126	27	63	13	4.64	9.4	380	307	27	1.12	29	89	15.9	121	3.7	1.195	0.9	15.39	7.4	74	7.3
63164	27021.4	5413	3987	4.2	42	54	1	1	5	2	2	2	103.9	183.3	124	86	4.05	5.793	2.3	138	4	91.94	27	15	2	2	2	30.9	73	26	87	17	6.07	9.2	136	224	23	1.04	13	127	22.7	121	4.2	1.356	0.8	13.68	7.4	74	6.4
67066	26422.6	3945	2421	4.3	43	65	1	3	4	2	2	2	74.5	167.4	140	42	4.55	5.069	2.3	137	4.2	66.3	17	4	2	2	2	26.6	82	24	57	8	2.86	9.2	58	196	23	0.75	15	61	10.9	121	3.4	1.098	0.4	6.84	7	70	6.2
71393	113500	4257	3185	4.3	43	27	1	3	3	2	2	2	77.6	173.6	118	68	4.88	3.233	2.375	141	4.1	100.78	19	7	2	2	2	25.7	88	19	58	8	2.86	9.5	121	125	27	1.14	8	88	15.8	121	3.3	1.066	1.5	25.65	6.8	68	4.8
64325	111474	4945	3629	4.3	43	44	1	3	3	2	2	2	94.8	181.2	110	84	5.38	5.56	2.4	139	4.4	85.75	26	14	2	2	2	28.9	97	21	54	13	4.64	9.6	177	215	27	0.97	37	142	25.4	121	3.4	1.098	0.8	13.68	7.3	73	6.2
63918	157854	5086	3739	4.3	43	49	1	3	5	2	2	2	93.3	178	120	72	4.94	5.12	2.25	141	3.9	135.25	18	12	2	2	2	29.4	89	28	39	14	5	9	349	198	25	1.53	12	71	12.7	121	2.8	0.904	1.1	18.81	6.7	67	9.5
65460	8232.85	2100	1624	4.4	44	64	2	2	2	2	2	2	75	153	108	44	5.77	5.819	2.45	139	4	68.95	28	5	2	2	2	32	104	22	104	12	4.28	9.8	113	225	25	0.78	138	77	13.8	121	4.4	1.421	0.9	15.39	7.3	73	5.9
69421	152732	2886	1449	4.4	44	68	2	3	4	1	2	2	65.4	158.8	136	82	5.16	5.043	2.475	141	3.8	64.53	17	7	2	2	2	25.9	93	21	93	14	5	9.9	67	195	26	0.73	13	79	14.1	121	4.1	1.324	0.4	6.84	7.7	77	4.5
64976	7380.99	2972	2026	4.4	44	69	1	4	4	2	2	2	74.9	167.9	118	70	8.27	3.362	2.35	136	4.9	143.21	39	10	2	2	2	26.6	149	28	185	34	12.14	9.4	95	130	20	1.62	18	92	16.5	121	3.9	1.259	0.8	13.68	7.6	76	8.3
69948	28855.3	3251	2928	4.4	44	45	1	3	5	2	2	2	107	178.3	132	80	15.27	4.241	2.375	137	4.1	65.42	21	3	2	2	2	33.7	275	14	133	17	6.07	9.5	117	164	26	0.74	18	74	13.3	121	3.9	1.259	0.5	8.55	7.2	72	4.3
66416	131591	3400	2503	4.4	44	63	2	3	3	2	2	2	48.1	152.9	118	74	4.94	6.543	2.525	140	3.9	103.43	18	8	2	2	2	20.6	89	22	52	24	8.57	10.1	43	253	26	1.17	16	72	12.9	121	4	1.292	0.5	8.55	6.7	67	4.4
67053	8145.42	4107	2717	4.4	44	67	1	2	1	2	2	2	67.1	171	146	78	5.11	6.568	2.375	139	4	107.85	21	7	2	2	2	22.9	92	25	115	19	6.78	9.5	72	254	23	1.22	73	59	10.6	121	3.8	1.227	0.5	8.55	7.2	72	5.1
71101	20187.7	4903	3796	4.4	44	51	1	3	2	1	2	1	100.9	173.8	120	86	4.83	4.836	2.425	136	4.1	86.63	50	2	2	2	2	33.4	87	50	68	5	1.79	9.7	232	187	24	0.98	193	142	25.4	121	2.8	0.904	0.8	13.68	7.9	79	7.7
62901	12115.1	2034	1738	4.5	45	64	2	5	5	2	2	2	61.1	156	140	90	4.39	7.215	2.475	136	4	65.42	25	15	2	2	2	25.1	79	29	78	10	3.57	9.9	65	279	25	0.74	73	111	19.9	121	3.9	1.259	0.7	11.97	7.3	73	6.3
70362	8679.6	2383	1766	4.5	45	61	2	4	4	1	2	2	129	161.9	138	56	10.94	7.112	2.4	143	4.6	58.34	16	5	2	2	2	49.2	197	18	55	10	3.57	9.6	89	275	29	0.66	31	69	12.4	121	3.4	1.098	0.5	8.55	#NULL!	#NULL!	5.8
63519	16620.8	2399	1881	4.5	45	54	1	4	5	1	2	2	69.8	165.4	128	66	5.27	2.586	2.275	144	3.7	91.05	24	9	2	2	2	25.5	95	20	58	13	4.64	9.1	145	100	26	1.03	17	134	24	121	3.1	1.001	0.9	15.39	7.2	72	5.7
68285	114328	3358	2670	4.5	45	49	2	3	3	2	2	2	107.8	162.2	116	72	6.55	5.094	2.4	139	4	73.37	22	9	2	2	2	41	118	20	79	13	4.64	9.6	98	197	24	0.83	19	57	10.2	121	3.7	1.195	0.3	5.13	7.4	74	5.1
62549	10866.8	4508	3216	4.5	45	53	1	5	3	1	2	2	65.9	174.9	114	74	5.22	5.25	2.25	139	3.6	64.53	16	8	2	2	2	21.5	94	21	58	18	6.43	9	114	203	28	0.73	10	88	15.8	121	3	0.969	0.8	13.68	7.5	75	4.7
68574	40776.1	4746	4046	4.5	45	20	1	1	4	2	2	2	81.9	185.3	114	68	4.88	5.275	2.325	139	3.6	91.94	19	7	2	2	2	23.9	88	30	72	8	2.86	9.3	1552	204	27	1.04	11	124	22.2	121	4.1	1.324	1.1	18.81	7.6	76	6.8
67624	104566	5304	4555	4.5	45	30	1	3	5	2	2	2	75	174.2	116	72	5.05	4.991	2.275	136	3.8	68.07	86	1	2	2	2	24.7	91	33	65	10	3.57	9.1	61	193	27	0.77	68	114	20.4	121	3	0.969	0.9	15.39	7.1	71	4.4
71313	19463.7	4069	3428	4.6	46	52	1	4	5	2	2	2	75.6	175	136	96	4.33	5.508	2.45	142	4.3	113.15	11	77	2	2	2	24.7	78	17	37	12	4.28	9.8	157	213	29	1.28	35	116	20.8	121	4	1.292	0.8	13.68	7.5	75	7.6
64682	160360	4708	4314	4.6	46	42	1	3	3	2	2	2	99.7	175.2	130	72	4.33	5.715	2.325	138	3.7	65.42	36	14	2	2	2	32.5	78	22	48	13	4.64	9.3	98	221	24	0.74	23	75	13.4	121	2.9	0.936	0.8	13.68	6.5	65	6.4
67083	116509	6781	5746	4.6	46	26	1	3	2	2	2	2	103.1	180.4	122	60	4.94	4.241	2.375	137	3.5	83.98	114	15	2	2	2	31.7	89	70	50	9	3.21	9.5	115	164	24	0.95	87	105	18.8	121	3.8	1.227	1.4	23.94	7.4	74	6.3
66071	13289.9	2775	2195	4.7	47	65	2	4	3	2	2	2	83	154.8	132	92	7.44	4.965	2.65	137	3.8	108.73	26	7	2	2	2	34.6	134	23	55	13	4.64	10.6	156	192	22	1.23	24	119	21.3	121	2.4	0.775	0.5	8.55	7.2	72	7.2
65909	19659.3	3544	3127	4.7	47	35	1	5	5	2	2	2	51.6	164.8	112	56	5.16	6.129	2.525	140	4.2	61	39	10	2	2	2	19	93	31	67	6	2.14	10.1	118	237	25	0.69	24	76	13.6	121	3.5	1.13	1	17.1	7.2	72	5.2
69689	15402.6	4400	3594	4.7	47	51	1	5	5	2	2	2	66.1	168.1	140	88	4.94	3.595	2.4	142	4.2	84.86	20	15	2	2	2	23.4	89	22	54	19	6.78	9.6	220	139	25	0.96	39	75	13.4	121	3.4	1.098	0.9	15.39	7.5	75	8.3
64530	181786	4436	3347	4.7	47	53	1	3	2	2	2	2	140.1	184.9	134	82	11.93	6.206	2.45	135	3.9	68.07	53	10	2	2	2	41	215	40	74	11	3.93	9.8	71	240	25	0.77	33	95	17	121	4.4	1.421	0.7	11.97	7.7	77	6.8
62179	17115.4	4635	3884	4.7	47	55	1	5	5	1	2	2	91.4	182.1	126	78	5.72	5.637	2.4	137	3.8	105.2	29	15	2	2	2	27.6	103	26	43	16	5.71	9.6	170	218	23	1.19	16	131	23.5	121	4.1	1.324	0.9	15.39	8	80	7.4
71594	93129.8	5401	3769	4.7	47	27	1	3	5	2	2	2	74.3	178.7	124	72	4	3.646	2.475	140	4	96.36	17	14	2	2	2	23.3	72	20	42	11	3.93	9.9	116	141	27	1.09	11	64	11.5	121	3.6	1.162	1.5	25.65	8.1	81	6.8
67199	15518.4	4518	3622	4.8	48	41	1	5	5	2	2	2	67.6	166.2	118	80	4.72	5.456	2.325	139	4	75.14	35	15	2	2	2	24.5	85	31	51	19	6.78	9.3	76	211	27	0.85	22	128	22.9	121	3.8	1.227	0.9	15.39	7.2	72	4.8
69065	15171.9	4662	4058	4.8	48	28	1	5	5	2	2	2	66.7	172.8	104	74	5.77	5.456	2.325	136	3.5	79.56	16	6	2	2	2	22.3	104	26	60	8	2.86	9.3	531	211	25	0.9	12	97	17.4	121	4	1.292	0.7	11.97	7.3	73	6.6
66662	22251.1	5894	4562	4.8	48	36	1	3	4	2	2	1	75.9	180.4	118	74	4.83	6.258	2.55	137	3.7	75.14	32	2	2	2	2	23.3	87	23	51	10	3.57	10.2	200	242	27	0.85	40	138	24.7	121	4.4	1.421	0.7	11.97	7.9	79	6.4
63318	17115.5	3172	2551	3.9	39	27	1	4	4	2	1	2	75.4	161.7	136	26	7.22	3.414	2.25	137	3.7	73.37	15	6	1	2	2	28.8	130	23	72	11	3.93	9	206	132	24	0.83	15	34	6.1	122	3.1	1.001	0.6	10.26	7.2	72	6.6
64475	8932.69	3220	2405	4	40	62	1	2	3	2	1	2	75.4	171.1	132	66	8.6	5.094	2.2	138	3.9	79.56	16	8	1	2	2	25.8	155	18	57	15	5.36	8.8	169	197	26	0.9	28	96	17.2	122	2.9	0.936	0.8	13.68	7	70	4.6
64898	16982	4572	3249	4	40	45	1	4	3	1	1	2	68.6	173.3	130	58	5.27	3.491	2.25	141	3.4	85.75	12	2	1	2	2	22.8	95	26	88	7	2.5	9	223	135	29	0.97	24	68	12.2	122	3.3	1.066	0.8	13.68	7	70	4.6
65962	16502.4	3586	2393	4.4	44	56	2	4	3	1	1	2	94.4	168.4	116	90	5.33	6.258	2.375	142	3.7	62.76	15	2	1	2	2	33.3	96	18	64	15	5.36	9.5	94	242	26	0.71	15	47	8.4	122	3.8	1.227	0.5	8.55	7.1	71	2.7
65567	34954.8	5226	4719	4.5	45	20	1	3	2	2	1	2	78.3	182.1	110	76	6	5.301	2.375	139	4.2	87.52	27	1	1	2	2	23.6	108	24	61	13	4.64	9.5	203	205	23	0.99	11	104	18.6	122	2.9	0.936	1.8	30.78	7.2	72	7.9
70092	126250	6097	5009	4.7	47	24	1	5	4	2	1	2	85.5	184.1	#NULL!	#NULL!	4.5	3.827	2.5	139	4.1	84.86	32	10	1	2	2	25.2	81	27	72	11	3.93	10	90	148	25	0.96	29	151	27	122	2.5	0.807	0.8	13.68	7.3	73	5.8
69715	16258.7	2403	1266	4.2	42	43	2	4	4	2	1	2	75.3	164	144	98	5.16	3.181	2.2	139	3.6	42.43	15	4	2	2	2	28	93	18	52	9	3.21	8.8	65	123	25	0.48	15	29	5.2	122	3.3	1.066	0.6	10.26	7	70	3.8
65896	92868.8	3689	3079	4.3	43	31	2	3	3	1	1	1	70.2	162.1	110	76	4.5	5.456	2.325	137	3.8	52.16	38	1	2	2	2	26.7	81	34	67	7	2.5	9.3	142	211	25	0.59	51	87	15.6	122	4.3	1.388	0.5	8.55	7.4	74	5.8
68886	87352.5	4319	3320	4.3	43	44	2	3	5	1	1	2	75.9	167.1	110	68	4.5	4.991	2.375	139	4.2	68.07	20	15	2	2	2	27.2	81	15	42	10	3.57	9.5	66	193	27	0.77	10	37	6.6	122	3.6	1.162	0.5	8.55	6.9	69	4.2
66045	23661.5	3934	3244	4.1	41	55	1	3	3	2	1	2	109.9	185.3	136	74	5.22	4.784	2.35	140	4.5	87.52	18	4	2	2	2	32	94	17	62	17	6.07	9.4	112	185	28	0.99	63	49	8.8	122	4.1	1.324	0.2	3.42	6.8	68	4
67184	31176	4693	3684	4.3	43	42	1	1	4	1	1	2	95.3	171.2	142	92	5.27	4.836	2.2	138	4	63.65	45	9	2	2	2	32.5	95	27	64	11	3.93	8.8	182	187	21	0.72	49	78	14	122	3.6	1.162	0.7	11.97	7.9	79	5.5
63160	132176	2996	2623	4.4	44	61	2	3	3	2	1	2	93.9	160.9	126	68	6.11	2.974	2.475	132	3	59.23	19	5	2	2	2	36.3	110	30	38	9	3.21	9.9	361	115	28	0.67	12	39	7	122	3.1	1.001	0.5	8.55	7.2	72	5.5
65366	6755.87	4457	3314	4.4	44	60	1	2	3	2	1	2	75.5	170.9	114	80	5	6.749	2.35	138	4.3	71.6	14	8	2	2	2	25.9	90	15	81	12	4.28	9.4	100	261	22	0.81	19	123	22	122	3.4	1.098	0.6	10.26	7.2	72	4.5
63602	19546.6	3451	2450	4.5	45	34	1	4	3	2	1	2	58.9	169.7	124	76	14.43	6.206	2.55	140	4.2	80.44	51	5	2	2	2	20.5	260	46	75	14	5	10.2	148	240	22	0.91	63	69	12.4	122	3.9	1.259	0.5	8.55	7.6	76	4.6
68206	18308.1	2393	2126	4	40	35	2	5	5	1	2	2	86.8	161.4	110	68	4.55	4.758	2.225	137	4	48.62	15	10	1	2	2	33.3	82	18	56	6	2.14	8.9	92	184	25	0.55	11	41	7.3	122	3	0.969	0.5	8.55	8.2	82	2.5
67012	14167.5	3169	2717	4.2	42	34	2	5	4	2	2	2	77.2	156.7	126	74	6.44	4.163	2.35	142	3.5	57.46	63	8	1	2	2	31.4	116	31	39	12	4.28	9.4	105	161	26	0.65	17	72	12.9	122	2.6	0.84	0.5	8.55	7.1	71	6.2
67622	18261.3	3160	2468	4.4	44	29	2	4	3	2	2	2	93.1	157.9	108	68	4.5	4.888	2.35	138	3.8	80.44	15	1	1	2	2	37.3	81	19	50	13	4.64	9.4	77	189	25	0.91	10	68	12.2	122	3.8	1.227	0.5	8.55	7.2	72	2.4
70932	19503.7	3986	3194	4.8	48	43	2	5	5	2	2	2	55.3	173.2	102	64	5.38	3.982	2.35	140	3.3	56.58	16	15	1	2	2	18.4	97	21	49	7	2.5	9.4	71	154	25	0.64	10	68	12.2	122	3.6	1.162	0.7	11.97	7.2	72	4.4
63717	37637.2	2854	1978	3.7	37	50	2	3	4	2	2	2	64.6	158.7	128	78	3.22	4.422	2.3	140	3.7	58.34	22	1	1	2	2	25.6	58	22	71	9	3.21	9.2	69	171	26	0.66	41	115	20.6	122	3.9	1.259	0.3	5.13	7.5	75	4.6
63123	18904.9	3340	2904	3.8	38	55	1	4	3	2	2	2	105.3	174.6	112	68	4.61	3.75	2.3	136	4.3	101.66	16	2	1	2	2	34.5	83	21	55	10	3.57	9.2	292	145	27	1.15	17	46	8.2	122	3.4	1.098	0.5	8.55	6.8	68	4.9
65550	36838.9	5134	4392	4.1	41	31	1	2	2	2	2	2	117.8	175.7	120	62	6.33	5.198	2.275	140	3.5	66.3	32	14	1	2	2	38.2	114	23	47	11	3.93	9.1	176	201	25	0.75	23	156	27.9	122	2.2	0.71	1	17.1	6.6	66	6
64256	11989.1	2389	1903	4.2	42	67	2	4	3	2	2	2	92	163.3	110	68	5.05	4.836	2.4	138	4	106.08	19	6	1	2	2	34.5	91	22	67	14	5	9.6	153	187	27	1.2	19	73	13.1	122	3.5	1.13	0.7	11.97	7.2	72	5.7
64154	19726.2	2679	2230	4.3	43	59	2	4	4	2	2	2	97.2	168.2	122	76	5.27	4.448	2.425	138	4	65.42	23	14	1	2	2	34.4	95	28	119	14	5	9.7	166	172	26	0.74	102	56	10	122	3.5	1.13	0.7	11.97	7.9	79	7
65156	31557.9	5362	3740	4.3	43	44	1	3	3	2	2	2	70.9	179.4	98	48	4.39	4.422	2.275	139	4.1	82.21	18	5	1	2	2	22	79	24	69	18	6.43	9.1	153	171	24	0.93	17	93	16.7	122	4.1	1.324	0.7	11.97	7.3	73	5.8
65447	20530.6	4568	3973	4.4	44	44	1	4	3	2	2	2	95.5	178.4	124	78	4.72	3.439	2.4	140	3.8	78.68	77	14	1	2	2	30	85	39	91	7	2.5	9.6	250	133	29	0.89	76	69	12.4	122	4.2	1.356	0.9	15.39	8.3	83	5.9
67602	32919.8	3703	2797	4.5	45	43	1	1	3	2	2	2	84.5	167.1	126	74	5.38	3.776	2.275	138	3.9	91.94	34	7	1	2	2	30.3	97	25	53	10	3.57	9.1	142	146	25	1.04	19	160	28.7	122	4	1.292	1.3	22.23	6.9	69	6
68660	38999.2	4461	4095	4.8	48	24	1	2	1	2	2	2	58.5	167.2	120	74	4.94	3.957	2.4	140	3.7	74.26	13	4	1	2	2	20.9	89	20	79	12	4.28	9.6	251	153	28	0.84	11	65	11.6	122	5.1	1.647	0.6	10.26	7.7	77	6
67290	35276.8	4918	4196	5.2	52	25	1	3	4	2	2	2	108.6	177.7	126	100	4.22	5.172	2.5	138	4	76.02	105	1	1	2	2	34.4	76	48	65	11	3.93	10	62	200	27	0.86	32	78	14	122	3.4	1.098	1.1	18.81	7.6	76	7.4
71660	19652.8	3732	3075	4	40	35	2	3	2	2	2	2	93.7	160.5	104	80	4.77	3.931	2.325	140	3.4	73.37	30	4	2	2	2	36.4	86	24	109	7	2.5	9.3	48	152	25	0.83	22	53	9.5	122	3.4	1.098	0.4	6.84	7.6	76	5.8
67960	32059	3813	3255	3.9	39	40	2	2	5	2	2	2	50.3	155.3	98	60	4.72	3.284	2.225	138	3.8	73.37	9	7	2	2	2	20.9	85	35	51	8	2.86	8.9	66	127	22	0.83	7	26	4.7	122	2.2	0.71	0.4	6.84	7.1	71	3.5
66193	20942.1	2546	2262	4.2	42	25	2	4	4	2	2	2	#NULL!	#NULL!	#NULL!	#NULL!	4.5	4.603	2.35	137	3.9	45.97	12	6	2	2	2	#NULL!	81	24	44	12	4.28	9.4	113	178	23	0.52	6	107	19.2	122	3.9	1.259	0.3	5.13	7.8	78	3.4
65338	17454.1	3582	3127	4.2	42	22	2	5	4	1	2	2	58.7	162.6	118	78	4.44	3.75	2.325	138	3.6	52.16	18	1	2	2	2	22.2	80	26	53	17	6.07	9.3	62	145	25	0.59	16	36	6.4	122	5.6	1.808	0.7	11.97	7.5	75	6.1
63523	135938	2736	2556	4.4	44	22	2	5	5	2	2	2	50.4	155.1	104	68	4.94	6.724	2.45	137	4.1	65.42	17	7	2	2	2	21	89	25	70	13	4.64	9.8	153	260	27	0.74	20	91	16.3	122	4.8	1.55	1.2	20.52	7.6	76	5.2
65880	61764.5	3558	3129	4.4	44	26	2	1	4	2	2	2	67.3	161.6	100	64	4.94	5.405	2.375	137	3.6	52.16	14	4	2	2	2	25.8	89	18	71	12	4.28	9.5	89	209	24	0.59	11	43	7.7	122	3.7	1.195	0.7	11.97	7.7	77	3.6
69876	34399.1	2905	2451	4.5	45	36	2	1	3	2	2	2	67.4	152	116	64	5.66	4.603	2.225	137	3.5	71.6	56	7	2	2	2	29.2	102	33	73	11	3.93	8.9	100	178	23	0.81	15	87	15.6	122	3.9	1.259	0.6	10.26	7.1	71	6.7
62616	16609.6	3163	2745	4.5	45	37	2	5	1	2	2	2	51.8	164	100	80	6	4.06	2.325	136	3.6	61.88	15	4	2	2	2	19.3	108	24	56	13	4.64	9.3	48	157	22	0.7	11	255	45.7	122	3.7	1.195	1	17.1	8.5	85	4.7
71833	22126.3	2848	2802	4.7	47	30	2	5	5	2	2	2	48.8	158.2	88	56	4.39	5.017	2.3	138	3.6	41.55	19	10	2	2	2	19.5	79	19	37	7	2.5	9.2	57	194	26	0.47	8	112	20.1	122	4.2	1.356	0.8	13.68	7.5	75	3.7
68293	199777	4557	3560	3.3	33	54	1	3	4	2	2	2	91.1	179.6	#NULL!	#NULL!	5.38	3.517	2.275	140	4.4	94.59	69	6	2	2	2	28.2	97	92	178	11	3.93	9.1	126	136	23	1.07	148	105	18.8	122	4.2	1.356	0.8	13.68	6.6	66	6.1
70670	20235.1	2839	2264	3.6	36	56	2	2	1	2	2	2	78.7	152	152	78	9.71	5.379	2.225	139	3.7	40.66	17	10	2	2	2	34.1	175	15	79	11	3.93	8.9	51	208	25	0.46	26	44	7.9	122	3.8	1.227	0.6	10.26	6.5	65	4.8
67820	19040	2530	2279	3.7	37	47	2	4	5	2	2	2	79.9	164.8	124	66	4.94	3.853	2.3	142	3.4	76.02	16	7	2	2	2	29.4	89	18	45	12	4.28	9.2	150	149	26	0.86	11	36	6.4	122	3.4	1.098	0.7	11.97	7	70	4.2
65133	104460	3927	2840	4	40	47	2	3	5	2	2	2	79.1	163	116	72	4.44	4.008	2.25	137	3.6	72.49	27	3	2	2	2	29.8	80	47	76	12	4.28	9	91	155	26	0.82	103	88	15.8	122	4.1	1.324	0.8	13.68	6.8	68	6.6
68022	36877.1	4105	3050	4	40	58	1	1	4	2	2	1	91.3	169.8	136	84	5.33	3.62	2.275	141	3.5	61	87	15	2	2	2	31.7	96	89	87	9	3.21	9.1	62	140	24	0.69	69	108	19.3	122	2.9	0.936	0.7	11.97	6.8	68	6.7
67450	166694	4851	3507	4	40	55	1	3	4	2	2	2	105.8	177.5	142	86	6	5.586	2.275	140	4.7	65.42	24	6	2	2	2	33.6	108	25	73	14	5	9.1	115	216	24	0.74	44	97	17.4	122	4.2	1.356	0.6	10.26	7	70	8.7
63328	10231.2	2421	2040	4.1	41	61	2	4	4	1	2	2	80.8	159.4	138	64	4.66	6.232	2.425	140	4	83.1	14	10	2	2	2	31.8	84	19	79	10	3.57	9.7	84	241	26	0.94	25	53	9.5	122	3.7	1.195	0.3	5.13	7.2	72	4.6
62792	26525	2850	2041	4.1	41	52	2	3	4	1	2	2	111.1	162.1	112	72	5.22	6.206	2.35	145	3.6	81.33	14	3	2	2	2	42.3	94	18	102	12	4.28	9.4	44	240	27	0.92	20	79	14.1	122	4.2	1.356	0.7	11.97	7.4	74	6.6
66472	115113	3800	2553	4.1	41	61	1	3	4	1	2	2	124.9	173.9	144	76	3.28	4.034	2.4	142	3.9	71.6	23	15	2	2	2	41.3	59	20	33	15	5.36	9.6	134	156	27	0.81	14	68	12.2	122	4.1	1.324	0.4	6.84	6.8	68	5.7
65358	116948	2682	2058	4.2	42	45	2	5	4	1	2	2	66.9	154.1	102	68	4.66	3.75	2.25	141	3.6	61.88	27	10	2	2	2	28.2	84	23	80	5	1.79	9	81	145	25	0.7	5	68	12.2	122	2.7	0.872	0.6	10.26	6.6	66	4.8
71451	24014.9	2917	1692	4.2	42	51	2	3	2	2	2	2	107.1	163.5	110	70	5.27	5.663	2.35	139	4.4	77.79	14	4	2	2	2	40.1	95	19	90	19	6.78	9.4	52	219	26	0.88	22	134	24	122	3.7	1.195	0.6	10.26	7	70	6.6
70877	21832.6	3486	2482	4.2	42	56	1	1	1	2	2	2	76.8	162.1	132	72	8.22	4.06	2.275	143	4.3	84.86	34	99	2	2	2	29.2	148	38	109	13	4.64	9.1	80	157	24	0.96	27	97	17.4	122	2.9	0.936	0.7	11.97	7.6	76	7.1
65994	7964.89	3515	3148	4.2	42	62	1	4	3	2	2	2	93.3	175	170	88	7.11	6.517	2.325	145	3.8	112.27	16	77	2	2	2	30.5	128	21	74	16	5.71	9.3	125	252	25	1.27	26	76	13.6	122	3.9	1.259	0.7	11.97	7.4	74	9.4
63422	12496	2276	1933	4.3	43	64	2	1	3	1	2	2	84.4	144.8	126	78	4.94	5.094	2.45	139	4.2	77.79	9	1	2	2	2	40.3	89	21	78	23	8.21	9.8	140	197	25	0.88	14	43	7.7	122	3.2	1.033	0.5	8.55	7.3	73	5.8
68156	14557.1	2912	2090	4.3	43	61	2	4	4	2	2	2	72.1	155.8	132	84	4.94	5.482	2.375	141	3.5	68.07	17	10	2	2	2	29.7	89	17	50	11	3.93	9.5	104	212	28	0.77	15	64	11.5	122	3.7	1.195	0.6	10.26	7.4	74	3.7
71604	34765.4	3330	2659	4.3	43	49	1	1	3	2	2	2	60.9	157.1	124	84	8.66	7.396	2.3	136	3.9	56.58	20	4	2	2	2	24.7	156	20	70	11	3.93	9.2	175	286	24	0.64	25	80	14.3	122	4.2	1.356	1.1	18.81	7.4	74	5.1
62555	23548.9	4657	3055	4.4	44	35	1	4	4	2	2	2	73.3	190.5	128	70	4.61	4.293	2.5	141	4.3	80.44	21	7	2	2	2	20.2	83	26	55	7	2.5	10	404	166	30	0.91	11	150	26.9	122	3.5	1.13	0.6	10.26	7.3	73	4.2
66287	16429.1	3494	2859	4.5	45	47	1	5	5	2	2	2	70.6	169	116	78	4.27	6.103	2.45	138	3.7	96.36	45	15	2	2	2	24.7	77	35	37	16	5.71	9.8	201	236	27	1.09	21	97	17.4	122	5	1.615	1.1	18.81	7.5	75	7.5
71348	26051.8	4764	4249	4.5	45	56	1	1	2	2	2	2	89.9	173.4	156	90	5.05	5.456	2.275	138	3.8	68.95	40	6	2	2	2	29.9	91	27	120	15	5.36	9.1	227	211	26	0.78	61	118	21.1	122	3.1	1.001	0.8	13.68	7.5	75	6.1
68478	120278	4772	3319	4.5	45	41	1	3	4	2	2	2	100.2	181.4	128	74	5.27	5.663	2.325	138	4.1	86.63	25	10	2	2	2	30.5	95	19	49	12	4.28	9.3	170	219	24	0.98	29	154	27.6	122	3.6	1.162	1.3	22.23	7.3	73	8.3
70125	29563.9	5442	4737	4.5	45	30	1	4	3	1	2	2	140.7	189.3	118	76	5	5.172	2.35	140	3.8	76.02	12	4	2	2	2	39.3	90	18	61	7	2.5	9.4	248	200	27	0.86	12	43	7.7	122	3.8	1.227	0.6	10.26	6.7	67	4.9
67507	17960	3963	3856	4.6	46	28	1	4	4	2	2	2	56	184.2	104	72	6.16	3.931	2.35	139	3.8	94.59	11	6	2	2	2	16.5	111	22	59	8	2.86	9.4	155	152	26	1.07	16	85	15.2	122	2.3	0.743	0.8	13.68	7.7	77	4.6
70235	11228.9	2720	2227	4.7	47	61	1	2	1	1	2	2	52.1	155.5	136	72	5.44	4.344	2.4	139	4.1	89.28	38	3	2	2	2	21.5	98	35	57	27	9.64	9.6	429	168	26	1.01	23	56	10	122	3.6	1.162	0.9	15.39	8	80	5.3
63512	12461.1	3453	2423	4.8	48	64	1	2	1	2	2	2	91	168.7	166	82	5.11	7.474	2.5	137	4.2	68.07	24	4	2	2	2	32	92	24	95	10	3.57	10	168	289	24	0.77	35	121	21.7	122	3.5	1.13	0.6	10.26	8	80	4.5
69161	25178.8	5935	4036	4.8	48	20	1	3	2	1	2	2	64.8	182.7	118	72	4.44	4.163	2.5	136	3.7	68.95	14	2	2	2	2	19.4	80	15	46	13	4.64	10	171	161	23	0.78	15	147	26.3	122	3.5	1.13	1.1	18.81	7.8	78	7.1
62242	132840	4826	4186	4.9	49	24	1	3	5	2	2	2	82.7	174.9	130	64	4.61	4.034	2.425	141	4.2	112.27	55	6	2	2	2	27	83	37	59	16	5.71	9.7	111	156	27	1.27	13	86	15.4	122	4.3	1.388	0.7	11.97	6.9	69	5.9
70738	18267.2	4044	2670	4.2	42	39	2	5	1	2	1	2	66.3	156.1	106	66	6.22	3.465	2.275	138	3.9	63.65	27	7	1	2	2	27.2	112	28	46	10	3.57	9.1	119	134	25	0.72	11	95	17	123	3.4	1.098	0.7	11.97	7.6	76	3.4
70584	21581.4	3855	2959	4.6	46	36	2	5	5	2	1	2	52.9	157.4	110	78	4.94	4.603	2.375	137	4.2	46.85	23	15	1	2	2	21.4	89	19	78	17	6.07	9.5	62	178	25	0.53	12	72	12.9	123	4.5	1.453	0.6	10.26	7.4	74	5.7
62882	12008.4	3284	2527	4.4	44	59	1	5	2	2	1	2	78.9	165.8	128	78	7.83	4.551	2.4	140	4	98.12	23	77	1	2	2	28.7	141	20	58	12	4.28	9.6	342	176	26	1.11	45	63	11.3	123	3.8	1.227	0.5	8.55	7.6	76	7.5
70080	17238.2	2736	2135	3.8	38	32	2	5	5	1	1	2	76.5	155.4	124	76	5	3.672	2.225	135	3.9	59.23	14	15	2	2	2	31.7	90	22	51	12	4.28	8.9	179	142	25	0.67	19	99	17.7	123	3.4	1.098	0.5	8.55	7.3	73	3.1
67368	41998.1	3278	2924	4.5	45	23	2	2	3	2	1	2	56.2	147.8	112	62	4.77	3.957	2.375	139	3.5	53.04	41	4	2	2	2	25.7	86	32	49	8	2.86	9.5	84	153	24	0.6	21	60	10.7	123	3.3	1.066	0.5	8.55	7.5	75	5
66338	76359.2	4028	3188	4.7	47	31	2	3	4	2	1	2	67.2	165	110	78	4.22	3.543	2.375	139	3.6	61	14	10	2	2	2	24.7	76	18	50	10	3.57	9.5	82	137	25	0.69	16	126	22.6	123	3.7	1.195	1	17.1	7.7	77	4.5
71328	26977.3	3076	2436	4.1	41	54	2	2	4	2	1	2	65.1	158.7	112	80	5	6.413	2.275	141	4	68.07	23	7	2	2	2	25.8	90	22	96	14	5	9.1	77	248	25	0.77	17	100	17.9	123	3.8	1.227	0.7	11.97	7.2	72	5.1
67827	27737	3561	2878	4.2	42	53	1	4	4	2	1	2	77.4	172.2	110	44	4.66	3.982	2.4	139	4.3	98.12	21	8	2	2	2	26.1	84	23	64	9	3.21	9.6	323	154	26	1.11	54	111	19.9	123	3.6	1.162	0.7	11.97	6.9	69	4
65998	8220.97	2705	1863	4.3	43	67	2	4	4	2	1	2	88	169.6	132	82	4.94	5.508	2.325	139	4.4	90.17	15	3	2	2	2	30.6	89	20	85	24	8.57	9.3	71	213	28	1.02	13	101	18.1	123	3.6	1.162	0.8	13.68	7.3	73	3.4
70568	8628.63	3999	2903	4.3	43	67	1	4	4	2	1	2	77.5	173.1	162	68	5.77	5.948	2.625	139	4.1	81.33	23	99	2	2	2	25.9	104	22	101	13	4.64	10.5	144	230	22	0.92	28	86	15.4	123	3.1	1.001	0.5	8.55	7.5	75	6.5
67501	163512	2387	1976	4.4	44	62	2	5	4	1	1	1	88.1	166.4	112	62	9.38	4.086	2.3	139	4.5	60.11	23	10	2	2	2	31.8	169	28	88	20	7.14	9.2	99	158	22	0.68	58	68	12.2	123	3.4	1.098	0.6	10.26	7.2	72	6.6
62935	21566.5	3165	2743	4.4	44	51	1	2	4	2	1	2	82.4	164.5	114	82	9.44	7.086	2.325	137	4.1	74.26	69	12	2	2	2	30.5	170	46	117	11	3.93	9.3	94	274	22	0.84	257	115	20.6	123	3.3	1.066	0.7	11.97	7.5	75	5
63264	21636.2	3769	3752	4.5	45	32	1	5	1	2	1	2	66.5	169.2	112	68	4.88	7.163	2.35	142	5	120.22	21	5	2	2	2	23.2	88	28	55	15	5.36	9.4	166	277	29	1.36	14	119	21.3	123	3.2	1.033	0.6	10.26	7.6	76	6.9
62804	98855.5	4194	3450	4.5	45	69	1	3	5	2	1	2	91	172	128	76	5.88	3.439	2.475	140	5.1	102.54	28	14	2	2	2	30.8	106	26	66	24	8.57	9.9	101	133	28	1.16	23	136	24.4	123	3.2	1.033	0.9	15.39	7	70	7.3
64383	18995.5	3314	2675	3.8	38	26	2	4	4	2	2	2	83.9	159.4	110	76	4.77	4.06	2.175	137	3.7	85.75	14	13	1	2	2	33	86	16	44	11	3.93	8.7	117	157	25	0.97	13	42	7.5	123	4.5	1.453	0.6	10.26	6.6	66	5.7
70254	128580	3763	2874	4.2	42	42	2	3	2	2	2	2	77.8	157.9	112	70	5.61	6.077	2.2	137	3.8	45.97	13	14	1	2	2	31.2	101	18	57	10	3.57	8.8	125	235	22	0.52	19	53	9.5	123	3.2	1.033	0.4	6.84	7.1	71	4.6
66254	10662.2	3279	2343	3.7	37	64	2	2	2	2	2	2	74.7	157	138	76	7.99	4.991	2.2	140	3.7	58.34	18	7	1	2	2	30.3	144	16	83	17	6.07	8.8	117	193	22	0.66	23	108	19.3	123	3.1	1.001	0.6	10.26	6.9	69	4.9
62734	19376.1	3017	2628	3.9	39	52	1	4	2	2	2	2	113	182.5	#NULL!	#NULL!	4.27	5.741	2.375	137	4.2	139.67	78	2	1	2	2	33.9	77	118	105	23	8.21	9.5	398	222	21	1.58	236	133	23.8	123	4.4	1.421	1	17.1	9.2	92	10.9
65683	7851.28	3623	3065	4.1	41	51	1	5	2	2	2	2	69	165.4	112	78	5.5	3.801	2.25	140	4	62.76	34	8	1	2	2	25.2	99	25	64	14	5	9	192	147	27	0.71	31	68	12.2	123	3.5	1.13	0.6	10.26	7.1	71	4.7
65621	9090.78	3909	2850	4.1	41	63	1	4	3	2	2	2	119.9	175.8	148	100	7.6	3.646	2.325	140	3.7	112.27	21	14	1	2	2	38.8	137	20	128	25	8.93	9.3	309	141	23	1.27	26	99	17.7	123	3.5	1.13	0.8	13.68	7.4	74	8.4
65757	21879.2	2786	1825	4.2	42	45	2	3	3	2	2	2	83.7	152.9	110	84	5.16	5.069	2.25	139	3.9	53.92	20	9	1	2	2	35.8	93	17	73	9	3.21	9	71	196	25	0.61	14	25	4.5	123	4.4	1.421	0.3	5.13	6.7	67	4.2
63515	222508	3811	3137	4.3	43	54	2	3	4	1	2	2	73.5	164.7	100	70	4.72	6.31	2.35	142	4.2	59.23	21	14	1	2	2	27.1	85	36	72	10	3.57	9.4	63	244	27	0.67	76	125	22.4	123	3.4	1.098	0.7	11.97	7.2	72	3.1
63908	22116.9	4559	3622	4.4	44	55	1	1	2	2	2	2	90.6	168.6	100	78	10.44	6.465	2.25	139	3.2	90.17	34	7	1	2	2	31.9	188	40	76	18	6.43	9	220	250	24	1.02	33	67	12	123	3.8	1.227	1	17.1	7.2	72	7.9
70723	88673.9	4715	4002	4.8	48	32	1	3	5	2	2	2	81.6	168.2	124	82	3.72	4.344	2.55	139	4	95.47	24	14	1	2	2	28.8	67	25	49	14	5	10.2	280	168	25	1.08	19	71	12.7	123	4.4	1.421	0.6	10.26	7.4	74	7.4
65752	15565	5301	4359	4.8	48	21	1	5	4	2	2	2	68.1	174	114	68	4.88	3.776	2.425	140	3.9	70.72	16	99	1	2	2	22.5	88	21	82	9	3.21	9.7	64	146	24	0.8	12	123	22	123	4.4	1.421	1.3	22.23	7	70	5.5
63109	111216	2626	2110	3.9	39	41	2	3	2	1	2	2	90.5	157.9	#NULL!	#NULL!	4.94	5.844	2.425	138	3.9	73.37	13	14	2	2	2	36.3	89	14	83	17	6.07	9.7	77	226	25	0.83	13	75	13.4	123	3.9	1.259	0.6	10.26	6.8	68	5.6
66404	59277.5	3119	2685	4	40	35	2	3	5	2	2	2	71.1	159.8	108	78	6.05	8.042	2.225	137	3.6	72.49	20	14	2	2	2	27.8	109	24	89	11	3.93	8.9	58	311	22	0.82	18	88	15.8	123	3.4	1.098	1.1	18.81	6.8	68	5.2
63777	30654	3291	2497	4.1	41	41	2	3	2	2	2	2	84.9	159.1	118	72	4.94	5.56	2.2	137	4.2	45.08	17	77	2	2	2	33.5	89	21	70	17	6.07	8.8	42	215	22	0.51	26	30	5.4	123	3.9	1.259	0.7	11.97	6.6	66	3.8
68428	24866.4	2436	1985	4.2	42	44	2	3	2	1	2	2	95.4	152.3	#NULL!	#NULL!	4.39	4.06	2.3	139	3.7	54.81	17	3	2	2	2	41.1	79	22	60	8	2.86	9.2	32	157	25	0.62	18	13	2.3	123	3.7	1.195	0.7	11.97	7.2	72	5
64139	35501.8	3643	3194	4.2	42	32	2	2	2	2	2	2	60.7	153.6	102	72	4.55	4.37	2.25	139	3.6	60.11	15	4	2	2	2	25.7	82	19	69	10	3.57	9	81	169	25	0.68	13	36	6.4	123	3.6	1.162	0.4	6.84	7	70	3.6
69798	69705.8	4178	3660	4.3	43	21	2	3	4	2	2	2	52.6	162.9	116	72	4.61	3.957	2.425	142	3.7	91.94	17	2	2	2	2	19.8	83	20	66	12	4.28	9.7	64	153	25	1.04	15	102	18.3	123	3.5	1.13	0.7	11.97	7.8	78	6.2
71078	30467.1	3164	2700	4.4	44	22	2	4	4	1	2	2	73.7	160.2	116	70	4.16	4.655	2.375	141	3.7	86.63	13	3	2	2	2	28.7	75	23	52	6	2.14	9.5	167	180	28	0.98	15	83	14.9	123	3.9	1.259	0.5	8.55	7.5	75	5.7
62239	39254.3	3715	3482	4.4	44	22	2	2	3	2	2	2	57.4	156.9	118	82	4.72	3.103	2.275	139	3.9	56.58	14	1	2	2	2	23.3	85	27	100	14	5	9.1	97	120	23	0.64	12	59	10.6	123	3.4	1.098	0.5	8.55	7.6	76	4.1
69880	103036	4552	3168	4.4	44	34	2	3	4	1	2	2	65.8	161.6	116	62	4.94	4.732	2.475	140	4.2	69.84	16	14	2	2	2	25.2	89	21	62	13	4.64	9.9	85	183	26	0.79	20	97	17.4	123	4	1.292	0.7	11.97	7	70	3.9
66882	51648.7	3451	3207	4.7	47	22	2	1	4	2	2	2	51.8	165.9	112	64	4.66	4.086	2.325	134	3.9	57.46	12	15	2	2	2	18.8	84	24	58	10	3.57	9.3	80	158	23	0.65	8	161	28.8	123	3.8	1.227	1.2	20.52	7.3	73	4.3
64167	17652.8	3585	3096	4.9	49	21	2	5	4	2	2	2	47.7	167	92	66	4.22	3.672	2.375	138	4.1	52.16	13	1	2	2	2	17.1	76	18	60	7	2.5	9.5	105	142	25	0.59	8	66	11.8	123	4.2	1.356	0.7	11.97	7.6	76	3.9
63343	133625	3425	2749	3.6	36	45	2	3	5	1	2	2	119.4	166.7	144	72	5.16	3.827	2.2	139	3.8	53.92	16	14	2	2	2	43	93	18	67	7	2.5	8.8	48	148	22	0.61	12	60	10.7	123	2.5	0.807	0.4	6.84	6.8	68	4.3
66680	19604.1	2380	1777	3.7	37	56	2	4	4	1	2	2	101.7	163.1	102	60	18.21	7.008	2.35	137	3.5	74.26	17	12	2	2	2	38.2	328	15	136	12	4.28	9.4	59	271	26	0.84	28	54	9.7	123	3.8	1.227	0.6	10.26	7.3	73	4.4
65510	44780.2	2161	1142	3.9	39	65	2	3	2	1	2	2	45.9	149.6	128	0	6.44	5.146	2.375	134	3.8	60.11	13	3	2	2	2	20.5	116	23	64	4	1.43	9.5	27	199	22	0.68	14	46	8.2	123	4.2	1.356	0.4	6.84	6.6	66	5.4
63768	9380.87	4206	3327	3.9	39	64	1	2	2	2	2	2	69.2	166.5	128	76	5.05	5.043	2.35	141	3.9	86.63	19	12	2	2	2	25	91	24	66	8	2.86	9.4	89	195	24	0.98	35	52	9.3	123	2.3	0.743	0.6	10.26	6.8	68	5.4
70292	22400.8	2923	2321	4	40	48	2	4	3	2	2	2	85.5	166.1	134	78	5.83	5.405	2.25	138	3.9	76.02	15	10	2	2	2	31	105	21	75	15	5.36	9	159	209	24	0.86	35	70	12.5	123	4.1	1.324	0.6	10.26	7.1	71	5.9
68819	53777.9	3952	2935	4	40	47	1	1	2	2	2	2	93.2	167.6	116	54	4.11	6.181	2.3	141	4	88.4	32	77	2	2	2	33.2	74	25	66	18	6.43	9.2	134	239	27	1	35	40	7.2	123	4.3	1.388	0.4	6.84	7.1	71	5.7
65898	5997.53	4604	3691	4	40	66	1	4	4	2	2	2	97.6	180.7	148	78	4.44	4.629	2.225	140	3.6	91.05	24	6	2	2	2	29.9	80	27	65	11	3.93	8.9	123	179	25	1.03	11	84	15	123	3.4	1.098	0.8	13.68	6.4	64	6.8
63538	17573.9	2300	1865	4.1	41	62	2	4	5	2	2	2	75.3	151.4	158	88	5.11	6.594	2.375	140	3.4	82.21	23	77	2	2	2	32.9	92	20	74	11	3.93	9.5	128	255	28	0.93	24	68	12.2	123	3.8	1.227	0.8	13.68	7.2	72	4.2
66743	9440.71	2414	1768	4.1	41	68	2	2	1	2	2	2	59.8	149	120	74	5.5	6.258	2.25	140	4.2	68.95	15	4	2	2	2	26.9	99	22	137	12	4.28	9	73	242	25	0.78	11	82	14.7	123	3.7	1.195	0.8	13.68	7.8	78	4.7
63071	20266.4	3127	2611	4.1	41	53	2	4	5	2	2	2	77.7	161.3	152	86	5.94	4.526	2.35	141	4.1	79.56	15	6	2	2	2	29.9	107	22	55	12	4.28	9.4	116	175	24	0.9	15	80	14.3	123	3.9	1.259	0.4	6.84	7.2	72	4.9
69137	15756.8	3964	3311	4.1	41	56	1	4	4	2	2	2	91.8	180.7	124	68	4.88	4.836	2.3	138	3.9	79.56	30	15	2	2	2	28.1	88	25	43	8	2.86	9.2	476	187	26	0.9	36	88	15.8	123	4	1.292	0.7	11.97	6.8	68	5.6
69943	109679	5526	4166	4.1	41	40	1	3	5	2	2	2	79.5	166.9	116	78	4.5	4.474	2.375	141	3.9	89.28	20	15	2	2	2	28.5	81	24	106	18	6.43	9.5	133	173	26	1.01	26	104	18.6	123	3.8	1.227	0.6	10.26	6.7	67	5
62724	189225	2897	2314	4.2	42	57	2	3	5	2	2	2	63.3	155.8	112	76	4.5	6.155	2.35	143	4	71.6	30	15	2	2	2	26.1	81	29	68	17	6.07	9.4	58	238	28	0.81	47	109	19.5	123	4.3	1.388	1.4	23.94	6	60	3.9
64877	19199.5	4729	3783	4.2	42	46	1	4	3	2	2	2	107.6	182	112	74	5.88	5.741	2.275	137	4	90.17	24	1	2	2	2	32.5	106	28	55	13	4.64	9.1	358	222	26	1.02	18	93	16.7	123	3.6	1.162	0.8	13.68	7.2	72	6.3
70535	29206.8	6284	4792	4.2	42	40	1	3	5	2	2	2	82	176.6	130	64	7.77	0.155	2.475	141	3.8	80.44	20	5	2	2	2	26.3	140	25	72	12	4.28	9.9	140	6	19	0.91	36	84	15	123	3.6	1.162	0.2	3.42	6.9	69	2.2
63998	32687.2	2669	2188	4.3	43	48	2	4	5	1	2	2	54.8	166.9	#NULL!	#NULL!	4.11	4.086	2.35	139	3.8	75.14	38	9	2	2	2	19.7	74	36	56	15	5.36	9.4	117	158	25	0.85	17	100	17.9	123	4.2	1.356	1.4	23.94	7.4	74	4.6
69009	18519.9	3495	2963	4.3	43	56	1	5	5	2	2	2	79.5	172.1	134	64	4.72	3.517	2.325	141	4.3	72.49	23	8	2	2	2	26.8	85	20	60	10	3.57	9.3	113	136	27	0.82	23	97	17.4	123	4.1	1.324	0.7	11.97	7	70	5.3
66079	26946.7	3696	2792	4.3	43	54	1	4	3	2	2	2	92.2	165.2	124	70	5.88	2.715	2.425	145	3.9	66.3	22	4	2	2	2	33.8	106	24	60	7	2.5	9.7	171	105	25	0.75	37	55	9.9	123	3.1	1.001	0.4	6.84	7.3	73	6
70014	87558.5	4316	3966	4.4	44	32	1	3	4	2	2	2	92.2	179.5	102	70	5.55	4.577	2.275	139	4.1	73.37	20	15	2	2	2	28.6	100	24	75	9	3.21	9.1	101	177	26	0.83	18	83	14.9	123	3.4	1.098	0.8	13.68	7.5	75	5.8
65807	108976	5668	3947	4.4	44	49	1	3	5	2	2	2	96.9	175	116	66	6.05	6.155	2.325	139	4.1	100.78	30	14	2	2	2	31.6	109	24	71	23	8.21	9.3	95	238	26	1.14	47	93	16.7	123	3.3	1.066	0.7	11.97	7.3	73	5.5
67580	42910.9	2794	2215	4.5	45	67	2	3	2	1	2	2	65.6	162.6	146	62	5.55	6.31	2.625	139	3.9	53.04	28	3	2	2	2	24.8	100	25	89	13	4.64	10.5	91	244	29	0.6	20	87	15.6	123	4.7	1.518	0.5	8.55	7.4	74	4.2
66043	173980	2943	2251	4.5	45	64	2	3	3	1	2	2	85.6	160.6	124	80	5.55	5.431	2.425	140	4.6	87.52	30	12	2	2	2	33.2	100	21	67	17	6.07	9.7	42	210	25	0.99	24	94	16.8	123	3.4	1.098	0.6	10.26	7	70	6.1
64235	22874.2	3127	2484	4.5	45	56	2	1	1	2	2	2	89.3	153.2	#NULL!	#NULL!	5.72	5.767	2.35	140	4.2	54.81	23	12	2	2	2	38	103	25	80	17	6.07	9.4	152	223	24	0.62	47	73	13.1	123	4	1.292	0.5	8.55	7	70	4.7
64261	14339.4	3825	3138	4.5	45	67	1	5	5	2	2	2	75.8	176	140	66	5.55	5.948	2.275	141	3.9	59.23	17	15	2	2	2	24.5	100	21	68	13	4.64	9.1	143	230	25	0.67	16	82	14.7	123	3.5	1.13	1.1	18.81	6.7	67	4.3
67288	17921.3	4730	3902	4.6	46	24	1	5	5	2	2	2	77.4	171.7	116	84	4.88	3.853	2.3	140	4	93.7	40	15	2	2	2	26.3	88	32	59	17	6.07	9.2	255	149	27	1.06	121	60	10.7	123	4.8	1.55	0.5	8.55	7	70	6.4
71200	151582	5312	3776	4.6	46	51	1	3	5	2	2	2	69.3	173.4	126	82	5.05	5.844	2.4	140	3.8	93.7	43	15	2	2	2	23	91	35	53	18	6.43	9.6	217	226	26	1.06	33	111	19.9	123	3.8	1.227	0.7	11.97	7.4	74	4.3
63946	19649.8	5884	4820	4.6	46	39	1	3	2	1	2	2	94.7	178.2	128	60	5	6.465	2.425	139	3.7	100.78	34	6	2	2	2	29.8	90	36	90	16	5.71	9.7	288	250	23	1.14	37	193	34.6	123	2.6	0.84	0.6	10.26	7.3	73	5.9
66698	102674	5917	5579	4.6	46	21	1	3	4	2	2	2	82.8	181.1	114	58	4.27	4.086	2.425	139	3.9	70.72	19	15	2	2	2	25.2	77	22	45	11	3.93	9.7	237	158	28	0.8	12	76	13.6	123	3.7	1.195	1.6	27.36	7.4	74	5.2
62324	12167.8	3027	2358	4.7	47	60	2	1	4	2	2	2	64.4	151.6	102	60	5.05	6.749	2.4	138	3.7	51.27	30	3	2	2	2	28	91	26	73	17	6.07	9.6	126	261	26	0.58	30	98	17.6	123	4.2	1.356	0.6	10.26	7.4	74	5.3
69287	174527	3516	2321	4.7	47	54	1	3	4	2	2	2	98.5	170.7	120	74	4.61	5.844	2.3	139	3.5	87.52	48	14	2	2	2	33.8	83	33	76	16	5.71	9.2	175	226	28	0.99	134	122	21.9	123	4.5	1.453	0.8	13.68	7.3	73	5.2
65619	53126.9	3870	3297	4.7	47	20	1	1	3	2	2	2	90.9	169.8	104	64	5	4.836	2.475	138	3.9	73.37	42	8	2	2	2	31.5	90	27	128	15	5.36	9.9	163	187	24	0.83	36	62	11.1	123	3.6	1.162	0.5	8.55	8.1	81	5.7
70788	11949.6	4293	3645	4.7	47	34	1	5	5	2	2	2	69.6	171.7	102	72	5.27	5.017	2.35	139	3.8	83.1	14	14	2	2	2	23.6	95	23	58	11	3.93	9.4	129	194	27	0.94	15	115	20.6	123	3.4	1.098	1.5	25.65	7.8	78	7.3
69266	17186	4408	3581	4.7	47	27	1	4	2	1	2	2	86	177.2	126	76	5.22	5.534	2.45	141	3.7	99.89	26	4	2	2	2	27.4	94	30	55	11	3.93	9.8	540	214	27	1.13	45	161	28.8	123	3.4	1.098	1.5	25.65	7.7	77	6.8
67826	128308	5229	4254	4.7	47	51	1	3	5	2	2	2	87	179.3	118	72	4.83	5.172	2.5	142	3.7	97.24	25	15	2	2	2	27.1	87	29	33	12	4.28	10	285	200	26	1.1	25	85	15.2	123	4.5	1.453	0.7	11.97	6.7	67	5.9
65554	34973.4	4365	2833	4.8	48	47	1	3	2	2	2	2	95.5	174.6	140	90	5.16	6.025	2.5	139	4.1	91.94	39	5	2	2	2	31.3	93	31	51	14	5	10	429	233	19	1.04	30	47	8.4	123	5.1	1.647	0.4	6.84	7.1	71	6.7
63510	199030	3077	2401	4.9	49	56	2	3	4	2	2	2	57.8	163.6	112	62	5.61	6.258	2.45	135	3.7	54.81	28	15	2	2	2	21.6	101	28	88	13	4.64	9.8	89	242	27	0.62	33	92	16.5	123	3.7	1.195	0.9	15.39	7.8	78	5.8
63683	29257.6	5899	3928	4.9	49	53	1	3	4	2	2	2	101.4	183.8	134	76	14.88	6.103	2.525	136	3.7	84.86	27	3	2	2	2	30	268	21	66	16	5.71	10.1	68	236	24	0.96	26	108	19.3	123	3.1	1.001	0.5	8.55	6.8	68	4.1
65751	22366.7	4554	3455	5.1	51	54	1	1	3	2	2	2	77.2	171.5	126	84	6.83	5.431	2.375	136	3.9	71.6	31	1	2	2	2	26.2	123	31	58	12	4.28	9.5	260	210	26	0.81	33	106	19	123	3.9	1.259	1	17.1	7.7	77	5.4
69486	12242.9	2619	2175	3.9	39	67	2	4	5	1	1	2	124.5	171	134	76	4.61	3.698	2.375	140	3.6	119.34	21	8	1	2	2	42.6	83	37	87	15	5.36	9.5	99	143	26	1.35	108	80	14.3	124	4.9	1.582	0.7	11.97	8.2	82	7.5
68569	20728	2239	1831	4.6	46	56	2	4	4	1	1	2	113.9	174	132	84	9.38	4.965	2.375	140	3.3	75.14	18	1	1	2	2	37.6	169	25	70	25	8.93	9.5	49	192	24	0.85	26	172	30.8	124	3.4	1.098	0.9	15.39	7.6	76	6
63491	151959	6061	4218	5	50	56	1	3	5	2	1	2	95.4	179.7	112	74	5.05	4.034	2.5	139	4	91.94	31	15	1	2	2	29.5	91	24	50	20	7.14	10	156	156	24	1.04	23	109	19.5	124	4.7	1.518	0.8	13.68	7.3	73	6.1
65125	27565	2667	2070	4.4	44	40	2	2	2	2	1	2	61.8	149.2	116	84	4.83	6.517	2.275	140	3.8	50.39	19	5	2	2	2	27.8	87	24	57	8	2.86	9.1	63	252	24	0.57	11	22	3.9	124	4	1.292	0.3	5.13	7.2	72	2.9
65765	134246	3472	3082	4.6	46	20	2	3	3	2	1	2	60.4	173.6	108	60	5.11	4.086	2.4	143	4.2	67.18	12	4	2	2	2	20	92	17	47	6	2.14	9.6	67	158	28	0.76	9	93	16.7	124	4.3	1.388	1	17.1	7.4	74	3.6
66256	31909.6	2119	1719	3.9	39	49	2	1	5	1	1	2	74.4	145.1	118	66	5.44	5.094	2.25	138	4.2	47.74	23	8	2	2	2	35.3	98	23	73	15	5.36	9	129	197	18	0.54	20	68	12.2	124	3.9	1.259	0.6	10.26	7.3	73	4.1
63995	16987.3	2934	2485	3.9	39	56	1	4	2	1	1	2	116.6	172.4	184	96	5.83	5.56	2.25	138	3.8	139.67	20	1	2	2	2	39.2	105	24	87	13	4.64	9	181	215	29	1.58	24	69	12.4	124	3.5	1.13	0.6	10.26	7.2	72	5.2
65990	17489.5	3798	3110	3.9	39	53	1	5	2	2	1	2	100.4	169.9	168	92	5.72	5.017	2.425	144	4.7	106.08	24	99	2	2	2	34.8	103	25	101	21	7.5	9.7	117	194	27	1.2	32	91	16.3	124	3	0.969	0.5	8.55	7.5	75	6.6
67912	14292.5	3559	2842	4.1	41	65	1	2	5	2	1	1	94.1	178.1	120	78	5.27	3.853	2.45	137	3.9	87.52	31	15	2	2	2	29.7	95	36	88	9	3.21	9.8	137	149	25	0.99	25	67	12	124	3.7	1.195	0.8	13.68	8.2	82	4.9
63909	44690.5	2575	1951	4.3	43	62	2	3	4	2	1	2	78.1	155.7	134	62	7.22	5.017	2.3	139	4.2	63.65	12	3	2	2	2	32.2	130	20	76	14	5	9.2	133	194	26	0.72	20	90	16.1	124	3.3	1.066	0.8	13.68	6.7	67	5.2
69637	194603	2986	2205	4.5	45	58	2	3	2	1	1	2	76	152.9	128	66	5.66	6.801	2.425	142	3.8	50.39	28	6	2	2	2	32.5	102	27	111	11	3.93	9.7	67	263	22	0.57	49	150	26.9	124	3.8	1.227	0.5	8.55	7.3	73	5.9
64782	29731.6	5783	3885	4.6	46	50	1	3	4	1	1	1	64.8	175.6	108	70	5.88	4.681	2.35	140	4.1	68.95	12	2	2	2	1	21	106	16	57	8	2.86	9.4	120	181	29	0.78	25	78	14	124	4.1	1.324	0.4	6.84	6.8	68	2.8
63950	21486	3463	2727	3.7	37	28	2	4	5	2	2	2	112.3	167.2	104	72	8.22	4.707	2.225	139	4.1	59.23	14	15	1	2	2	40.2	148	17	45	14	5	8.9	97	182	22	0.67	12	116	20.8	124	3.2	1.033	0.4	6.84	6.6	66	4.6
67153	17538.2	2838	2668	4.1	41	23	2	4	3	2	2	2	84.5	165.9	120	56	4.66	4.965	2.3	136	3.8	44.2	13	3	1	2	2	30.7	84	20	91	7	2.5	9.2	152	192	21	0.5	16	35	6.3	124	4.2	1.356	0.5	8.55	7.2	72	4.7
68953	27697.2	3030	2434	4.1	41	32	2	3	3	2	2	2	70.3	149.3	112	80	5.16	6.387	2.475	138	3.9	62.76	132	4	1	2	2	31.5	93	90	118	9	3.21	9.9	46	247	25	0.71	14	89	15.9	124	4.4	1.421	0.5	8.55	7	70	5.4
63534	42783.4	5557	4714	4.1	41	39	1	2	3	2	2	2	86.2	177.8	118	72	5.16	3.957	2.4	140	4	93.7	26	8	1	2	2	27.3	93	36	97	13	4.64	9.6	218	153	28	1.06	12	143	25.6	124	3.2	1.033	0.9	15.39	6.9	69	4.2
64860	23717.2	4056	3328	4.2	42	50	1	3	2	2	2	2	65.1	164.9	106	76	5.22	7.034	2.375	139	4	83.1	17	7	1	2	2	23.9	94	20	85	14	5	9.5	103	272	25	0.94	19	76	13.6	124	3.7	1.195	0.7	11.97	6.6	66	4.3
63296	17074.2	3392	2275	4.4	44	55	2	5	5	1	2	2	55.6	154.8	106	62	4.83	5.741	2.325	141	3.7	59.23	23	15	1	2	2	23.2	87	21	61	15	5.36	9.3	72	222	27	0.67	13	99	17.7	124	4.1	1.324	0.8	13.68	6.9	69	6
66672	9135.68	4339	3329	4.4	44	60	1	1	5	2	2	2	84.2	166	#NULL!	#NULL!	5.33	8.12	2.375	139	4.3	99.01	18	15	1	2	2	30.6	96	21	66	15	5.36	9.5	77	314	26	1.12	21	123	22	124	3.2	1.033	0.8	13.68	6.8	68	4.2
66172	54437.1	4952	3843	4.4	44	20	2	3	3	2	2	2	102	169.7	#NULL!	#NULL!	4.11	4.086	2.325	140	3.8	81.33	42	3	2	2	2	35.4	74	37	69	11	3.93	9.3	92	158	25	0.92	25	29	5.2	124	4.1	1.324	0.5	8.55	7.5	75	4.7
69495	18510.1	3844	3459	4.5	45	22	2	5	3	2	2	2	55.6	166.3	104	74	4.77	4.008	2.3	139	3.3	53.04	10	3	2	2	2	20.1	86	14	32	11	3.93	9.2	61	155	24	0.6	8	124	22.2	124	3.8	1.227	0.6	10.26	7.5	75	4.4
66879	144765	3810	3045	4.8	48	42	2	3	4	1	2	2	78.2	166.2	116	78	4.16	4.112	2.375	137	3.6	70.72	16	15	2	2	2	28.3	75	14	38	20	7.14	9.5	49	159	27	0.8	15	71	12.7	124	4.1	1.324	0.3	5.13	7.5	75	4.9
69767	154414	3831	2947	3.5	35	56	1	5	4	2	2	2	125.1	166.1	160	84	4.83	4.293	2.125	135	3.7	77.79	13	7	2	2	2	45.3	87	20	74	8	2.86	8.5	80	166	26	0.88	19	16	2.9	124	3.6	1.162	0.5	8.55	6.8	68	5.2
65737	34016	2988	2219	3.9	39	53	2	3	3	2	2	2	72.5	160.4	114	68	5.66	6.982	2.4	139	3.9	68.07	14	14	2	2	2	28.2	102	16	85	10	3.57	9.6	101	270	21	0.77	11	69	12.4	124	4.4	1.421	0.4	6.84	6.2	62	5.1
71286	23497.1	2542	2090	4.1	41	56	2	2	4	1	2	2	83.6	160.3	138	84	4.61	7.086	2.425	142	4	62.76	16	6	2	2	2	32.5	83	18	82	8	2.86	9.7	110	274	26	0.71	28	99	17.7	124	3.3	1.066	0.4	6.84	6.7	67	5.9
65440	7380.99	3363	2809	4.2	42	61	1	4	3	2	2	2	71.3	176.7	150	82	5.11	3.336	2.375	141	3.4	92.82	14	8	2	2	2	22.8	92	19	82	13	4.64	9.5	172	129	28	1.05	13	52	9.3	124	3.1	1.001	0.7	11.97	7	70	3.7
67683	32633.1	3498	2790	4.2	42	56	2	3	4	2	2	2	65	177.4	132	80	5.5	5.715	2.275	143	4.1	61	11	7	2	2	2	20.7	99	18	55	7	2.5	9.1	38	221	26	0.69	12	48	8.6	124	3.4	1.098	0.4	6.84	6.5	65	3.6
70548	53686.9	4074	3380	4.2	42	34	1	1	3	2	2	2	62.6	160	108	76	5.88	5.12	2.25	140	3.5	70.72	21	7	2	2	2	24.5	106	28	85	11	3.93	9	244	198	25	0.8	36	85	15.2	124	2.7	0.872	0.7	11.97	7.7	77	6.1
62601	9711.59	4371	2981	4.2	42	65	1	4	3	1	2	2	75.3	170	134	66	4.66	3.931	2.275	138	4.3	149.4	10	14	2	2	2	26.1	84	22	47	18	6.43	9.1	190	152	26	1.69	12	75	13.4	124	3.6	1.162	0.6	10.26	8	80	6.7
67786	153200	4312	4026	4.3	43	45	1	3	2	2	2	2	90.8	178.2	100	56	5.05	4.526	2.425	140	3.3	75.14	15	3	2	2	2	28.6	91	21	72	12	4.28	9.7	111	175	31	0.85	16	102	18.3	124	4.3	1.388	1.2	20.52	6.5	65	6.1
63216	28700.1	5229	3939	4.3	43	54	1	1	4	2	2	2	77	173.5	128	82	8.33	6.232	2.275	141	3.8	43.32	16	12	2	2	2	25.6	150	18	58	11	3.93	9.1	78	241	27	0.49	13	9	1.6	124	3.5	1.13	0.4	6.84	7.3	73	4.3
66731	134978	4540	3362	4.4	44	46	1	3	5	2	2	2	104.8	170.1	98	66	3.66	5.017	2.325	140	4.1	112.27	29	14	2	2	2	36.2	66	23	45	15	5.36	9.3	175	194	27	1.27	19	90	16.1	124	3.6	1.162	0.8	13.68	6.8	68	9
62339	74200.7	5305	3953	4.4	44	29	1	3	4	2	2	2	94.4	179.7	#NULL!	#NULL!	5.22	5.198	2.375	138	4.5	79.56	57	15	2	2	2	29.2	94	30	153	13	4.64	9.5	110	201	27	0.9	60	83	14.9	124	3.7	1.195	0.6	10.26	7.2	72	6.6
69919	99717.1	4097	3573	4.5	45	31	1	3	4	2	2	2	58.4	163.9	122	72	3.55	4.862	2.4	141	4.2	90.17	19	12	2	2	2	21.7	64	28	79	12	4.28	9.6	84	188	30	1.02	20	167	29.9	124	4	1.292	1.3	22.23	8	80	6.7
65633	36617.6	4136	2843	4.5	45	57	1	3	4	2	2	2	74.1	166.4	138	88	6.27	3.931	2.375	140	4.1	94.59	13	1	2	2	2	26.8	113	21	70	12	4.28	9.5	144	152	23	1.07	20	108	19.3	124	3.5	1.13	0.8	13.68	7	70	5.8
71567	123196	5086	4307	4.5	45	35	1	3	3	2	2	2	81.2	173.6	122	82	4.61	4.163	2.375	138	3.8	90.17	17	3	2	2	2	26.9	83	22	57	11	3.93	9.5	116	161	26	1.02	16	134	24	124	4.2	1.356	0.9	15.39	7.4	74	5.8
63409	11500.6	2476	1769	4.6	46	69	2	4	4	2	2	2	85.2	162.1	130	82	5.27	6.077	2.425	139	4.8	106.08	13	2	2	2	2	32.4	95	17	88	13	4.64	9.7	135	235	25	1.2	20	80	14.3	124	4.9	1.582	0.7	11.97	7.9	79	6
67627	22591.9	4548	3621	4.6	46	25	1	4	5	2	2	2	112.7	172.9	132	84	5	4.888	2.4	141	4	84.86	24	15	2	2	2	37.7	90	18	65	10	3.57	9.6	149	189	26	0.96	22	109	19.5	124	2.7	0.872	0.7	11.97	7.6	76	6.3
62457	7645.78	4576	3401	4.6	46	69	1	4	5	1	2	2	72.8	168.2	100	56	5	3.698	2.375	136	4	82.21	14	15	2	2	2	25.7	90	24	61	13	4.64	9.5	244	143	24	0.93	28	109	19.5	124	3.3	1.066	0.6	10.26	7.8	78	3.7
62661	90031.5	5613	3861	4.6	46	35	1	3	4	2	2	2	74.2	187.3	114	86	4.72	6.982	2.4	140	3.6	76.91	21	7	2	2	2	21.2	85	22	59	12	4.28	9.6	119	270	26	0.87	43	63	11.3	124	4	1.292	0.8	13.68	7.9	79	5.5
64643	22680.3	3155	2430	4.7	47	52	2	5	5	2	2	2	47.4	156.8	140	82	6.38	5.56	2.5	139	3.6	53.04	15	6	2	2	2	19.3	115	19	43	14	5	10	53	215	26	0.6	14	76	13.6	124	5.1	1.647	0.6	10.26	7.1	71	4.5
67322	25155.9	4371	4052	4.7	47	20	1	4	4	2	2	2	71.9	178.2	126	54	5	3.103	2.4	138	3.8	88.4	15	#NULL!	2	2	2	22.6	90	20	51	14	5	9.6	196	120	28	1	15	66	11.8	124	4.3	1.388	0.7	11.97	8.3	83	4.4
67143	34624.1	4620	4145	4.7	47	33	1	2	3	2	2	2	56.7	160.6	126	64	4.39	4.991	2.4	139	4	74.26	28	8	2	2	2	22	79	30	102	14	5	9.6	217	193	24	0.84	45	95	17	124	4	1.292	0.7	11.97	7.9	79	5.7
66575	114331	4931	3837	4.7	47	38	1	3	5	2	2	2	80.3	178.5	134	88	5.61	5.87	2.275	140	4	65.42	32	15	2	2	2	25.2	101	23	57	13	4.64	9.1	85	227	27	0.74	29	95	17	124	3.4	1.098	1	17.1	7.5	75	5.8
69380	42587.9	6181	4895	4.7	47	20	1	2	3	2	2	2	98.8	173.6	134	88	4.88	4.189	2.45	137	3.8	68.07	72	1	2	2	2	32.8	88	38	57	12	4.28	9.8	180	162	25	0.77	20	119	21.3	124	4.1	1.324	0.7	11.97	7.7	77	5.6
63642	21340.7	3777	3302	4.8	48	25	1	4	3	2	2	2	81.5	167.9	138	78	4.94	6.025	2.475	140	3.5	89.28	31	2	2	2	2	28.9	89	23	58	9	3.21	9.9	109	233	26	1.01	50	99	17.7	124	4.7	1.518	1.4	23.94	7.5	75	6.6
64222	110971	5897	4137	4.8	48	39	1	3	5	2	2	2	79.4	178.4	118	78	4.77	5.353	2.45	138	3.9	99.01	22	10	2	2	2	24.9	86	23	56	18	6.43	9.8	159	207	27	1.12	15	82	14.7	124	3.6	1.162	0.8	13.68	7.6	76	7.5
62851	99362.2	5312	4333	4.9	49	27	1	3	2	2	2	2	75.7	177.5	#NULL!	#NULL!	4.16	4.784	2.4	139	3.7	74.26	26	5	2	2	2	24	75	30	51	8	2.86	9.6	238	185	23	0.84	19	180	32.2	124	4.9	1.582	1.7	29.07	8.1	81	7.4
70485	15030.4	4492	3177	5	50	34	1	5	5	2	2	2	54.9	163.1	98	68	5.11	5.043	2.575	138	3.7	72.49	29	14	2	2	2	20.6	92	24	59	8	2.86	10.3	197	195	25	0.82	13	81	14.5	124	3.1	1.001	1	17.1	7.8	78	5.1
66836	37225.6	5378	4516	5	50	22	1	3	4	2	2	2	58.6	177	124	66	4.39	3.672	2.4	139	4.6	85.75	15	1	2	2	2	18.7	79	27	63	11	3.93	9.6	139	142	24	0.97	14	115	20.6	124	3.6	1.162	0.8	13.68	7.7	77	7.1
68875	181786	5507	4253	5	50	52	1	3	3	2	2	2	89	174.3	120	84	4.77	4.034	2.375	142	3.8	118.46	28	7	2	2	2	29.3	86	23	26	9	3.21	9.5	225	156	27	1.34	20	63	11.3	124	3.9	1.259	0.8	13.68	6.8	68	6
64608	109271	4601	3964	5.1	51	22	1	3	2	2	2	2	65.7	172.5	114	66	4.88	4.965	2.35	140	3.8	89.28	19	15	2	2	2	22.1	88	20	51	13	4.64	9.4	170	192	26	1.01	20	147	26.3	124	3.2	1.033	0.8	13.68	7.3	73	5.5
66311	14953.4	3688	2951	3.9	39	39	1	5	5	2	1	2	64.6	167.6	98	64	7.66	3.982	2.35	139	3.9	59.23	15	15	1	2	2	23	138	18	60	11	3.93	9.4	66	154	26	0.67	14	106	19	125	3.1	1.001	0.5	8.55	7.4	74	8.2
64495	166235	2754	2031	4.3	43	55	2	3	3	1	1	2	138.3	159.3	136	80	4.77	6.62	2.375	139	4.1	64.53	22	10	1	2	2	54.5	86	26	56	12	4.28	9.5	76	256	27	0.73	29	63	11.3	125	3.5	1.13	0.6	10.26	7.3	73	6.6
65308	25945.7	2399	1933	4.5	45	54	2	1	1	2	1	2	60.6	150.9	132	64	5.5	6.698	2.45	139	3.7	93.7	16	3	1	2	2	26.6	99	21	75	12	4.28	9.8	73	259	30	1.06	18	108	19.3	125	3.9	1.259	0.5	8.55	8.1	81	4.7
67651	20111.8	3714	2982	3.9	39	26	2	4	4	2	1	2	110.1	163.7	110	92	4.44	5.069	2.375	138	4.2	90.17	21	5	2	2	2	41.1	80	21	121	7	2.5	9.5	167	196	24	1.02	15	31	5.6	125	2.5	0.807	0.5	8.55	7.5	75	7
67442	29187.3	3497	2868	4.1	41	39	2	4	5	2	1	2	76.4	162.8	118	74	5.11	4.991	2.3	139	4.3	68.95	11	7	2	2	2	28.8	92	18	37	7	2.5	9.2	108	193	25	0.78	12	74	13.3	125	3.5	1.13	0.4	6.84	7.1	71	3.4
66235	18308.1	3329	3013	4.5	45	33	2	5	5	2	1	2	58.7	160.4	112	64	5.55	4.189	2.3	138	3.7	50.39	13	5	2	2	2	22.8	100	19	28	7	2.5	9.2	53	162	25	0.57	12	69	12.4	125	3.1	1.001	1.1	18.81	6.8	68	4.7
70416	40200.1	5290	4761	4.2	42	25	1	2	4	2	1	2	73.4	175	108	64	4.72	4.293	2.35	140	3.7	99.89	29	2	2	2	2	24	85	28	86	12	4.28	9.4	290	166	26	1.13	12	158	28.3	125	4.4	1.421	0.6	10.26	7.2	72	5.3
63180	10859.6	3868	3232	4.3	43	50	1	5	5	2	1	2	68	161.1	110	74	5.16	5.793	2.325	137	4	90.17	21	15	2	2	2	26.2	93	25	41	11	3.93	9.3	121	224	25	1.02	23	136	24.4	125	3.1	1.001	0.8	13.68	7.1	71	5.8
69354	34329.4	4517	3599	4.4	44	42	1	1	1	2	1	2	84.9	176.9	134	72	5.5	5.715	2.325	139	3.9	68.95	31	7	2	2	2	27.1	99	23	100	8	2.86	9.3	119	221	27	0.78	36	49	8.8	125	3.3	1.066	0.4	6.84	7.2	72	4.9
66871	32878.5	5997	4287	5.3	53	26	1	3	4	2	1	2	86.2	180.1	118	78	4.61	5.87	2.45	141	3.7	82.21	44	6	2	2	2	26.6	83	34	54	11	3.93	9.8	232	227	26	0.93	47	54	9.7	125	4.7	1.518	0.9	15.39	7.4	74	6.9
63261	20198.5	3322	2625	4	40	41	2	4	5	2	2	2	62.5	155.2	126	66	4.77	5.974	2.325	138	3.8	74.26	18	15	1	2	2	25.9	86	24	50	11	3.93	9.3	107	231	23	0.84	13	78	14	125	3.5	1.13	0.5	8.55	7.5	75	3.9
66628	133985	2787	2399	4.3	43	41	2	3	4	1	2	2	80.7	153.5	120	70	4.77	4.551	2.375	132	3.4	49.5	33	8	1	2	2	34.2	86	24	73	8	2.86	9.5	63	176	25	0.56	32	65	11.6	125	3.6	1.162	0.5	8.55	7.1	71	4.3
63749	9194.12	3316	2725	4.3	43	43	2	5	4	2	2	2	55.5	162.5	120	76	4.66	5.146	2.45	140	4.2	62.76	16	8	1	2	2	21	84	23	37	9	3.21	9.8	79	199	25	0.71	6	75	13.4	125	4.8	1.55	0.5	8.55	7.1	71	3
70728	24201	2604	2040	4.4	44	42	2	4	3	1	2	2	125.8	162.5	108	78	4.94	4.138	2.3	138	3.9	79.56	24	1	1	2	2	47.6	89	28	59	9	3.21	9.2	167	160	26	0.9	27	120	21.5	125	3.4	1.098	0.5	8.55	7.8	78	5.5
67604	14410.4	3291	2887	4.9	49	24	2	5	5	2	2	2	53.5	165.2	114	70	3.28	5.198	2.5	140	3.8	57.46	11	8	1	2	2	19.6	59	16	50	9	3.21	10	100	201	27	0.65	13	254	45.5	125	4.8	1.55	0.9	15.39	7.6	76	4.3
71655	7380.99	2250	1791	4.1	41	65	1	4	1	2	2	2	65.3	152.5	130	58	4.83	5.301	2.35	138	3.8	91.05	24	99	1	2	2	28.1	87	25	63	18	6.43	9.4	333	205	24	1.03	19	91	16.3	125	3.2	1.033	0.5	8.55	7.1	71	5.2
69410	23343.6	2924	2289	4.2	42	46	2	4	4	2	2	2	83.6	166.1	114	68	5.77	4.138	2.375	138	3.7	61	13	15	1	2	2	30.3	104	17	51	12	4.28	9.5	148	160	25	0.69	7	82	14.7	125	4.1	1.324	1.2	20.52	7	70	5.1
71122	120348	5870	3859	4.2	42	63	1	3	4	2	2	2	94.7	189.7	128	76	5.16	4.629	2.3	138	3.9	99.01	27	15	1	2	2	26.3	93	30	80	14	5	9.2	119	179	23	1.12	18	51	9.1	125	2.8	0.904	0.8	13.68	7.5	75	3.7
67043	17704	5909	4674	4.3	43	21	1	4	2	2	2	2	181.4	186.6	130	62	6.22	4.629	2.35	142	3.9	91.94	25	15	1	2	2	52.1	112	23	73	8	2.86	9.4	462	179	24	1.04	49	77	13.8	125	4.1	1.324	0.5	8.55	7.2	72	7.2
68556	28566.8	3179	2738	4.4	44	50	2	2	4	2	2	2	61.9	163.9	102	76	4.72	5.275	2.425	139	4	57.46	16	15	1	2	2	23	85	21	52	14	5	9.7	83	204	26	0.65	28	89	15.9	125	5	1.615	0.7	11.97	6.9	69	3.5
62820	22156.6	2200	1759	4.5	45	53	2	5	1	1	2	2	54.5	149	116	74	5.66	5.301	2.5	142	3.9	56.58	14	4	1	2	2	24.5	102	18	59	8	2.86	10	42	205	27	0.64	12	74	13.3	125	5	1.615	0.4	6.84	7.2	72	4.7
63590	21074.1	5952	4769	4.6	46	21	1	4	4	2	2	2	98.3	181.2	126	66	5.55	4.577	2.4	140	3.9	79.56	30	15	1	2	2	29.9	100	23	69	12	4.28	9.6	104	177	27	0.9	18	102	18.3	125	4.5	1.453	1	17.1	7.7	77	4.5
70605	20868.7	4259	3409	4.7	47	56	1	4	4	1	2	2	89.2	180.7	144	68	4.88	4.577	2.4	141	4.1	91.94	23	15	1	2	2	27.3	88	20	52	11	3.93	9.6	249	177	28	1.04	22	123	22	125	4.2	1.356	1	17.1	7.5	75	5.8
62357	101591	7135	5760	4.8	48	36	1	3	4	2	2	2	91.6	189.3	104	80	4.16	5.301	2.325	135	4.1	91.05	27	15	1	2	2	25.6	75	23	54	15	5.36	9.3	119	205	26	1.03	20	49	8.8	125	3.9	1.259	0.8	13.68	7.8	78	4.8
62270	30908	2728	2259	4	40	33	2	2	5	2	2	2	73	150.4	#NULL!	#NULL!	3.83	5.043	2.325	139	3.9	71.6	20	4	2	2	2	32.3	69	15	79	10	3.57	9.3	107	195	24	0.81	30	67	12	125	3.7	1.195	0.7	11.97	7.3	73	5.4
69887	16474.4	3445	2813	4.1	41	23	2	4	4	2	2	2	81.3	160.3	114	64	4.66	4.81	2.275	140	3.9	60.11	15	3	2	2	2	31.6	84	16	64	10	3.57	9.1	122	186	25	0.68	10	37	6.6	125	4.9	1.582	0.9	15.39	7.3	73	5.8
70451	17743.8	3325	2299	4.2	42	35	2	3	4	2	2	2	75.8	158.2	98	66	5.11	5.819	2.325	138	4	49.5	14	2	2	2	2	30.3	92	13	57	9	3.21	9.3	59	225	23	0.56	7	31	5.6	125	4.5	1.453	0.3	5.13	6.7	67	3.7
66714	55140.4	3169	2963	4.5	45	21	2	1	4	2	2	2	50.8	163.4	112	74	4.83	4.189	2.35	138	4.1	46.85	16	15	2	2	2	19	87	21	84	13	4.64	9.4	76	162	25	0.53	9	17	3	125	4.4	1.421	0.3	5.13	7.4	74	3.5
68384	62261.8	3367	2807	4.5	45	23	2	3	4	2	2	2	86.1	158.4	118	76	4.88	3.957	2.325	138	3.6	71.6	18	2	2	2	2	34.3	88	22	53	9	3.21	9.3	199	153	25	0.81	13	71	12.7	125	3.1	1.001	0.6	10.26	7	70	5.9
63442	27438	2700	2225	3.9	39	51	2	4	4	2	2	2	94.7	167.8	122	78	5.22	3.879	2.225	140	3.6	92.82	21	4	2	2	2	33.6	94	29	92	8	2.86	8.9	177	150	25	1.05	48	61	10.9	125	3.7	1.195	0.7	11.97	6.8	68	5.4
70590	31605.8	3760	2970	4	40	51	2	2	3	2	2	2	86	164.2	134	84	4.66	6.646	2.3	140	4.1	53.92	24	9	2	2	2	31.9	84	42	61	12	4.28	9.2	105	257	27	0.61	29	87	15.6	125	4.3	1.388	0.7	11.97	7.1	71	5
71314	30386.7	4930	3652	4	40	51	1	1	1	2	2	2	83	165.8	116	82	5.11	4.293	2.375	140	3.8	54.81	28	4	2	2	2	30.2	92	20	53	4	1.43	9.5	96	166	25	0.62	8	94	16.8	125	3.5	1.13	0.4	6.84	7.2	72	4.2
67503	154977	3619	3176	4.1	41	45	2	3	5	2	2	1	100.4	162.9	120	82	5.55	5.25	2.225	139	4.2	65.42	23	7	2	2	2	37.8	100	19	59	14	5	8.9	72	203	23	0.74	14	131	23.5	125	4.1	1.324	0.6	10.26	6.4	64	4.3
64763	17701.8	4490	3830	4.1	41	27	1	4	4	2	2	2	#NULL!	178.9	130	64	4.88	4.913	2.325	138	3.3	78.68	20	2	2	2	2	#NULL!	88	16	39	11	3.93	9.3	102	190	24	0.89	26	73	13.1	125	3.5	1.13	0.7	11.97	7.6	76	7
65316	27234.9	3926	2835	4.2	42	54	1	4	5	2	2	2	94.6	177.6	120	66	7.16	4.06	2.35	142	4.1	91.05	32	15	2	2	2	30	129	29	69	19	6.78	9.4	313	157	25	1.03	11	60	10.7	125	3.5	1.13	0.5	8.55	7.2	72	6.6
70372	11794.3	4604	3533	4.2	42	61	1	1	4	1	2	2	73.6	170.1	108	68	5	6.387	2.325	140	4.1	91.94	22	77	2	2	2	25.4	90	24	56	18	6.43	9.3	195	247	26	1.04	62	158	28.3	125	4	1.292	0.8	13.68	6.5	65	6.2
63556	9548.68	5075	3703	4.2	42	64	1	5	5	2	2	2	79.2	178.9	104	78	7.05	4.939	2.25	142	3.7	89.28	21	7	2	2	2	24.7	127	22	52	11	3.93	9	130	191	27	1.01	26	88	15.8	125	3	0.969	1.6	27.36	6.4	64	6.4
65885	21717.6	4034	1997	4.3	43	69	1	3	4	1	2	2	79.1	190	132	58	5.77	4.163	2.375	140	3.7	51.27	36	4	2	2	2	21.9	104	60	156	7	2.5	9.5	97	161	28	0.58	153	76	13.6	125	3.3	1.066	0.6	10.26	7.1	71	3.6
71580	20694	3459	2854	4.4	44	50	2	2	3	2	2	2	65	155.1	108	66	5.05	6.853	2.25	140	4.4	62.76	14	8	2	2	2	27	91	16	48	6	2.14	9	79	265	23	0.71	11	39	7	125	3.9	1.259	0.7	11.97	7	70	3.7
69630	34050.1	4030	3494	4.4	44	23	1	1	4	2	2	2	80.7	169.9	106	70	4.44	3.853	2.275	140	4.1	78.68	20	7	2	2	2	28	80	26	53	8	2.86	9.1	268	149	25	0.89	21	84	15	125	4.1	1.324	0.7	11.97	6.8	68	7.3
70561	19320.8	4389	3561	4.4	44	42	1	4	5	2	2	2	73.1	172	126	86	6.49	4.732	2.35	141	3.9	90.17	17	14	2	2	2	24.7	117	25	57	15	5.36	9.4	213	183	26	1.02	21	99	17.7	125	4.3	1.388	0.6	10.26	7.2	72	4.6
68440	116166	5645	4062	4.4	44	46	1	3	4	2	2	2	80.7	177.9	92	70	5	5.896	2.225	137	4.1	73.37	34	99	2	2	2	25.5	90	31	45	17	6.07	8.9	181	228	24	0.83	26	159	28.5	125	3.5	1.13	0.7	11.97	6.5	65	6.6
71405	7233.37	3067	2217	4.5	45	63	1	4	2	2	2	2	69.2	174.7	140	96	5	4.629	2.4	135	4.5	82.21	21	4	2	2	2	22.7	90	31	56	5	1.79	9.6	286	179	25	0.93	18	153	27.4	125	2.8	0.904	0.9	15.39	7.9	79	5.2
67594	104079	6311	4607	4.5	45	43	1	3	5	2	2	2	87.4	185.9	132	82	6	6.232	2.375	138	3.9	76.91	43	15	2	2	2	25.3	108	25	78	11	3.93	9.5	157	241	26	0.87	31	68	12.2	125	3.6	1.162	0.9	15.39	7.2	72	5.7
67488	12961.7	4506	3867	4.6	46	29	1	5	5	2	2	2	68.6	173.3	118	70	4.94	4.888	2.3	138	3.9	87.52	20	7	2	2	2	22.8	89	26	71	10	3.57	9.2	153	189	24	0.99	10	112	20.1	125	3.2	1.033	1	17.1	7.9	79	5
67357	37370.4	6085	5393	4.6	46	23	1	3	4	2	2	2	86.4	187.6	108	62	4.22	3.284	2.35	139	3.9	111.38	22	1	2	2	2	24.5	76	23	67	17	6.07	9.4	267	127	28	1.26	13	122	21.9	125	4.2	1.356	1	17.1	7	70	5.4
69166	6085.92	3203	2498	4.7	47	60	1	4	5	2	2	2	101.3	183.1	132	66	6.44	4.267	2.425	141	4.4	105.2	19	15	2	2	2	30.2	116	26	67	12	4.28	9.7	495	165	29	1.19	32	49	8.8	125	3.6	1.162	0.7	11.97	7.6	76	5.1
65233	49254.6	5368	4423	4.7	47	30	1	1	4	2	2	2	79.5	172	122	76	5.05	4.81	2.4	139	3.8	106.96	51	14	2	2	2	26.9	91	71	51	11	3.93	9.6	1097	186	28	1.21	17	85	15.2	125	4.6	1.485	0.8	13.68	6	60	5.1
71531	112309	5367	3839	4.8	48	35	1	3	4	2	2	2	65.3	170.8	138	86	4.88	5.767	2.4	139	3.6	83.1	13	2	2	2	2	22.4	88	15	70	12	4.28	9.6	99	223	25	0.94	19	115	20.6	125	3.5	1.13	0.5	8.55	8	80	5.3
70865	119758	5636	4478	4.8	48	45	1	3	3	2	2	2	94.8	175.1	#NULL!	#NULL!	4	6.982	2.425	141	4.1	94.59	37	9	2	2	2	30.9	72	31	68	21	7.5	9.7	378	270	21	1.07	16	130	23.3	125	2.7	0.872	1.3	22.23	7.2	72	7.1
68633	46544.5	4638	3851	3.8	38	38	2	1	3	2	1	2	68.2	172.6	100	56	4.33	4.422	2.325	141	3.9	71.6	15	9	1	2	2	22.9	78	20	48	14	5	9.3	105	171	27	0.81	10	66	11.8	126	5.4	1.744	0.5	8.55	6.8	68	3.7
64862	22911.9	4149	2835	4	40	34	1	3	4	2	1	2	71.5	166.8	106	74	5.72	5.819	2.275	139	3.4	108.73	20	5	1	2	2	25.7	103	20	77	20	7.14	9.1	49	225	18	1.23	22	62	11.1	126	3.4	1.098	0.7	11.97	6.6	66	6.6
65320	114466	5969	4815	4.2	42	39	1	3	3	2	1	1	93.2	183.9	126	94	5.27	4.707	2.35	139	3.8	107.85	26	3	1	2	2	27.6	95	30	52	12	4.28	9.4	175	182	25	1.22	11	72	12.9	126	3.7	1.195	0.5	8.55	6.9	69	7.2
65248	118210	3335	2856	3.7	37	67	2	3	4	2	1	2	120.7	175.9	156	98	6.49	5.896	2.225	135	3.9	68.95	17	14	2	2	2	39	117	19	83	12	4.28	8.9	52	228	24	0.78	17	266	47.6	126	3.9	1.259	1.1	18.81	6.3	63	6
71775	29365.1	3788	1995	3.8	38	62	1	3	2	2	1	2	129.7	178.5	118	78	16.76	3.776	2.3	136	4.6	161.77	22	6	2	2	2	40.7	302	21	101	19	6.78	9.2	216	146	25	1.83	31	81	14.5	126	3.3	1.066	0.8	13.68	7	70	6.4
65328	11078.1	3781	2506	3.9	39	63	1	2	4	2	1	2	55.1	160.9	114	38	10.88	5.741	2.375	132	4.4	70.72	180	2	2	2	2	21.3	196	119	111	11	3.93	9.5	63	222	27	0.8	76	104	18.6	126	4.3	1.388	0.6	10.26	7.7	77	2.9
69452	177416	3101	2606	4.1	41	56	2	3	4	2	1	2	101.8	162.8	118	80	4.88	4.034	2.35	141	3.7	80.44	41	15	2	2	2	38.4	88	24	88	8	2.86	9.4	137	156	26	0.91	52	78	14	126	3.6	1.162	0.8	13.68	6.9	69	5.8
67471	157115	4693	3673	4.4	44	45	2	3	3	2	1	2	62.9	165.5	126	70	4.83	5.508	2.375	138	3.8	59.23	13	8	2	2	2	23	87	22	73	10	3.57	9.5	80	213	23	0.67	21	24	4.3	126	3.4	1.098	0.7	11.97	6.7	67	3.8
66393	21052.4	3867	3051	3.8	38	43	2	5	4	2	2	2	63.5	162.6	138	94	4.66	5.12	2.25	141	3.6	53.92	20	5	1	2	2	24	84	24	40	12	4.28	9	92	198	27	0.61	10	69	12.4	126	2.9	0.936	0.7	11.97	6.4	64	3.8
66789	32886.6	3362	2980	3.9	39	38	2	3	5	2	2	2	75.1	156.9	104	68	4.66	5.793	2.175	133	3.7	54.81	15	6	1	2	2	30.5	84	19	70	6	2.14	8.7	50	224	23	0.62	23	191	34.2	126	3.8	1.227	0.6	10.26	6.9	69	1.8
63402	18124.2	2860	2608	4.1	41	27	2	5	5	2	2	2	74.5	151.3	114	72	5.38	6.336	2.425	138	4.1	56.58	29	14	1	2	2	32.5	97	30	53	11	3.93	9.7	103	245	27	0.64	22	109	19.5	126	3.3	1.066	0.5	8.55	7.6	76	6.9
70554	74519	4488	3616	4.4	44	37	2	3	5	2	2	2	100.3	174.6	108	90	4.61	4.862	2.375	139	3.9	58.34	18	15	1	2	2	32.9	83	20	93	14	5	9.5	65	188	25	0.66	15	46	8.2	126	4.1	1.324	0.4	6.84	7.3	73	5.3
67775	99393.9	3903	3260	4.7	47	29	2	3	3	2	2	2	64.5	164.2	112	70	6.99	5.56	2.4	137	4.1	63.65	21	15	1	2	2	23.9	126	24	82	14	5	9.6	179	215	26	0.72	12	67	12	126	3.7	1.195	0.8	13.68	7.2	72	3.5
69803	20543.8	3393	2760	4.1	41	44	1	5	5	2	2	2	66.4	174.4	120	78	4.33	5.767	2.3	137	4.1	85.75	28	15	1	2	2	21.8	78	30	59	12	4.28	9.2	128	223	25	0.97	21	122	21.9	126	3.4	1.098	0.7	11.97	7.4	74	4.3
62464	22824.3	4676	3893	4.1	41	32	1	3	3	2	2	2	85.3	173.9	114	68	4.72	5.12	2.35	140	4.1	87.52	22	7	1	2	2	28.2	85	22	40	17	6.07	9.4	95	198	29	0.99	8	160	28.7	126	4	1.292	1.1	18.81	6.6	66	6.8
62994	18352.3	2402	2008	4.4	44	49	2	5	3	2	2	2	51.2	149	116	74	7.49	4.655	2.325	138	3.5	51.27	26	15	1	2	2	23.1	135	26	55	8	2.86	9.3	460	180	26	0.58	26	114	20.4	126	3.9	1.259	0.6	10.26	7.2	72	3.8
63228	53571.1	4592	3330	4.4	44	27	1	2	2	2	2	1	79.6	169.9	120	68	6.88	3.284	2.35	139	3.8	84.86	21	4	1	2	2	27.6	124	23	70	9	3.21	9.4	125	127	24	0.96	39	143	25.6	126	2.9	0.936	0.8	13.68	6.5	65	3.6
66184	25402	4708	4078	4.4	44	24	1	4	4	2	2	2	74.5	172.6	118	76	6.27	5.431	2.45	143	4.3	102.54	19	15	1	2	2	25	113	26	58	13	4.64	9.8	199	210	21	1.16	19	83	14.9	126	4.2	1.356	0.5	8.55	6.8	68	5.9
64882	161788	6415	4572	4.4	44	65	1	3	5	2	2	2	91.9	182.4	132	76	5.16	5.974	2.325	140	4.1	99.01	18	14	1	2	2	27.6	93	23	72	15	5.36	9.3	125	231	27	1.12	17	73	13.1	126	3.5	1.13	1.1	18.81	7	70	4.8
66189	32717	4333	3680	4.8	48	47	1	1	2	2	2	2	66.5	164.5	98	74	4	5.767	2.35	140	3.8	79.56	17	12	1	2	2	24.6	72	21	96	19	6.78	9.4	137	223	23	0.9	19	73	13.1	126	4.1	1.324	0.6	10.26	8	80	5.3
67915	17286.2	5068	4465	5	50	24	1	5	5	2	2	2	65.7	174.8	116	60	5.05	5.12	2.475	142	3.8	77.79	22	5	1	2	2	21.5	91	19	60	17	6.07	9.9	135	198	25	0.88	20	86	15.4	126	3.9	1.259	0.7	11.97	8.1	81	7.4
70204	17328.2	3193	2547	3.6	36	20	2	4	4	2	2	2	108.3	163	112	70	5.5	2.741	2.25	138	3.9	61	14	7	2	2	2	40.8	99	20	61	7	2.5	9	244	106	20	0.69	18	42	7.5	126	3.3	1.066	0.4	6.84	6.9	69	5
65174	92292.7	2840	2359	3.8	38	31	2	3	4	1	2	2	77.6	161.6	98	76	6.05	4.241	2.225	139	3.7	57.46	33	14	2	2	2	29.7	109	22	66	10	3.57	8.9	51	164	27	0.65	18	51	9.1	126	3.7	1.195	0.5	8.55	6.5	65	6
69851	19544.1	2630	2378	4	40	31	2	5	5	2	2	2	58	157.3	96	62	4.22	4.344	2.15	135	4.1	53.92	11	14	2	2	2	23.4	76	16	47	7	2.5	8.6	94	168	23	0.61	12	59	10.6	126	3.9	1.259	0.4	6.84	6.9	69	4.2
71784	42180.3	3682	2975	4	40	24	2	3	3	1	2	2	50.2	161.1	106	76	4.05	5.198	2.325	139	3.7	84.86	23	6	2	2	2	19.3	73	22	14	9	3.21	9.3	99	201	23	0.96	12	45	8.1	126	4.3	1.388	1	17.1	7.9	79	4.4
70995	32015.6	3684	3132	4.1	41	34	2	3	2	2	2	2	133.3	171.1	120	74	6.11	3.336	2.2	138	4.1	76.91	18	4	2	2	2	45.5	110	17	46	9	3.21	8.8	93	129	25	0.87	12	21	3.8	126	3.6	1.162	0.5	8.55	7.1	71	5.8
65851	56529.8	4403	3622	4.1	41	20	2	1	3	2	2	2	114.7	165.1	114	64	5.22	2.896	2.275	136	3.9	44.2	22	4	2	2	2	42.1	94	16	66	8	2.86	9.1	125	112	19	0.5	22	77	13.8	126	3.6	1.162	0.5	8.55	7	70	4.9
66409	31552	3554	2827	4.2	42	36	2	3	4	1	2	2	75.2	168.2	80	58	5.05	5.793	2.25	140	3.9	54.81	15	6	2	2	2	26.6	91	22	54	7	2.5	9	96	224	26	0.62	10	138	24.7	126	3	0.969	0.8	13.68	6.9	69	4.3
62220	33538.6	3804	3362	4.4	44	31	2	4	5	2	2	2	113.1	167.3	118	70	5.33	5.017	2.35	137	3.6	68.95	19	9	2	2	2	40.4	96	21	90	13	4.64	9.4	234	194	26	0.78	35	78	14	126	4.1	1.324	0.5	8.55	7.3	73	5.4
70713	16272.6	3047	2496	4.5	45	30	2	5	5	1	2	2	53.4	157.9	100	52	4	5.198	2.35	140	3.6	50.39	18	6	2	2	2	21.4	72	19	33	8	2.86	9.4	96	201	27	0.57	10	64	11.5	126	3.8	1.227	0.7	11.97	7.4	74	3.5
68324	91826.3	3553	3069	4.5	45	27	2	3	5	2	2	2	83.9	167.7	104	62	4.66	5.172	2.375	143	4.2	61	18	14	2	2	2	29.8	84	19	56	7	2.5	9.5	77	200	26	0.69	12	104	18.6	126	3.7	1.195	0.8	13.68	7.2	72	3.3
62249	59528.8	3970	3551	4.5	45	26	2	3	5	2	2	2	53.6	162.4	124	82	4.94	5.56	2.3	135	3.7	71.6	47	4	2	2	2	20.3	89	38	54	14	5	9.2	89	215	24	0.81	14	92	16.5	126	4.6	1.485	0.7	11.97	7.2	72	4.1
69916	35554.8	3423	3103	4.6	46	22	2	2	2	1	2	2	55.5	159	100	58	4.83	4.396	2.375	138	3.9	55.69	12	10	2	2	2	22	87	17	53	10	3.57	9.5	102	170	23	0.63	7	74	13.3	126	4.6	1.485	0.7	11.97	7.1	71	3.6
63881	52206.2	3736	3371	4.7	47	25	2	3	5	2	2	2	54.3	159.9	104	62	4.22	5.948	2.4	138	3.9	51.27	12	6	2	2	2	21.2	76	22	38	9	3.21	9.6	96	230	25	0.58	7	97	17.4	126	4.3	1.388	0.9	15.39	7.9	79	3.9
69256	34082.9	3509	2730	4	40	56	1	5	2	2	2	2	116.2	170.4	124	84	4.72	7.086	2.25	140	4.6	89.28	23	3	2	2	2	40	85	22	69	11	3.93	9	186	274	22	1.01	47	64	11.5	126	3.4	1.098	0.5	8.55	6.8	68	6.4
62236	9513.61	3703	3095	4	40	61	1	5	4	2	2	2	70.8	174.6	140	80	5.11	5.172	2.25	139	4	95.47	25	15	2	2	2	23.2	92	19	69	13	4.64	9	128	200	28	1.08	27	128	22.9	126	3.4	1.098	0.9	15.39	7.8	78	5.3
62195	16469	4333	2995	4	40	35	1	4	4	2	2	2	97.4	185.9	108	68	4.94	6.051	2.3	142	4	97.24	34	6	2	2	2	28.2	89	27	82	10	3.57	9.2	210	234	23	1.1	27	47	8.4	126	2.6	0.84	0.9	15.39	6.5	65	6.7
65458	153889	5674	4361	4	40	63	1	3	5	2	2	2	113.4	193.7	120	58	5.44	4.81	2.275	140	3.7	74.26	18	15	2	2	2	30.2	98	26	97	22	7.85	9.1	193	186	25	0.84	40	181	32.4	126	3.1	1.001	0.7	11.97	7.5	75	8
70102	93174.5	3035	2180	4.1	41	68	1	3	4	2	2	2	94.5	172	166	94	6.38	6.465	2.275	141	4.6	110.5	26	6	2	2	2	31.9	115	26	56	18	6.43	9.1	97	250	25	1.25	48	110	19.7	126	3.1	1.001	0.7	11.97	6.6	66	7.2
66631	10604.4	2271	1833	4.2	42	69	2	4	2	1	2	2	87.6	156.2	106	68	4.83	4.163	2.375	137	3.9	116.69	16	3	2	2	2	35.9	87	17	60	17	6.07	9.5	138	161	25	1.32	7	54	9.7	126	3.6	1.162	0.6	10.26	7.4	74	7.2
71828	38933.3	2969	2537	4.2	42	49	2	1	3	2	2	2	91.3	156.1	114	86	5.72	5.094	2.35	139	4.3	48.62	26	7	2	2	2	37.5	103	20	102	11	3.93	9.4	104	197	27	0.55	29	114	20.4	126	3.8	1.227	0.6	10.26	6.7	67	4.6
64704	12597.6	3898	2900	4.2	42	62	1	1	1	2	2	2	84.9	173.2	122	70	7.05	5.586	2.35	142	4.5	111.38	15	8	2	2	2	28.3	127	30	69	16	5.71	9.4	131	216	29	1.26	19	81	14.5	126	2.9	0.936	0.6	10.26	6.9	69	6.5
62536	14347.4	4332	3302	4.2	42	46	1	5	2	2	2	2	89.7	180.6	110	72	7.77	4.138	2.3	139	4	72.49	28	9	2	2	2	27.5	140	24	53	12	4.28	9.2	284	160	25	0.82	23	131	23.5	126	3.6	1.162	0.8	13.68	7.5	75	7.5
71529	26588.3	5572	4698	4.2	42	33	1	4	4	2	2	2	96.8	187.2	104	68	4.44	4.758	2.375	142	3.7	110.5	21	10	2	2	2	27.6	80	29	38	14	5	9.5	513	184	25	1.25	11	94	16.8	126	3.7	1.195	0.8	13.68	7.6	76	6.3
66475	12838.4	2718	2028	4.3	43	61	2	5	2	2	2	2	48.1	158.8	106	58	4.77	5.56	2.3	139	4.5	42.43	15	12	2	2	2	19.1	86	25	51	7	2.5	9.2	90	215	29	0.48	10	59	10.6	126	4.8	1.55	0.8	13.68	7.8	78	3.4
68573	10853.6	3617	3091	4.3	43	64	1	5	2	2	2	2	57.1	165	124	82	4.77	6.491	2.325	140	4.2	74.26	24	9	2	2	2	21	86	28	61	18	6.43	9.3	107	251	27	0.84	10	109	19.5	126	3.4	1.098	0.6	10.26	7.7	77	4.2
68124	15565	4125	3995	4.3	43	22	1	5	4	2	2	2	57.1	163.9	106	62	5.55	4.448	2.375	139	4	92.82	15	6	2	2	2	21.3	100	24	62	13	4.64	9.5	148	172	23	1.05	11	108	19.3	126	3.2	1.033	0.6	10.26	7.6	76	7.4
65506	30386.7	4391	3390	4.3	43	50	1	1	2	2	2	2	71.5	160.9	156	84	17.71	7.655	2.3	138	3.4	76.02	19	4	2	2	2	27.6	319	21	120	8	2.86	9.2	94	296	27	0.86	31	63	11.3	126	3.5	1.13	0.7	11.97	7.7	77	4.2
63346	54553.3	4567	3799	4.3	43	36	1	1	1	2	2	2	77.4	174.4	118	72	4.77	5.069	2.45	141	3.6	75.14	25	4	2	2	2	25.4	86	25	95	13	4.64	9.8	229	196	27	0.85	26	71	12.7	126	3.7	1.195	0.8	13.68	7.4	74	3.9
62798	27670.6	5925	4266	4.3	43	50	1	2	2	2	2	2	72.7	168	118	76	6.38	5.327	2.325	138	3.9	94.59	21	6	2	2	2	25.8	115	23	89	15	5.36	9.3	128	206	24	1.07	17	109	19.5	126	4.3	1.388	0.9	15.39	7	70	5.1
64138	20337.9	5961	5141	4.3	43	36	1	5	5	2	2	2	75.3	179	124	76	4.16	4.138	2.25	139	3.5	77.79	15	14	2	2	2	23.5	75	26	55	6	2.14	9	149	160	25	0.88	12	120	21.5	126	4	1.292	0.6	10.26	7	70	4.6
65048	10802.7	3862	2890	4.4	44	61	1	1	1	2	2	2	84	168.3	120	74	4.44	5.482	2.4	141	3.9	76.91	38	7	2	2	2	29.7	80	29	95	12	4.28	9.6	105	212	24	0.87	37	81	14.5	126	4	1.292	0.5	8.55	7.5	75	5
67861	86591.5	4965	3759	4.4	44	60	1	3	5	2	2	2	100.2	173.8	122	74	5.44	5.482	2.325	139	3.9	91.94	31	9	2	2	2	33.2	98	26	40	12	4.28	9.3	174	212	23	1.04	23	102	18.3	126	3.3	1.066	0.7	11.97	7.1	71	6.8
70521	19687.8	5058	3783	4.4	44	53	1	5	5	2	2	2	96.9	183.7	124	84	4.94	5.327	2.275	138	4.1	85.75	24	15	2	2	2	28.7	89	28	55	14	5	9.1	337	206	25	0.97	27	84	15	126	3.9	1.259	0.7	11.97	7.2	72	6.2
63489	87903.3	6317	5075	4.4	44	32	1	3	5	2	2	2	135.1	189	130	72	5.44	4.293	2.275	141	3.7	77.79	68	10	2	2	2	37.8	98	42	78	14	5	9.1	236	166	26	0.88	26	101	18.1	126	3.1	1.001	0.9	15.39	7.4	74	7.1
69684	9554.95	2510	1606	4.5	45	65	1	2	1	2	2	2	85.4	163.1	132	84	12.71	4.215	2.275	137	3.9	95.47	21	3	2	2	2	32.1	229	20	96	22	7.85	9.1	112	163	26	1.08	21	98	17.6	126	3.6	1.162	1	17.1	7.1	71	5.1
68170	22932	4566	3987	4.5	45	37	1	4	4	2	2	2	129.8	185.4	120	82	5	5.094	2.45	138	4.1	111.38	33	14	2	2	2	37.8	90	24	77	16	5.71	9.8	280	197	26	1.26	24	84	15	126	3.4	1.098	0.9	15.39	7	70	7.8
63230	16658.4	2695	2274	4.6	46	48	1	5	5	2	2	2	79.7	168.2	110	72	6.05	4.991	2.35	139	4	90.17	44	9	2	2	2	28.2	109	37	52	16	5.71	9.4	520	193	26	1.02	74	86	15.4	126	3.1	1.001	0.6	10.26	7.1	71	6.9
70217	19089.6	3996	3302	4.6	46	40	1	5	5	2	2	2	62.6	173.7	116	72	5.05	5.793	2.5	139	3.9	105.2	26	15	2	2	2	20.7	91	26	47	12	4.28	10	269	224	24	1.19	18	107	19.2	126	3.9	1.259	0.6	10.26	7.7	77	6.6
68023	9548.32	4279	3902	4.6	46	25	1	5	5	2	2	2	67.7	171.3	102	66	3.16	6.336	2.45	141	3.8	99.89	28	77	2	2	2	23.1	57	29	69	11	3.93	9.8	101	245	30	1.13	25	115	20.6	126	3.9	1.259	0.9	15.39	7.4	74	7.1
66041	32498.7	4329	3466	4.6	46	58	1	1	3	2	2	2	101.9	173.8	122	72	5.5	3.957	2.4	139	4.1	66.3	40	8	2	2	2	33.7	99	30	116	13	4.64	9.6	148	153	22	0.75	32	122	21.9	126	3.8	1.227	0.6	10.26	7.6	76	6.6
65341	118337	6428	4405	4.6	46	42	1	3	5	2	2	2	74.5	180.4	104	72	5.5	5.741	2.35	136	4	86.63	26	14	2	2	2	22.9	99	29	64	19	6.78	9.4	250	222	23	0.98	19	97	17.4	126	3.7	1.195	0.8	13.68	7.2	72	5.8
64616	33958.3	5738	4796	4.7	47	21	1	2	4	2	2	2	82.2	170.4	112	58	3.61	3.258	2.35	140	3.7	99.01	25	14	2	2	2	28.3	65	26	82	12	4.28	9.4	229	126	25	1.12	9	76	13.6	126	5.3	1.711	0.5	8.55	7.4	74	5.6
62494	39407.7	5852	4947	4.8	48	28	1	2	4	2	2	2	79	171.7	#NULL!	#NULL!	5.27	5.741	2.325	138	3.9	81.33	44	7	2	2	2	26.8	95	26	67	14	5	9.3	119	222	27	0.92	46	142	25.4	126	3.2	1.033	1	17.1	7.2	72	5.3
64336	21796.8	5476	3952	5.1	51	31	1	3	2	2	2	2	98.5	179.6	122	76	3.66	3.543	2.4	139	3.4	66.3	25	7	2	2	2	30.5	66	22	66	11	3.93	9.6	77	137	26	0.75	14	48	8.6	126	3.2	1.033	0.5	8.55	6.8	68	6.8
66536	20057.4	3189	2525	4.4	44	52	2	2	5	2	1	2	52.4	152.2	104	68	5.66	6.103	2.35	142	4.1	72.49	23	77	1	2	2	22.6	102	29	111	17	6.07	9.4	63	236	24	0.82	40	72	12.9	127	4	1.292	0.6	10.26	7.2	72	4.2
70851	77018.3	4403	4053	5	50	36	1	3	5	2	1	2	71	176	110	66	3.77	4.965	2.4	140	3.6	73.37	20	9	1	2	2	22.9	68	27	60	9	3.21	9.6	91	192	28	0.83	11	122	21.9	127	4.2	1.356	0.8	13.68	7.5	75	4.7
66124	37878.5	4279	3335	3.9	39	37	2	1	1	2	1	2	63.8	163.8	138	92	18.71	4.551	2.325	133	3.9	60.11	19	7	2	2	2	23.8	337	17	105	13	4.64	9.3	44	176	22	0.68	12	14	2.5	127	3.7	1.195	0.2	3.42	8.4	84	2.4
70229	41445.2	3476	3068	4.2	42	30	2	1	3	2	1	2	87.6	153.9	118	74	7.55	5.12	2.25	136	3.7	62.76	20	4	2	2	2	37	136	27	73	8	2.86	9	105	198	22	0.71	20	50	9	127	3	0.969	0.6	10.26	7	70	5.9
71333	51104.8	2832	2389	4.3	43	30	2	1	4	2	1	2	66.5	149	120	68	5.22	6.155	2.375	139	3.6	51.27	20	10	2	2	2	30	94	22	59	8	2.86	9.5	114	238	27	0.58	16	58	10.4	127	3.7	1.195	0.4	6.84	7.4	74	4.6
69489	13394.8	2342	1898	4	40	62	2	5	4	1	1	2	75.7	156.4	110	58	10.38	6.284	2.225	139	4.2	52.16	24	9	2	2	2	30.9	187	24	52	19	6.78	8.9	76	243	28	0.59	15	39	7	127	4.1	1.324	0.7	11.97	7.1	71	6.1
63871	18604.8	3204	2770	4.1	41	45	2	4	5	2	1	2	91.2	164.7	114	60	5.11	4.862	2.25	137	3.5	58.34	14	7	2	2	2	33.6	92	18	53	7	2.5	9	215	188	26	0.66	7	62	11.1	127	3.2	1.033	0.5	8.55	7	70	4.1
69390	101155	5225	3176	4.3	43	62	1	3	2	2	1	2	106.4	186.6	134	86	5.44	6.517	2.475	143	5.5	88.4	21	9	2	2	2	30.6	98	19	89	8	2.86	9.9	69	252	25	1	23	60	10.7	127	3.4	1.098	0.7	11.97	7.2	72	6
68375	29596.1	3259	2207	4.4	44	52	2	3	4	1	1	2	78.6	162.8	102	58	5.72	5.482	2.425	137	4.3	57.46	15	1	2	2	2	29.7	103	18	96	9	3.21	9.7	38	212	22	0.65	53	59	10.6	127	4.2	1.356	0.5	8.55	8.4	84	6.3
70974	30234.3	4358	3482	4.4	44	49	1	3	3	1	1	2	116.7	172.3	106	80	5.33	3.905	2.25	138	3.8	91.05	36	5	2	2	2	39.3	96	24	94	14	5	9	83	151	25	1.03	21	54	9.7	127	4.1	1.324	0.7	11.97	6.8	68	8.4
64048	150600	4406	3377	4.6	46	54	2	3	4	2	1	2	67.5	160.6	124	84	5	6.982	2.375	138	3.6	64.53	22	8	2	2	2	26.2	90	23	84	16	5.71	9.5	82	270	27	0.73	14	45	8.1	127	4.3	1.388	0.5	8.55	7.4	74	3.8
62504	37131.4	3511	3034	4.3	43	30	2	2	1	2	2	2	96.5	157.5	118	72	4.83	5.25	2.325	138	4.1	55.69	13	3	1	2	2	38.9	87	18	48	12	4.28	9.3	195	203	25	0.63	12	92	16.5	127	4.1	1.324	0.6	10.26	7.6	76	5
66028	98371.9	3721	3285	4.4	44	30	2	3	4	2	2	2	98.8	169	116	70	4.77	4.293	2.375	139	3.7	64.53	24	14	1	2	2	34.6	86	22	112	14	5	9.5	70	166	27	0.73	13	41	7.3	127	3.6	1.162	0.6	10.26	7.3	73	6.9
62728	37398.3	3121	2753	4.6	46	32	2	4	5	1	2	2	75.7	160.7	136	78	4.83	4.81	2.4	139	3.8	66.3	18	77	1	2	2	29.3	87	26	48	4	1.43	9.6	242	186	25	0.75	17	68	12.2	127	3.7	1.195	0.5	8.55	7.3	73	5.1
69622	28346.5	3362	2284	4	40	58	1	3	5	2	2	2	154.7	173.4	112	68	6.66	5.043	2.45	138	4.3	56.58	21	5	1	2	2	51.5	120	24	72	11	3.93	9.8	193	195	27	0.64	22	69	12.4	127	4.2	1.356	0.6	10.26	7.5	75	5.8
66142	27454.9	4015	3391	4	40	21	1	4	4	2	2	2	117.8	173.8	120	70	5.5	3.957	2.3	138	3.7	86.63	19	2	1	2	2	39	99	20	70	11	3.93	9.2	226	153	24	0.98	19	89	15.9	127	4.2	1.356	0.6	10.26	7.1	71	7.3
63540	28022.8	3502	2606	4.1	41	57	2	3	2	2	2	2	92.7	160.4	#NULL!	#NULL!	4.72	5.379	2.275	135	4.5	61	25	3	1	2	2	36	85	23	69	16	5.71	9.1	77	208	26	0.69	13	78	14	127	3.4	1.098	0.5	8.55	7.1	71	4.5
71249	17335.1	5254	4283	4.1	41	24	1	4	3	2	2	2	120.3	176.3	102	78	4.83	5.405	2.3	139	4.1	65.42	26	3	1	2	2	38.7	87	23	69	9	3.21	9.2	333	209	23	0.74	15	105	18.8	127	4.2	1.356	0.7	11.97	6.5	65	5.7
67221	17293.4	4382	3170	4.2	42	22	1	4	4	2	2	2	116.4	184.2	142	66	6.05	4.138	2.4	140	4.1	71.6	36	9	1	2	2	34.3	109	23	46	10	3.57	9.6	632	160	26	0.81	18	55	9.9	127	4.3	1.388	0.6	10.26	6.6	66	5.9
62875	101789	3130	2190	4.3	43	46	2	3	4	2	2	2	90.9	161.8	114	70	4.66	6	2.4	138	4	66.3	17	8	1	2	2	34.7	84	15	91	7	2.5	9.6	71	232	26	0.75	14	51	9.1	127	3.3	1.066	0.6	10.26	6.8	68	4.6
62336	24947.2	4925	2978	4.3	43	55	1	2	4	1	2	2	77	164.4	#NULL!	#NULL!	5	4.888	2.225	137	3.7	70.72	26	10	1	2	2	28.5	90	21	84	14	5	8.9	101	189	26	0.8	16	56	10	127	4.8	1.55	0.5	8.55	7	70	4.4
71489	22594.2	3011	2545	4.2	42	24	2	4	4	2	2	2	77.7	154.6	114	78	4.66	4.267	2.275	135	3.9	58.34	16	8	2	2	2	32.5	84	24	61	11	3.93	9.1	77	165	22	0.66	10	13	2.3	127	4.3	1.388	0.6	10.26	7.5	75	3.8
68230	68847.4	3652	3204	4.2	42	22	2	3	4	1	2	2	63.7	165.1	124	76	4.44	5.482	2.375	135	4.1	60.11	14	2	2	2	2	23.4	80	21	38	6	2.14	9.5	109	212	23	0.68	19	117	21	127	4.3	1.388	0.7	11.97	7.1	71	6
65443	18308.1	3394	3059	4.7	47	37	2	5	5	2	2	2	68.1	166.8	118	50	5.16	5.146	2.325	138	3.3	51.27	13	14	2	2	2	24.5	93	24	104	11	3.93	9.3	78	199	23	0.58	20	103	18.4	127	2.8	0.904	1.2	20.52	8.3	83	3.8
70983	83232.5	4005	3233	5.3	53	39	2	3	5	2	2	2	52.7	160.8	112	60	4.05	4.526	2.475	140	3.4	62.76	21	15	2	2	2	20.4	73	33	52	11	3.93	9.9	157	175	26	0.71	30	96	17.2	127	4.6	1.485	0.9	15.39	7.8	78	3.9
71310	12409.7	2127	1847	3.8	38	67	2	4	4	1	2	2	110.7	162.7	118	70	7.6	3.672	2.3	141	3.6	65.42	34	6	2	2	2	41.8	137	23	87	14	5	9.2	71	142	28	0.74	23	71	12.7	127	2.9	0.936	0.5	8.55	7	70	5.6
69453	172774	3501	2814	3.8	38	54	2	3	4	1	2	2	67.6	163.4	120	82	4.88	6.491	2.3	142	3.6	83.1	26	15	2	2	2	25.3	88	30	87	13	4.64	9.2	55	251	27	0.94	16	63	11.3	127	3.8	1.227	1	17.1	6.9	69	2.9
67828	11136.6	4031	3040	3.8	38	67	1	4	1	2	2	2	68.3	168.8	170	86	5.22	3.569	2.325	141	4.3	92.82	15	4	2	2	2	24	94	25	54	14	5	9.3	216	138	28	1.05	9	80	14.3	127	4.2	1.356	0.6	10.26	7	70	6.6
69765	12347.5	2233	1913	4	40	65	2	2	3	2	2	2	78.8	151	138	80	5.22	6.93	2.375	139	3.9	89.28	18	3	2	2	2	34.6	94	20	96	18	6.43	9.5	70	268	23	1.01	10	45	8.1	127	4.7	1.518	0.5	8.55	6.9	69	5.2
67991	12095.6	3270	2557	4.1	41	57	1	5	2	2	2	2	68.2	173	122	76	12.21	5.534	2.325	138	3.9	85.75	16	4	2	2	2	22.8	220	18	61	18	6.43	9.3	217	214	25	0.97	11	113	20.2	127	3	0.969	0.7	11.97	6.6	66	4.8
69922	33247.7	4155	3484	4.1	41	42	1	1	1	2	2	2	69.6	162	90	54	10.27	5.224	2.25	128	4.6	115.8	25	6	2	2	2	26.5	185	16	66	30	10.71	9	125	202	19	1.31	19	59	10.6	127	3.8	1.227	0.9	15.39	6.3	63	8.1
71341	14959.8	3800	2752	4.2	42	58	1	5	4	2	2	2	75.6	167.6	128	80	5.55	5.275	2.325	136	4	91.94	46	15	2	2	2	26.9	100	33	67	13	4.64	9.3	93	204	26	1.04	38	95	17	127	3.2	1.033	0.8	13.68	7.2	72	5.3
62402	14208.1	3614	2955	4.3	43	48	1	5	1	2	2	2	66.3	168.8	108	70	5.33	6.62	2.325	137	4.2	102.54	23	6	2	2	2	23.3	96	20	58	11	3.93	9.3	146	256	26	1.16	19	110	19.7	127	3.7	1.195	0.8	13.68	7.4	74	9.5
71767	40210.6	5532	3821	4.3	43	38	1	1	5	1	2	2	87.7	181.7	120	70	4.88	4.939	2.275	137	3.7	97.24	27	8	2	2	2	26.6	88	20	79	15	5.36	9.1	82	191	23	1.1	82	98	17.6	127	3.4	1.098	0.6	10.26	6.7	67	6.1
71712	20217.6	2437	2011	4.4	44	53	2	5	5	1	2	2	96.4	158.7	120	66	5.55	5.534	2.5	138	4	55.69	20	8	2	2	2	38.3	100	30	77	10	3.57	10	52	214	21	0.63	12	60	10.7	127	5.3	1.711	0.5	8.55	8.4	84	4
66582	15234	4275	3187	4.5	45	55	1	5	5	1	2	2	59.4	171.4	126	86	5.33	5.353	2.3	139	4.7	72.49	42	10	2	2	2	20.2	96	53	55	13	4.64	9.2	122	207	28	0.82	94	91	16.3	127	4	1.292	0.8	13.68	6.9	69	6.9
63214	38126.3	5617	4271	4.5	45	37	1	1	1	2	2	2	107.2	183.3	114	70	5.38	4.577	2.35	137	3.7	73.37	34	5	2	2	2	31.9	97	22	78	14	5	9.4	146	177	24	0.83	21	124	22.2	127	3.6	1.162	0.7	11.97	7.2	72	5.3
70191	30505.2	4095	3313	4.6	46	52	2	2	1	2	2	2	71.5	165.2	132	94	5.72	4.965	2.35	138	3.8	69.84	31	5	2	2	2	26.2	103	30	102	9	3.21	9.4	247	192	26	0.79	35	105	18.8	127	3.9	1.259	0.8	13.68	7.3	73	4.6
63944	39875	4818	3913	4.7	47	20	1	3	3	2	2	2	122.4	168.2	122	60	7.99	5.586	2.325	137	3.8	62.76	26	77	2	2	2	43.3	144	23	66	13	4.64	9.3	84	216	22	0.71	20	171	30.6	127	2.8	0.904	1.1	18.81	7.4	74	8.7
64938	28342.2	4031	3216	4.8	48	40	1	4	5	2	2	2	70.8	174.4	128	84	5.22	7.215	2.45	143	3.9	119.34	23	7	2	2	2	23.3	94	29	55	10	3.57	9.8	184	279	26	1.35	26	94	16.8	127	4	1.292	0.7	11.97	7.6	76	5.9
68279	15274	4148	3665	4.8	48	20	1	5	4	2	2	2	70.3	167.9	114	58	4.61	4.551	2.475	139	3.7	83.1	22	8	2	2	2	24.9	83	23	45	12	4.28	9.9	261	176	27	0.94	11	83	14.9	127	4.4	1.421	0.7	11.97	7.6	76	5.8
70911	147038	4644	3384	4.8	48	59	1	3	5	1	2	2	84	185.3	122	58	4.83	4.707	2.425	141	3.9	102.54	26	15	2	2	2	24.5	87	23	65	20	7.14	9.7	173	182	24	1.16	36	164	29.4	127	3.2	1.033	0.7	11.97	7.3	73	6
63044	94360.4	4763	3697	4.8	48	35	1	3	5	2	2	2	108.4	170.5	120	66	4.88	5.922	2.35	138	4.3	87.52	29	10	2	2	2	37.3	88	21	36	15	5.36	9.4	114	229	28	0.99	20	101	18.1	127	3.5	1.13	0.8	13.68	7.2	72	6.3
65230	27949.6	5197	4228	4.9	49	43	1	3	3	2	2	2	76.8	182.9	108	78	4.88	5.017	2.4	141	4	82.21	16	5	2	2	2	23	88	17	40	17	6.07	9.6	66	194	26	0.93	27	112	20.1	127	3.6	1.162	1.1	18.81	8.1	81	5.7
69653	111887	6157	5078	4.9	49	28	1	3	5	2	2	2	92.4	180.6	126	82	4.94	4.732	2.425	140	4.3	71.6	38	9	2	2	2	28.3	89	25	62	14	5	9.7	163	183	25	0.81	19	91	16.3	127	4.1	1.324	0.8	13.68	7.5	75	7.7
66304	120357	6490	5102	4.9	49	30	1	3	5	2	2	2	101.9	185.5	124	74	4.44	4.655	2.475	137	4.1	93.7	67	15	2	2	2	29.6	80	40	75	12	4.28	9.9	105	180	26	1.06	28	116	20.8	127	4.1	1.324	0.9	15.39	8	80	5.4
69879	106746	6762	5213	5	50	22	1	3	5	2	2	2	86.6	188.9	114	74	4.66	4.112	2.475	140	3.8	106.96	21	2	2	2	2	24.3	84	48	66	22	7.85	9.9	961	159	26	1.21	15	72	12.9	127	5.4	1.744	0.7	11.97	7.2	72	5.1
69531	28917.4	5734	4899	5.1	51	28	1	3	2	2	2	2	79.6	178.1	114	72	5.11	5.275	2.55	140	4	117.57	23	1	2	2	2	25.1	92	25	45	7	2.5	10.2	348	204	26	1.33	12	69	12.4	127	3.2	1.033	0.8	13.68	7.6	76	5.7
69443	11910	3423	2939	5	50	29	2	5	4	1	1	2	52.6	161.9	108	76	4.83	3.155	2.45	140	4.1	55.69	11	15	1	2	1	20.1	87	21	33	9	3.21	9.8	121	122	27	0.63	13	116	20.8	128	3.5	1.13	0.6	10.26	8	80	3.9
69210	26556.7	6107	4952	4.6	46	23	1	4	5	2	1	2	99.6	204.5	108	54	5.83	4.526	2.425	139	3.5	103.43	20	1	1	2	2	23.8	105	21	53	10	3.57	9.7	251	175	25	1.17	16	71	12.7	128	5	1.615	1.3	22.23	7.4	74	5.6
69335	32838.1	5026	4127	4	40	54	1	5	4	2	1	2	152.3	170.6	128	86	4.72	4.836	2.25	140	3.7	58.34	20	5	2	2	2	52.3	85	20	92	8	2.86	9	70	187	24	0.66	29	53	9.5	128	3.7	1.195	0.9	15.39	6.7	67	6.2
68669	27611	6089	4106	4.1	41	51	1	3	2	2	1	2	93.9	179.1	126	86	5.55	3.336	2.325	138	3.6	72.49	52	1	2	2	2	29.3	100	55	53	11	3.93	9.3	235	129	24	0.82	34	165	29.6	128	2.6	0.84	4.4	75.24	8.6	86	6.9
63848	16030	5071	4097	4.4	44	31	1	4	5	2	1	2	90.9	180.3	126	78	4.77	5.069	2.425	137	3.8	108.73	16	15	2	2	2	28	86	19	66	12	4.28	9.7	253	196	26	1.23	17	98	17.6	128	3.8	1.227	1.5	25.65	7.4	74	5
70860	19725.5	2550	2370	3.5	35	44	2	4	2	2	2	2	95.6	163.5	110	60	5.72	5.637	2.175	140	4.4	77.79	17	7	1	2	2	35.8	103	19	61	8	2.86	8.7	154	218	27	0.88	17	48	8.6	128	3.7	1.195	0.6	10.26	6	60	3.3
62612	22049.3	2221	1960	4	40	38	2	5	5	1	2	2	69.6	151	104	74	7.49	5.56	2.3	139	3.8	56.58	24	9	1	2	2	30.5	135	20	73	4	1.43	9.2	78	215	27	0.64	17	69	12.4	128	3.5	1.13	0.7	11.97	7.8	78	3.5
71831	40865.1	3396	2806	4.1	41	41	2	1	3	2	2	2	65.5	157.9	104	66	4.83	4.526	2.25	139	3.7	66.3	15	14	1	2	2	26.3	87	18	84	13	4.64	9	88	175	24	0.75	11	50	9	128	4.3	1.388	0.4	6.84	7	70	4.8
64719	18518.6	4061	3211	4.3	43	39	2	5	5	2	2	2	71.9	163.3	120	80	5.16	6.181	2.275	137	3.8	62.76	17	9	1	2	2	27	93	23	53	10	3.57	9.1	82	239	25	0.71	29	37	6.6	128	3.8	1.227	0.6	10.26	7	70	3.8
66297	6381.99	3302	2470	3.7	37	68	1	4	3	2	2	2	75.8	169	136	78	5.33	5.431	2.4	140	3.9	76.02	12	7	1	2	2	26.5	96	23	101	12	4.28	9.6	189	210	27	0.86	22	117	21	128	4	1.292	0.3	5.13	7.4	74	3.6
69687	152670	4780	3556	4.1	41	47	2	3	5	1	2	2	63	164.6	128	72	5.11	4.267	2.325	139	4.1	71.6	19	15	1	2	2	23.3	92	21	50	12	4.28	9.3	83	165	24	0.81	12	149	26.7	128	4.1	1.324	0.7	11.97	6.8	68	5
63206	14001.8	5071	4078	4.1	41	38	1	4	4	2	2	2	64.9	180.1	96	72	5.72	3.414	2.325	143	3.6	85.75	12	7	1	2	2	20	103	23	53	8	2.86	9.3	182	132	27	0.97	25	86	15.4	128	3.4	1.098	0.7	11.97	7	70	6.8
70887	26178.3	2917	2544	4.2	42	59	2	4	5	2	2	2	88.4	167.2	122	56	5.27	4.241	2.475	140	3.2	76.91	20	10	1	2	2	31.6	95	20	56	13	4.64	9.9	198	164	25	0.87	19	73	13.1	128	4.2	1.356	0.6	10.26	6.9	69	7.7
63576	38781.8	4528	3365	4.3	43	46	1	2	5	2	2	2	82.3	172.3	138	88	5.61	6.025	2.225	138	3.9	86.63	30	15	1	2	2	27.7	101	34	62	10	3.57	8.9	455	233	24	0.98	26	105	18.8	128	3	0.969	0.8	13.68	6.6	66	5.2
66838	155478	3035	2070	4.4	44	65	2	3	4	1	2	2	86	160.2	118	70	5.77	6.749	2.325	137	3.7	68.95	22	7	1	2	2	33.5	104	25	57	15	5.36	9.3	101	261	24	0.78	26	92	16.5	128	4.1	1.324	0.7	11.97	6.7	67	4.6
71875	23781.1	5451	4129	4.4	44	42	1	4	5	2	2	2	94.1	181.7	102	68	5.88	5.25	2.35	142	4.1	110.5	22	15	1	2	2	28.5	106	24	60	18	6.43	9.4	86	203	25	1.25	25	100	17.9	128	3.8	1.227	0.9	15.39	7	70	5.9
67388	55399.1	3694	2980	4.6	46	35	1	1	5	2	2	2	54.2	155.4	106	78	4.27	5.689	2.45	137	3.8	71.6	11	10	1	2	2	22.4	77	16	45	10	3.57	9.8	86	220	24	0.81	12	75	13.4	128	4.1	1.324	0.8	13.68	7.8	78	4.3
71569	22116.9	4303	3402	4.6	46	56	1	1	1	2	2	2	83.2	169.4	148	86	5.88	6.543	2.325	138	3.8	76.02	21	4	1	2	2	29	106	25	66	16	5.71	9.3	170	253	21	0.86	26	78	14	128	3.9	1.259	0.7	11.97	7.3	73	6
64609	8451.09	4817	3914	4.6	46	64	1	4	4	2	2	2	73.6	174.3	100	74	6.16	5.405	2.375	139	4	114.92	11	12	1	2	2	24.2	111	21	69	17	6.07	9.5	220	209	24	1.3	15	75	13.4	128	2.8	0.904	0.7	11.97	7.4	74	6.4
68236	26621.5	2829	2391	3.6	36	41	2	5	4	2	2	2	115.5	156.5	126	90	4.72	4.008	2.2	138	4	55.69	22	4	2	2	2	47.2	85	21	62	10	3.57	8.8	43	155	25	0.63	14	18	3.2	128	4	1.292	0.8	13.68	7.2	72	5.4
64494	28843.2	3166	2725	3.6	36	39	2	4	5	2	2	2	97.3	158.5	136	88	6.05	5.482	2.275	136	3.6	53.04	22	9	2	2	2	38.7	109	19	58	6	2.14	9.1	110	212	24	0.6	21	33	5.9	128	3.5	1.13	0.6	10.26	7.6	76	3
65476	38761.1	2858	2336	3.8	38	32	2	4	4	2	2	2	149.1	167.6	128	78	5.44	3.362	2.35	138	4.1	70.72	16	1	2	2	2	53.1	98	22	108	7	2.5	9.4	317	130	24	0.8	17	41	7.3	128	3.9	1.259	0.4	6.84	7.5	75	5.5
[truncated: 1,454 more rows]
[truncated: 19 more columns]
